# Supplementary material for: STAT3 induces G9a to exacerbate HER3 expression for the survival of epidermal growth factor receptor-tyrosine kinase inhibitors in lung cancers
Source: BMC Cancer. 2019 Oct 16;19:959. doi: 10.1186/s12885-019-6217-9 (PMC6796430; doi:10.1186/s12885-019-6217-9)
Supplement: Supplementary file 2 — Additional file 2: Table S2. Differential genes in the BBI608-treated A549 cells analyzed by RNAseq. (XLSX 105 kb) [file 12885_2019_6217_MOESM2_ESM.xlsx]

## Sheet: RNAseq A549_BBIvsA549.DEG
Gene_id	readcount_A549_BBI	readcount_A549	log2.Fold_change.	pvalue	qvalue	Gene name	Gene description
ENSG00000187288	0	15.8073	-6.9	2.61e-05	0.00042182	CIDEC	cell death inducing DFFA like effector c [Source:HGNC Symbol;Acc:HGNC:24229]
ENSG00000165376	1.85295	134.107	-6.1774	1.04e-35	1.54e-33	CLDN2	claudin 2 [Source:HGNC Symbol;Acc:HGNC:2041]
ENSG00000125848	0	12.9518	-4.2907	0.00015019	0.0019529	FLRT3	fibronectin leucine rich transmembrane protein 3 [Source:HGNC Symbol;Acc:HGNC:3762]
ENSG00000168955	3.83826	65.2687	-4.0879	3.83e-17	2.69e-15	TM4SF20	transmembrane 4 L six family member 20 [Source:HGNC Symbol;Acc:HGNC:26230]
ENSG00000171564	1.85295	27.0253	-3.8664	9.32e-08	2.48e-06	FGB	fibrinogen beta chain [Source:HGNC Symbol;Acc:HGNC:3662]
ENSG00000169174	1.58824	21.2123	-3.7394	2.79e-06	5.64e-05	PCSK9	proprotein convertase subtilisin/kexin type 9 [Source:HGNC Symbol;Acc:HGNC:20001]
ENSG00000104537	1.85295	22.844	-3.6239	1.46e-06	3.14e-05	ANXA13	annexin A13 [Source:HGNC Symbol;Acc:HGNC:536]
ENSG00000005108	1.05883	12.9518	-3.6126	0.00029132	0.0034701	THSD7A	thrombospondin type 1 domain containing 7A [Source:HGNC Symbol;Acc:HGNC:22207]
ENSG00000189431	1.05883	12.7478	-3.5897	0.0003345	0.0039164	RASSF10	Ras association domain family member 10 [Source:HGNC Symbol;Acc:HGNC:33984]
ENSG00000120211	1.58824	18.9687	-3.5781	1.24e-05	0.00021826	INSL4	insulin like 4 [Source:HGNC Symbol;Acc:HGNC:6087]
ENSG00000171227	1.32354	15.6033	-3.5594	7.57e-05	0.0010861	TMEM37	transmembrane protein 37 [Source:HGNC Symbol;Acc:HGNC:18216]
ENSG00000170458	2.77943	32.7363	-3.558	9.94e-09	3.05e-07	CD14	CD14 molecule [Source:HGNC Symbol;Acc:HGNC:1628]
ENSG00000227619	1.98531	22.0282	-3.4719	3.1e-06	6.21e-05	AL391056.1	-
ENSG00000145920	17.206	187.953	-3.4494	4.39e-42	7.77e-40	CPLX2	complexin 2 [Source:HGNC Symbol;Acc:HGNC:2310]
ENSG00000107984	29.9119	322.366	-3.4299	1.25e-70	3.72e-68	DKK1	dickkopf WNT signaling pathway inhibitor 1 [Source:HGNC Symbol;Acc:HGNC:2891]
ENSG00000008853	2.11766	22.2322	-3.3921	3.35e-06	6.68e-05	RHOBTB2	Rho related BTB domain containing 2 [Source:HGNC Symbol;Acc:HGNC:18756]
ENSG00000129988	1.98531	19.8866	-3.3244	1.27e-05	0.00022378	LBP	lipopolysaccharide binding protein [Source:HGNC Symbol;Acc:HGNC:6517]
ENSG00000223749	1.7206	16.6231	-3.2722	7.27e-05	0.0010495	MIR503HG	MIR503 host gene [Source:HGNC Symbol;Acc:HGNC:28258]
ENSG00000073670	1.7206	15.0934	-3.1329	0.00020046	0.00253	ADAM11	ADAM metallopeptidase domain 11 [Source:HGNC Symbol;Acc:HGNC:189]
ENSG00000169903	5.95592	52.113	-3.1292	4.98e-12	2.3e-10	TM4SF4	transmembrane 4 L six family member 4 [Source:HGNC Symbol;Acc:HGNC:11856]
ENSG00000166189	3.17649	27.6372	-3.1211	5.05e-07	1.18e-05	HPS6	HPS6, biogenesis of lysosomal organelles complex 2 subunit 3 [Source:HGNC Symbol;Acc:HGNC:18817]
ENSG00000141040	1.58824	13.6656	-3.105	0.00042223	0.004787	ZNF287	zinc finger protein 287 [Source:HGNC Symbol;Acc:HGNC:13502]
ENSG00000099998	3.83826	32.5324	-3.0834	5.8e-08	1.6e-06	GGT5	gamma-glutamyltransferase 5 [Source:HGNC Symbol;Acc:HGNC:4260]
ENSG00000118849	6.22063	52.4189	-3.075	6.04e-12	2.77e-10	RARRES1	retinoic acid receptor responder 1 [Source:HGNC Symbol;Acc:HGNC:9867]
ENSG00000227507	2.38237	19.9885	-3.0687	2.19e-05	0.00036279	LTB	lymphotoxin beta [Source:HGNC Symbol;Acc:HGNC:6711]
ENSG00000174327	1.98531	16.0112	-3.0117	0.00016337	0.0021059	SLC16A13	solute carrier family 16 member 13 [Source:HGNC Symbol;Acc:HGNC:31037]
ENSG00000166741	26.4707	204.781	-2.9516	9e-41	1.49e-38	NNMT	nicotinamide N-methyltransferase [Source:HGNC Symbol;Acc:HGNC:7861]
ENSG00000168078	4.89709	37.5295	-2.938	1.11e-08	3.39e-07	PBK	PDZ binding kinase [Source:HGNC Symbol;Acc:HGNC:18282]
ENSG00000168874	2.38237	17.9489	-2.9134	8.26e-05	0.0011661	ATOH8	atonal bHLH transcription factor 8 [Source:HGNC Symbol;Acc:HGNC:24126]
ENSG00000177854	3.97061	29.7788	-2.9069	4.07e-07	9.74e-06	TMEM187	transmembrane protein 187 [Source:HGNC Symbol;Acc:HGNC:13705]
ENSG00000186222	3.04414	19.5806	-2.6853	7.3e-05	0.0010523	BLOC1S4	biogenesis of lysosomal organelles complex 1 subunit 4 [Source:HGNC Symbol;Acc:HGNC:24206]
ENSG00000147592	3.4412	21.1103	-2.617	4.71e-05	0.00070493	LACTB2	lactamase beta 2 [Source:HGNC Symbol;Acc:HGNC:18512]
ENSG00000171557	6.61769	39.8751	-2.5911	2.59e-08	7.49e-07	FGG	fibrinogen gamma chain [Source:HGNC Symbol;Acc:HGNC:3694]
ENSG00000196139	241.81	1429.59	-2.5637	2.51e-241	2.99e-238	AKR1C3	aldo-keto reductase family 1 member C3 [Source:HGNC Symbol;Acc:HGNC:386]
ENSG00000108984	3.4412	20.2945	-2.5601	7.85e-05	0.0011149	MAP2K6	mitogen-activated protein kinase kinase 6 [Source:HGNC Symbol;Acc:HGNC:6846]
ENSG00000270170	3.83826	22.5381	-2.5538	3.23e-05	0.00050972	NCBP2-AS2	NCBP2 antisense RNA 2 (head to head) [Source:HGNC Symbol;Acc:HGNC:25121]
ENSG00000187634	15.6177	90.1524	-2.5292	1.29e-16	8.82e-15	SAMD11	sterile alpha motif domain containing 11 [Source:HGNC Symbol;Acc:HGNC:28706]
ENSG00000205808	3.30884	19.0707	-2.527	0.00014227	0.0018622	PLPP6	phospholipid phosphatase 6 [Source:HGNC Symbol;Acc:HGNC:23682]
ENSG00000128311	18.3972	104.124	-2.5007	9.19e-19	7.47e-17	TST	thiosulfate sulfurtransferase [Source:HGNC Symbol;Acc:HGNC:12388]
ENSG00000072571	3.4412	19.3766	-2.4933	0.00013907	0.0018282	HMMR	hyaluronan mediated motility receptor [Source:HGNC Symbol;Acc:HGNC:5012]
ENSG00000142089	4.23532	23.5579	-2.4757	2.84e-05	0.00045426	IFITM3	interferon induced transmembrane protein 3 [Source:HGNC Symbol;Acc:HGNC:5414]
ENSG00000104140	12.4413	68.6341	-2.4638	1.01e-12	5.02e-11	RHOV	ras homolog family member V [Source:HGNC Symbol;Acc:HGNC:18313]
ENSG00000179918	7.1471	39.1612	-2.454	7.69e-08	2.08e-06	SEPHS2	selenophosphate synthetase 2 [Source:HGNC Symbol;Acc:HGNC:19686]
ENSG00000139428	4.36767	23.7619	-2.4437	2.95e-05	0.00046975	MMAB	methylmalonic aciduria (cobalamin deficiency) cblB type [Source:HGNC Symbol;Acc:HGNC:19331]
ENSG00000113924	6.35298	34.47	-2.4398	4.96e-07	1.17e-05	HGD	homogentisate 1,2-dioxygenase [Source:HGNC Symbol;Acc:HGNC:4892]
ENSG00000241635	3.30884	17.7449	-2.423	0.00032436	0.0038078	UGT1A1	UDP glucuronosyltransferase family 1 member A1 [Source:HGNC Symbol;Acc:HGNC:12530]
ENSG00000006611	6.48533	34.572	-2.4144	5.47e-07	1.28e-05	USH1C	USH1 protein network component harmonin [Source:HGNC Symbol;Acc:HGNC:12597]
ENSG00000176022	3.83826	20.1925	-2.3953	0.00013726	0.0018085	B3GALT6	beta-1,3-galactosyltransferase 6 [Source:HGNC Symbol;Acc:HGNC:17978]
ENSG00000186204	3.57355	18.7648	-2.3926	0.00023906	0.0029416	CYP4F12	cytochrome P450 family 4 subfamily F member 12 [Source:HGNC Symbol;Acc:HGNC:18857]
ENSG00000104760	5.82356	30.4927	-2.3885	2.88e-06	5.82e-05	FGL1	fibrinogen like 1 [Source:HGNC Symbol;Acc:HGNC:3695]
ENSG00000087586	11.3824	57.1101	-2.3269	2.62e-10	1.01e-08	AURKA	aurora kinase A [Source:HGNC Symbol;Acc:HGNC:11393]
ENSG00000177383	9.13241	45.7901	-2.326	1.54e-08	4.59e-07	MAGEF1	MAGE family member F1 [Source:HGNC Symbol;Acc:HGNC:29639]
ENSG00000178718	4.50003	22.4361	-2.3178	7.72e-05	0.0011011	RPP25	ribonuclease P and MRP subunit p25 [Source:HGNC Symbol;Acc:HGNC:30361]
ENSG00000179292	3.7059	18.4588	-2.3164	0.00033772	0.0039465	TMEM151A	transmembrane protein 151A [Source:HGNC Symbol;Acc:HGNC:28497]
ENSG00000113140	8.47064	41.9148	-2.3069	7.04e-08	1.92e-06	SPARC	secreted protein acidic and cysteine rich [Source:HGNC Symbol;Acc:HGNC:11219]
ENSG00000176153	39.0444	190.809	-2.2889	2.23e-30	2.8e-28	GPX2	glutathione peroxidase 2 [Source:HGNC Symbol;Acc:HGNC:4554]
ENSG00000256269	8.33829	40.487	-2.2796	1.4e-07	3.63e-06	HMBS	hydroxymethylbilane synthase [Source:HGNC Symbol;Acc:HGNC:4982]
ENSG00000176974	10.1912	49.4614	-2.279	5.93e-09	1.91e-07	SHMT1	serine hydroxymethyltransferase 1 [Source:HGNC Symbol;Acc:HGNC:10850]
ENSG00000128602	5.29415	25.4956	-2.2678	3.09e-05	0.0004888	SMO	smoothened, frizzled class receptor [Source:HGNC Symbol;Acc:HGNC:11119]
ENSG00000167700	30.7061	144.917	-2.2386	5.71e-23	5.77e-21	MFSD3	major facilitator superfamily domain containing 3 [Source:HGNC Symbol;Acc:HGNC:25157]
ENSG00000184436	4.36767	20.3965	-2.2234	0.00022523	0.0028004	THAP7	THAP domain containing 7 [Source:HGNC Symbol;Acc:HGNC:23190]
ENSG00000187713	6.88239	31.8185	-2.2089	4.4e-06	8.62e-05	TMEM203	transmembrane protein 203 [Source:HGNC Symbol;Acc:HGNC:28217]
ENSG00000185201	18.0001	82.7077	-2.2	1.5e-13	8.17e-12	IFITM2	interferon induced transmembrane protein 2 [Source:HGNC Symbol;Acc:HGNC:5413]
ENSG00000140284	12.3089	55.9883	-2.1854	1.39e-09	4.92e-08	SLC27A2	solute carrier family 27 member 2 [Source:HGNC Symbol;Acc:HGNC:10996]
ENSG00000106351	6.61769	30.0848	-2.1846	9.04e-06	0.00016598	AGFG2	ArfGAP with FG repeats 2 [Source:HGNC Symbol;Acc:HGNC:5177]
ENSG00000198736	11.2501	50.8892	-2.1774	8.26e-09	2.57e-07	MSRB1	methionine sulfoxide reductase B1 [Source:HGNC Symbol;Acc:HGNC:14133]
ENSG00000198954	4.50003	20.1925	-2.1658	0.00029465	0.0035051	KIF1BP	KIF1 binding protein [Source:HGNC Symbol;Acc:HGNC:23419]
ENSG00000178096	5.4265	24.2718	-2.1612	7.36e-05	0.0010597	BOLA1	bolA family member 1 [Source:HGNC Symbol;Acc:HGNC:24263]
ENSG00000021826	80.8681	359.08	-2.1507	3.06e-52	6.92e-50	CPS1	carbamoyl-phosphate synthase 1 [Source:HGNC Symbol;Acc:HGNC:2323]
ENSG00000108691	7.01475	31.1046	-2.1487	7.68e-06	0.00014472	CCL2	C-C motif chemokine ligand 2 [Source:HGNC Symbol;Acc:HGNC:10618]
ENSG00000278619	4.76473	21.1103	-2.1475	0.00022907	0.0028402	MRM1	mitochondrial rRNA methyltransferase 1 [Source:HGNC Symbol;Acc:HGNC:26202]
ENSG00000124107	8.07358	35.3879	-2.132	2.01e-06	4.19e-05	SLPI	secretory leukocyte peptidase inhibitor [Source:HGNC Symbol;Acc:HGNC:11092]
ENSG00000267121	8.47064	36.9176	-2.1238	1.27e-06	2.77e-05	AC008105.3	-
ENSG00000166979	35.6032	155.115	-2.1233	3.16e-23	3.21e-21	EVA1C	eva-1 homolog C [Source:HGNC Symbol;Acc:HGNC:13239]
ENSG00000125968	162.266	701.945	-2.113	1.61e-98	6.86e-96	ID1	inhibitor of DNA binding 1, HLH protein [Source:HGNC Symbol;Acc:HGNC:5360]
ENSG00000179862	27.1325	116.668	-2.1043	1.05e-17	7.73e-16	CITED4	Cbp/p300 interacting transactivator with Glu/Asp rich carboxy-terminal domain 4 [Source:HGNC Symbol;Acc:HGNC:18696]
ENSG00000165389	109.192	447.703	-2.0357	4.64e-61	1.2e-58	SPTSSA	serine palmitoyltransferase small subunit A [Source:HGNC Symbol;Acc:HGNC:20361]
ENSG00000170604	15.0883	61.6993	-2.0318	9.77e-10	3.54e-08	IRF2BP1	interferon regulatory factor 2 binding protein 1 [Source:HGNC Symbol;Acc:HGNC:21728]
ENSG00000149798	9.52947	38.9573	-2.0314	1.19e-06	2.61e-05	CDC42EP2	CDC42 effector protein 2 [Source:HGNC Symbol;Acc:HGNC:16263]
ENSG00000176697	6.08827	24.8837	-2.0311	0.00010384	0.0014183	BDNF	brain derived neurotrophic factor [Source:HGNC Symbol;Acc:HGNC:1033]
ENSG00000256802	13.7648	55.7844	-2.0189	6.94e-09	2.21e-07	AC022613.1	-
ENSG00000178988	5.55886	22.3341	-2.0064	0.00025969	0.0031585	MRFAP1L1	Morf4 family associated protein 1 like 1 [Source:HGNC Symbol;Acc:HGNC:28796]
ENSG00000275183	5.69121	22.844	-2.005	0.000222	0.002764	LENG9	leukocyte receptor cluster member 9 [Source:HGNC Symbol;Acc:HGNC:16306]
ENSG00000106541	32.162	128.906	-2.0029	1.84e-18	1.47e-16	AGR2	anterior gradient 2, protein disulphide isomerase family member [Source:HGNC Symbol;Acc:HGNC:328]
ENSG00000171560	7.94122	31.8185	-2.0024	1.33e-05	0.00023278	FGA	fibrinogen alpha chain [Source:HGNC Symbol;Acc:HGNC:3661]
ENSG00000109062	16.0148	64.1469	-2.002	6.31e-10	2.32e-08	SLC9A3R1	SLC9A3 regulator 1 [Source:HGNC Symbol;Acc:HGNC:11075]
ENSG00000198074	235.06	932.425	-1.988	5.78e-122	3.04e-119	AKR1B10	aldo-keto reductase family 1 member B10 [Source:HGNC Symbol;Acc:HGNC:382]
ENSG00000040633	10.4559	41.4048	-1.9855	7.64e-07	1.73e-05	PHF23	PHD finger protein 23 [Source:HGNC Symbol;Acc:HGNC:28428]
ENSG00000142619	18.1325	71.7956	-1.9853	7.48e-11	3.06e-09	PADI3	peptidyl arginine deiminase 3 [Source:HGNC Symbol;Acc:HGNC:18337]
ENSG00000108448	58.5004	230.786	-1.98	2.14e-31	2.73e-29	TRIM16L	tripartite motif containing 16 like [Source:HGNC Symbol;Acc:HGNC:32670]
ENSG00000129195	8.07358	31.8185	-1.9786	1.52e-05	0.00026193	PIMREG	PICALM interacting mitotic regulator [Source:HGNC Symbol;Acc:HGNC:25483]
ENSG00000186185	6.75004	26.3114	-1.9627	8.99e-05	0.0012512	KIF18B	kinesin family member 18B [Source:HGNC Symbol;Acc:HGNC:27102]
ENSG00000233621	5.69121	22.0282	-1.9525	0.00035295	0.0040871	LINC01137	long intergenic non-protein coding RNA 1137 [Source:HGNC Symbol;Acc:HGNC:49453]
ENSG00000130713	9.13241	35.2859	-1.95	6.22e-06	0.00011927	EXOSC2	exosome component 2 [Source:HGNC Symbol;Acc:HGNC:17097]
ENSG00000136720	5.95592	22.946	-1.9458	0.00027301	0.0032892	HS6ST1	heparan sulfate 6-O-sulfotransferase 1 [Source:HGNC Symbol;Acc:HGNC:5201]
ENSG00000160326	18.7942	72.4075	-1.9458	1.01e-10	4.07e-09	SLC2A6	solute carrier family 2 member 6 [Source:HGNC Symbol;Acc:HGNC:11011]
ENSG00000176396	9.00005	34.47	-1.9373	8.59e-06	0.00015844	EID2	EP300 interacting inhibitor of differentiation 2 [Source:HGNC Symbol;Acc:HGNC:28292]
ENSG00000275395	11.3824	42.3227	-1.8946	1.12e-06	2.47e-05	FCGBP	Fc fragment of IgG binding protein [Source:HGNC Symbol;Acc:HGNC:13572]
ENSG00000143819	111.839	415.17	-1.8923	1.87e-52	4.34e-50	EPHX1	epoxide hydrolase 1 [Source:HGNC Symbol;Acc:HGNC:3401]
ENSG00000196372	8.33829	30.9007	-1.8898	3.26e-05	0.00051298	ASB13	ankyrin repeat and SOCS box containing 13 [Source:HGNC Symbol;Acc:HGNC:19765]
ENSG00000136463	11.9118	44.0564	-1.887	7.17e-07	1.63e-05	TACO1	translational activator of cytochrome c oxidase I [Source:HGNC Symbol;Acc:HGNC:24316]
ENSG00000137673	23.4266	86.3791	-1.8825	4.17e-12	1.94e-10	MMP7	matrix metallopeptidase 7 [Source:HGNC Symbol;Acc:HGNC:7174]
ENSG00000141401	21.706	79.7502	-1.8774	2.94e-11	1.27e-09	IMPA2	inositol monophosphatase 2 [Source:HGNC Symbol;Acc:HGNC:6051]
ENSG00000134824	73.8534	271.171	-1.8765	1.5e-34	2.1e-32	FADS2	fatty acid desaturase 2 [Source:HGNC Symbol;Acc:HGNC:3575]
ENSG00000162496	52.4121	192.339	-1.8757	5.62e-25	6.09e-23	DHRS3	dehydrogenase/reductase 3 [Source:HGNC Symbol;Acc:HGNC:17693]
ENSG00000133466	6.75004	24.6797	-1.8704	0.00022318	0.0027768	C1QTNF6	C1q and TNF related 6 [Source:HGNC Symbol;Acc:HGNC:14343]
ENSG00000063241	26.3384	95.7614	-1.8623	4.07e-13	2.1e-11	ISOC2	isochorismatase domain containing 2 [Source:HGNC Symbol;Acc:HGNC:26278]
ENSG00000131746	120.574	432.201	-1.8418	6.23e-53	1.47e-50	TNS4	tensin 4 [Source:HGNC Symbol;Acc:HGNC:24352]
ENSG00000108469	10.0589	35.7958	-1.8313	1.12e-05	0.00019946	RECQL5	RecQ like helicase 5 [Source:HGNC Symbol;Acc:HGNC:9950]
ENSG00000079257	15.2207	54.0507	-1.8283	6.97e-08	1.91e-06	LXN	latexin [Source:HGNC Symbol;Acc:HGNC:13347]
ENSG00000198464	7.01475	24.8837	-1.8267	0.00025545	0.0031196	ZNF480	zinc finger protein 480 [Source:HGNC Symbol;Acc:HGNC:23305]
ENSG00000167900	26.7355	94.5376	-1.8221	1.1e-12	5.44e-11	TK1	thymidine kinase 1 [Source:HGNC Symbol;Acc:HGNC:11830]
ENSG00000151632	919.726	3239.57	-1.8165	0	0	AKR1C2	aldo-keto reductase family 1 member C2 [Source:HGNC Symbol;Acc:HGNC:385]
ENSG00000164120	42.8826	150.424	-1.8106	3.72e-19	3.1e-17	HPGD	hydroxyprostaglandin dehydrogenase 15-(NAD) [Source:HGNC Symbol;Acc:HGNC:5154]
ENSG00000112984	6.88239	23.8639	-1.7938	0.00039457	0.0045164	KIF20A	kinesin family member 20A [Source:HGNC Symbol;Acc:HGNC:9787]
ENSG00000179886	9.52947	33.0423	-1.7938	3.05e-05	0.00048353	TIGD5	tigger transposable element derived 5 [Source:HGNC Symbol;Acc:HGNC:18336]
ENSG00000159921	14.4266	49.9714	-1.7924	2.97e-07	7.23e-06	GNE	glucosamine (UDP-N-acetyl)-2-epimerase/N-acetylmannosamine kinase [Source:HGNC Symbol;Acc:HGNC:23657]
ENSG00000275180	9.00005	31.1046	-1.7891	5.35e-05	0.00079123	AC048341.3	-
ENSG00000167549	15.8824	54.7645	-1.7858	8.59e-08	2.31e-06	CORO6	coronin 6 [Source:HGNC Symbol;Acc:HGNC:21356]
ENSG00000213347	13.103	45.1782	-1.7857	1.16e-06	2.54e-05	MXD3	MAX dimerization protein 3 [Source:HGNC Symbol;Acc:HGNC:14008]
ENSG00000105289	16.1472	55.5804	-1.7833	7.06e-08	1.93e-06	TJP3	tight junction protein 3 [Source:HGNC Symbol;Acc:HGNC:11829]
ENSG00000089685	24.4854	83.5236	-1.7703	4.74e-11	2.01e-09	BIRC5	baculoviral IAP repeat containing 5 [Source:HGNC Symbol;Acc:HGNC:593]
ENSG00000100461	8.47064	28.861	-1.7686	0.00011102	0.001506	RBM23	RNA binding motif protein 23 [Source:HGNC Symbol;Acc:HGNC:20155]
ENSG00000160211	408.576	1388.59	-1.7649	4.47e-158	3.19e-155	G6PD	glucose-6-phosphate dehydrogenase [Source:HGNC Symbol;Acc:HGNC:4057]
ENSG00000137834	17.7354	59.8636	-1.755	2.99e-08	8.55e-07	SMAD6	SMAD family member 6 [Source:HGNC Symbol;Acc:HGNC:6772]
ENSG00000077152	13.7648	46.096	-1.7437	1.27e-06	2.76e-05	UBE2T	ubiquitin conjugating enzyme E2 T [Source:HGNC Symbol;Acc:HGNC:25009]
ENSG00000072422	9.26476	30.6967	-1.7283	8.39e-05	0.0011827	RHOBTB1	Rho related BTB domain containing 1 [Source:HGNC Symbol;Acc:HGNC:18738]
ENSG00000158792	9.92653	32.6344	-1.717	5.35e-05	0.00079123	SPATA2L	spermatogenesis associated 2 like [Source:HGNC Symbol;Acc:HGNC:28393]
ENSG00000156521	15.6177	51.0932	-1.7099	4.6e-07	1.09e-05	TYSND1	trypsin domain containing 1 [Source:HGNC Symbol;Acc:HGNC:28531]
ENSG00000187134	393.752	1282.43	-1.7035	2.78e-140	1.78e-137	AKR1C1	aldo-keto reductase family 1 member C1 [Source:HGNC Symbol;Acc:HGNC:384]
ENSG00000236144	8.20593	26.7194	-1.7031	0.00027498	0.0033062	TMEM147-AS1	TMEM147 antisense RNA 1 [Source:HGNC Symbol;Acc:HGNC:51273]
ENSG00000003989	11.2501	36.6117	-1.7024	2.07e-05	0.00034595	SLC7A2	solute carrier family 7 member 2 [Source:HGNC Symbol;Acc:HGNC:11060]
ENSG00000009950	8.33829	27.1273	-1.7019	0.00024839	0.0030457	MLXIPL	MLX interacting protein like [Source:HGNC Symbol;Acc:HGNC:12744]
ENSG00000138821	23.0295	74.8551	-1.7006	1.18e-09	4.19e-08	SLC39A8	solute carrier family 39 member 8 [Source:HGNC Symbol;Acc:HGNC:20862]
ENSG00000164611	33.7502	109.529	-1.6983	1.93e-13	1.04e-11	PTTG1	pituitary tumor-transforming 1 [Source:HGNC Symbol;Acc:HGNC:9690]
ENSG00000047932	7.80887	25.2916	-1.6955	0.00041578	0.0047348	GOPC	golgi associated PDZ and coiled-coil motif containing [Source:HGNC Symbol;Acc:HGNC:17643]
ENSG00000105171	14.956	48.4416	-1.6955	1.03e-06	2.29e-05	POP4	POP4 homolog, ribonuclease P/MRP subunit [Source:HGNC Symbol;Acc:HGNC:30081]
ENSG00000102178	21.0442	67.9203	-1.6904	7.72e-09	2.43e-07	UBL4A	ubiquitin like 4A [Source:HGNC Symbol;Acc:HGNC:12505]
ENSG00000068120	38.6473	123.501	-1.6761	9.37e-15	5.7e-13	COASY	Coenzyme A synthase [Source:HGNC Symbol;Acc:HGNC:29932]
ENSG00000165092	1975.11	6301.08	-1.6737	0	0	ALDH1A1	aldehyde dehydrogenase 1 family member A1 [Source:HGNC Symbol;Acc:HGNC:402]
ENSG00000185215	335.517	1065.61	-1.6672	5.33e-114	2.51e-111	TNFAIP2	TNF alpha induced protein 2 [Source:HGNC Symbol;Acc:HGNC:11895]
ENSG00000144579	18.3972	58.3339	-1.6649	1.14e-07	2.97e-06	CTDSP1	CTD small phosphatase 1 [Source:HGNC Symbol;Acc:HGNC:21614]
ENSG00000125817	82.4564	261.279	-1.6639	3.23e-29	3.88e-27	CENPB	centromere protein B [Source:HGNC Symbol;Acc:HGNC:1852]
ENSG00000115919	136.06	430.264	-1.661	6.45e-47	1.28e-44	KYNU	kynureninase [Source:HGNC Symbol;Acc:HGNC:6469]
ENSG00000119929	11.9118	37.5295	-1.6556	2.24e-05	0.00036859	CUTC	cutC copper transporter [Source:HGNC Symbol;Acc:HGNC:24271]
ENSG00000104518	27.0002	85.0533	-1.6554	1.75e-10	6.89e-09	GSDMD	gasdermin D [Source:HGNC Symbol;Acc:HGNC:25697]
ENSG00000139410	13.6324	42.9346	-1.6551	5.79e-06	0.0001113	SDSL	serine dehydratase like [Source:HGNC Symbol;Acc:HGNC:30404]
ENSG00000004799	71.6034	225.075	-1.6523	3.36e-25	3.71e-23	PDK4	pyruvate dehydrogenase kinase 4 [Source:HGNC Symbol;Acc:HGNC:8812]
ENSG00000180340	22.7648	70.8777	-1.6385	7.01e-09	2.23e-07	FZD2	frizzled class receptor 2 [Source:HGNC Symbol;Acc:HGNC:4040]
ENSG00000112118	9.39712	29.167	-1.634	0.00020846	0.0026136	MCM3	minichromosome maintenance complex component 3 [Source:HGNC Symbol;Acc:HGNC:6945]
ENSG00000166851	14.6913	45.5861	-1.6336	3.56e-06	7.05e-05	PLK1	polo like kinase 1 [Source:HGNC Symbol;Acc:HGNC:9077]
ENSG00000025434	13.6324	42.2207	-1.6309	8.32e-06	0.00015445	NR1H3	nuclear receptor subfamily 1 group H member 3 [Source:HGNC Symbol;Acc:HGNC:7966]
ENSG00000087842	20.3825	63.0251	-1.6286	5.31e-08	1.48e-06	PIR	pirin [Source:HGNC Symbol;Acc:HGNC:30048]
ENSG00000105518	13.103	40.181	-1.6166	1.53e-05	0.00026273	TMEM205	transmembrane protein 205 [Source:HGNC Symbol;Acc:HGNC:29631]
ENSG00000131943	9.13241	27.9432	-1.6134	0.00031523	0.0037226	C19orf12	chromosome 19 open reading frame 12 [Source:HGNC Symbol;Acc:HGNC:25443]
ENSG00000168291	13.8971	42.3227	-1.6066	9.76e-06	0.00017651	PDHB	pyruvate dehydrogenase (lipoamide) beta [Source:HGNC Symbol;Acc:HGNC:8808]
ENSG00000101057	10.9854	33.3482	-1.602	8.9e-05	0.0012422	MYBL2	MYB proto-oncogene like 2 [Source:HGNC Symbol;Acc:HGNC:7548]
ENSG00000179403	19.1913	58.2319	-1.6014	2.25e-07	5.63e-06	VWA1	von Willebrand factor A domain containing 1 [Source:HGNC Symbol;Acc:HGNC:30910]
ENSG00000132481	18.2648	55.2744	-1.5975	4.74e-07	1.12e-05	TRIM47	tripartite motif containing 47 [Source:HGNC Symbol;Acc:HGNC:19020]
ENSG00000172731	9.92653	29.9828	-1.5948	0.00021084	0.0026416	LRRC20	leucine rich repeat containing 20 [Source:HGNC Symbol;Acc:HGNC:23421]
ENSG00000110811	25.0149	75.059	-1.5852	5.15e-09	1.67e-07	P3H3	prolyl 3-hydroxylase 3 [Source:HGNC Symbol;Acc:HGNC:19318]
ENSG00000137804	14.2942	42.8326	-1.5833	1.03e-05	0.00018528	NUSAP1	nucleolar and spindle associated protein 1 [Source:HGNC Symbol;Acc:HGNC:18538]
ENSG00000221926	36.9267	109.937	-1.5739	1.92e-12	9.29e-11	TRIM16	tripartite motif containing 16 [Source:HGNC Symbol;Acc:HGNC:17241]
ENSG00000164465	37.3238	110.957	-1.5718	1.58e-12	7.7e-11	DCBLD1	discoidin, CUB and LCCL domain containing 1 [Source:HGNC Symbol;Acc:HGNC:21479]
ENSG00000177380	24.3531	72.3055	-1.57	1.19e-08	3.62e-07	PPFIA3	PTPRF interacting protein alpha 3 [Source:HGNC Symbol;Acc:HGNC:9247]
ENSG00000137124	14.6913	43.5465	-1.5676	9.88e-06	0.00017799	ALDH1B1	aldehyde dehydrogenase 1 family member B1 [Source:HGNC Symbol;Acc:HGNC:407]
ENSG00000175567	21.4413	63.535	-1.5672	9.4e-08	2.5e-06	UCP2	uncoupling protein 2 [Source:HGNC Symbol;Acc:HGNC:12518]
ENSG00000116661	32.4267	96.0674	-1.5669	5.27e-11	2.21e-09	FBXO2	F-box protein 2 [Source:HGNC Symbol;Acc:HGNC:13581]
ENSG00000148120	72.9269	215.897	-1.5658	7.95e-23	7.94e-21	C9orf3	chromosome 9 open reading frame 3 [Source:HGNC Symbol;Acc:HGNC:1361]
ENSG00000019186	454.635	1342.5	-1.5621	1.53e-132	9.14e-130	CYP24A1	cytochrome P450 family 24 subfamily A member 1 [Source:HGNC Symbol;Acc:HGNC:2602]
ENSG00000142303	29.1178	85.4612	-1.5534	7.37e-10	2.69e-08	ADAMTS10	ADAM metallopeptidase with thrombospondin type 1 motif 10 [Source:HGNC Symbol;Acc:HGNC:13201]
ENSG00000171161	13.103	38.4473	-1.553	3.63e-05	0.00056283	ZNF672	zinc finger protein 672 [Source:HGNC Symbol;Acc:HGNC:26179]
ENSG00000131408	53.7356	157.563	-1.552	6.44e-17	4.46e-15	NR1H2	nuclear receptor subfamily 1 group H member 2 [Source:HGNC Symbol;Acc:HGNC:7965]
ENSG00000025708	18.0001	52.4189	-1.5421	1.58e-06	3.36e-05	TYMP	thymidine phosphorylase [Source:HGNC Symbol;Acc:HGNC:3148]
ENSG00000169683	14.6913	42.7306	-1.5403	1.48e-05	0.00025595	LRRC45	leucine rich repeat containing 45 [Source:HGNC Symbol;Acc:HGNC:28302]
ENSG00000204308	25.1472	73.0194	-1.5379	1.54e-08	4.59e-07	RNF5	ring finger protein 5 [Source:HGNC Symbol;Acc:HGNC:10068]
ENSG00000169047	18.5295	53.7447	-1.5363	1.23e-06	2.69e-05	IRS1	insulin receptor substrate 1 [Source:HGNC Symbol;Acc:HGNC:6125]
ENSG00000169660	16.2795	47.2178	-1.5363	5.45e-06	0.00010553	HEXDC	hexosaminidase D [Source:HGNC Symbol;Acc:HGNC:26307]
ENSG00000253276	13.3677	38.6513	-1.5318	4.02e-05	0.0006138	CCDC71L	coiled-coil domain containing 71 like [Source:HGNC Symbol;Acc:HGNC:26685]
ENSG00000167112	17.4707	50.4813	-1.5308	2.72e-06	5.52e-05	TRUB2	TruB pseudouridine synthase family member 2 [Source:HGNC Symbol;Acc:HGNC:17170]
ENSG00000146834	10.5883	30.4927	-1.526	0.00027398	0.0032964	MEPCE	methylphosphate capping enzyme [Source:HGNC Symbol;Acc:HGNC:20247]
ENSG00000187778	18.1325	52.215	-1.5259	1.92e-06	4.02e-05	MCRS1	microspherule protein 1 [Source:HGNC Symbol;Acc:HGNC:6960]
ENSG00000183751	22.8972	65.6766	-1.5202	9.93e-08	2.62e-06	TBL3	transducin beta like 3 [Source:HGNC Symbol;Acc:HGNC:11587]
ENSG00000159228	24.6178	70.5718	-1.5194	3.37e-08	9.57e-07	CBR1	carbonyl reductase 1 [Source:HGNC Symbol;Acc:HGNC:1548]
ENSG00000186297	23.6913	67.8183	-1.5173	6.38e-08	1.75e-06	GABRA5	gamma-aminobutyric acid type A receptor alpha5 subunit [Source:HGNC Symbol;Acc:HGNC:4079]
ENSG00000132646	68.5592	195.704	-1.5133	4.65e-20	4.06e-18	PCNA	proliferating cell nuclear antigen [Source:HGNC Symbol;Acc:HGNC:8729]
ENSG00000105379	16.9413	48.3396	-1.5127	5.19e-06	0.00010091	ETFB	electron transfer flavoprotein beta subunit [Source:HGNC Symbol;Acc:HGNC:3482]
ENSG00000120256	29.9119	85.2573	-1.5111	1.46e-09	5.15e-08	LRP11	LDL receptor related protein 11 [Source:HGNC Symbol;Acc:HGNC:16936]
ENSG00000178927	27.2649	77.6086	-1.5092	8.11e-09	2.54e-07	C17orf62	chromosome 17 open reading frame 62 [Source:HGNC Symbol;Acc:HGNC:28672]
ENSG00000007376	11.1177	31.6145	-1.5077	0.00023508	0.0029006	RPUSD1	RNA pseudouridylate synthase domain containing 1 [Source:HGNC Symbol;Acc:HGNC:14173]
ENSG00000065057	16.8089	47.7277	-1.5056	6.32e-06	0.00012094	NTHL1	nth like DNA glycosylase 1 [Source:HGNC Symbol;Acc:HGNC:8028]
ENSG00000256073	10.4559	29.6769	-1.505	0.00037145	0.0042736	URB1-AS1	URB1 antisense RNA 1 (head to head) [Source:HGNC Symbol;Acc:HGNC:23128]
ENSG00000173992	22.3678	63.433	-1.5038	1.98e-07	5e-06	CCS	copper chaperone for superoxide dismutase [Source:HGNC Symbol;Acc:HGNC:1613]
ENSG00000102996	54.6621	154.197	-1.4962	6.22e-16	4.1e-14	MMP15	matrix metallopeptidase 15 [Source:HGNC Symbol;Acc:HGNC:7161]
ENSG00000158019	20.3825	57.4161	-1.4941	8.25e-07	1.85e-05	BABAM2	BRISC and BRCA1 A complex member 2 [Source:HGNC Symbol;Acc:HGNC:1106]
ENSG00000175792	22.6325	63.739	-1.4938	2.07e-07	5.22e-06	RUVBL1	RuvB like AAA ATPase 1 [Source:HGNC Symbol;Acc:HGNC:10474]
ENSG00000205138	29.1178	81.9938	-1.4936	3.88e-09	1.28e-07	SDHAF1	succinate dehydrogenase complex assembly factor 1 [Source:HGNC Symbol;Acc:HGNC:33867]
ENSG00000142546	36.3973	102.084	-1.4879	5.53e-11	2.3e-09	NOSIP	nitric oxide synthase interacting protein [Source:HGNC Symbol;Acc:HGNC:17946]
ENSG00000139211	123.883	346.026	-1.4819	2.15e-33	2.9e-31	AMIGO2	adhesion molecule with Ig like domain 2 [Source:HGNC Symbol;Acc:HGNC:24073]
ENSG00000168476	43.2797	120.849	-1.4814	1.12e-12	5.54e-11	REEP4	receptor accessory protein 4 [Source:HGNC Symbol;Acc:HGNC:26176]
ENSG00000179115	22.3678	62.4132	-1.4804	3.21e-07	7.79e-06	FARSA	phenylalanyl-tRNA synthetase alpha subunit [Source:HGNC Symbol;Acc:HGNC:3592]
ENSG00000179604	38.7796	107.999	-1.4777	1.88e-11	8.27e-10	CDC42EP4	CDC42 effector protein 4 [Source:HGNC Symbol;Acc:HGNC:17147]
ENSG00000204220	26.0737	72.6114	-1.4776	3.68e-08	1.04e-06	PFDN6	prefoldin subunit 6 [Source:HGNC Symbol;Acc:HGNC:4926]
ENSG00000181610	35.2061	97.8011	-1.474	1.77e-10	6.96e-09	MRPS23	mitochondrial ribosomal protein S23 [Source:HGNC Symbol;Acc:HGNC:14509]
ENSG00000188483	50.9562	141.45	-1.473	1.72e-14	1.03e-12	IER5L	immediate early response 5 like [Source:HGNC Symbol;Acc:HGNC:23679]
ENSG00000197766	72.2651	199.579	-1.4656	1.06e-19	9.02e-18	CFD	complement factor D [Source:HGNC Symbol;Acc:HGNC:2771]
ENSG00000168924	13.7648	37.9374	-1.4626	7.66e-05	0.0010945	LETM1	leucine zipper and EF-hand containing transmembrane protein 1 [Source:HGNC Symbol;Acc:HGNC:6556]
ENSG00000227471	11.7795	32.4304	-1.4611	0.00025805	0.0031428	AKR1B15	aldo-keto reductase family 1 member B15 [Source:HGNC Symbol;Acc:HGNC:37281]
ENSG00000099330	13.3677	36.6117	-1.4535	0.00010872	0.0014776	OCEL1	occludin/ELL domain containing 1 [Source:HGNC Symbol;Acc:HGNC:26221]
ENSG00000065268	14.8236	40.589	-1.4532	4.61e-05	0.00069179	WDR18	WD repeat domain 18 [Source:HGNC Symbol;Acc:HGNC:17956]
ENSG00000100632	33.3531	91.2742	-1.4524	1.01e-09	3.64e-08	ERH	ERH, mRNA splicing and mitosis factor [Source:HGNC Symbol;Acc:HGNC:3447]
ENSG00000130433	14.1618	38.7533	-1.4523	6.9e-05	0.00099866	CACNG6	calcium voltage-gated channel auxiliary subunit gamma 6 [Source:HGNC Symbol;Acc:HGNC:13625]
ENSG00000119333	47.9121	130.537	-1.446	3.22e-13	1.69e-11	WDR34	WD repeat domain 34 [Source:HGNC Symbol;Acc:HGNC:28296]
ENSG00000134057	25.9413	70.1639	-1.4355	1.06e-07	2.77e-06	CCNB1	cyclin B1 [Source:HGNC Symbol;Acc:HGNC:1579]
ENSG00000174446	11.7795	31.8185	-1.4336	0.000347	0.0040364	SNAPC5	small nuclear RNA activating complex polypeptide 5 [Source:HGNC Symbol;Acc:HGNC:15484]
ENSG00000165898	13.103	35.3879	-1.4334	0.0001617	0.0020889	ISCA2	iron-sulfur cluster assembly 2 [Source:HGNC Symbol;Acc:HGNC:19857]
ENSG00000084090	18.5295	49.7674	-1.4254	8.26e-06	0.00015357	STARD7	StAR related lipid transfer domain containing 7 [Source:HGNC Symbol;Acc:HGNC:18063]
ENSG00000132591	20.6472	55.0705	-1.4153	3.02e-06	6.05e-05	ERAL1	Era like 12S mitochondrial rRNA chaperone 1 [Source:HGNC Symbol;Acc:HGNC:3424]
ENSG00000053372	14.2942	37.9374	-1.4082	0.00011184	0.0015136	MRTO4	MRT4 homolog, ribosome maturation factor [Source:HGNC Symbol;Acc:HGNC:18477]
ENSG00000142945	13.2354	35.0819	-1.4063	0.00020556	0.0025828	KIF2C	kinesin family member 2C [Source:HGNC Symbol;Acc:HGNC:6393]
ENSG00000124766	34.0149	90.1524	-1.4062	2.67e-09	9.06e-08	SOX4	SRY-box 4 [Source:HGNC Symbol;Acc:HGNC:11200]
ENSG00000167862	17.7354	46.8099	-1.4002	1.9e-05	0.00031963	MRPL58	mitochondrial ribosomal protein L58 [Source:HGNC Symbol;Acc:HGNC:5359]
ENSG00000166508	72.7946	191.319	-1.3941	6.57e-18	5.06e-16	MCM7	minichromosome maintenance complex component 7 [Source:HGNC Symbol;Acc:HGNC:6950]
ENSG00000179958	13.8971	36.5097	-1.3935	0.00016629	0.0021358	DCTPP1	dCTP pyrophosphatase 1 [Source:HGNC Symbol;Acc:HGNC:28777]
ENSG00000173327	32.0296	84.1354	-1.3933	1.09e-08	3.35e-07	MAP3K11	mitogen-activated protein kinase kinase kinase 11 [Source:HGNC Symbol;Acc:HGNC:6850]
ENSG00000161036	18.6619	48.9515	-1.3913	1.33e-05	0.00023227	LRWD1	leucine rich repeats and WD repeat domain containing 1 [Source:HGNC Symbol;Acc:HGNC:21769]
ENSG00000129255	14.8236	38.8553	-1.3902	0.00010498	0.0014312	MPDU1	mannose-P-dolichol utilization defect 1 [Source:HGNC Symbol;Acc:HGNC:7207]
ENSG00000166140	38.6473	101.167	-1.3883	4.01e-10	1.5e-08	ZFYVE19	zinc finger FYVE-type containing 19 [Source:HGNC Symbol;Acc:HGNC:20758]
ENSG00000239672	13.2354	34.572	-1.3852	0.00026167	0.0031739	NME1	NME/NM23 nucleoside diphosphate kinase 1 [Source:HGNC Symbol;Acc:HGNC:7849]
ENSG00000064490	15.7501	40.7929	-1.373	8.03e-05	0.0011381	RFXANK	regulatory factor X associated ankyrin containing protein [Source:HGNC Symbol;Acc:HGNC:9987]
ENSG00000107821	14.2942	37.0196	-1.3729	0.00017224	0.0022075	KAZALD1	Kazal type serine peptidase inhibitor domain 1 [Source:HGNC Symbol;Acc:HGNC:25460]
ENSG00000163734	16.5442	42.8326	-1.3724	5.35e-05	0.00079123	CXCL3	C-X-C motif chemokine ligand 3 [Source:HGNC Symbol;Acc:HGNC:4604]
ENSG00000148498	117.662	304.315	-1.3709	5.2e-27	6e-25	PARD3	par-3 family cell polarity regulator [Source:HGNC Symbol;Acc:HGNC:16051]
ENSG00000130748	27.1325	70.1639	-1.3707	2.38e-07	5.89e-06	TMEM160	transmembrane protein 160 [Source:HGNC Symbol;Acc:HGNC:26042]
ENSG00000166145	14.956	38.5493	-1.366	0.00013266	0.0017569	SPINT1	serine peptidase inhibitor, Kunitz type 1 [Source:HGNC Symbol;Acc:HGNC:11246]
ENSG00000140538	70.1475	180.305	-1.362	1.59e-16	1.08e-14	NTRK3	neurotrophic receptor tyrosine kinase 3 [Source:HGNC Symbol;Acc:HGNC:8033]
ENSG00000150687	115.28	296.259	-1.3617	3.93e-26	4.47e-24	PRSS23	protease, serine 23 [Source:HGNC Symbol;Acc:HGNC:14370]
ENSG00000125863	50.9562	130.945	-1.3616	2.07e-12	9.97e-11	MKKS	McKusick-Kaufman syndrome [Source:HGNC Symbol;Acc:HGNC:7108]
ENSG00000094914	24.6178	62.9231	-1.3539	1.2e-06	2.63e-05	AAAS	aladin WD repeat nucleoporin [Source:HGNC Symbol;Acc:HGNC:13666]
ENSG00000122390	17.3383	44.2603	-1.352	4.73e-05	0.00070683	NAA60	N(alpha)-acetyltransferase 60, NatF catalytic subunit [Source:HGNC Symbol;Acc:HGNC:25875]
ENSG00000111671	28.059	71.5916	-1.3513	2.3e-07	5.74e-06	SPSB2	splA/ryanodine receptor domain and SOCS box containing 2 [Source:HGNC Symbol;Acc:HGNC:29522]
ENSG00000116711	36.0002	91.7841	-1.3502	4.79e-09	1.56e-07	PLA2G4A	phospholipase A2 group IVA [Source:HGNC Symbol;Acc:HGNC:9035]
ENSG00000108641	16.2795	41.4048	-1.3467	8.65e-05	0.0012123	B9D1	B9 domain containing 1 [Source:HGNC Symbol;Acc:HGNC:24123]
ENSG00000204264	14.956	37.9374	-1.3429	0.0001762	0.0022453	PSMB8	proteasome subunit beta 8 [Source:HGNC Symbol;Acc:HGNC:9545]
ENSG00000160113	37.1914	94.2317	-1.3412	3.48e-09	1.17e-07	NR2F6	nuclear receptor subfamily 2 group F member 6 [Source:HGNC Symbol;Acc:HGNC:7977]
ENSG00000108602	694.592	1759.6	-1.341	7.74e-144	5.13e-141	ALDH3A1	aldehyde dehydrogenase 3 family member A1 [Source:HGNC Symbol;Acc:HGNC:405]
ENSG00000068394	17.0736	43.2405	-1.3406	6.33e-05	0.0009213	GPKOW	G-patch domain and KOW motifs [Source:HGNC Symbol;Acc:HGNC:30677]
ENSG00000204237	21.4413	54.2546	-1.3394	7.53e-06	0.00014211	OXLD1	oxidoreductase like domain containing 1 [Source:HGNC Symbol;Acc:HGNC:27901]
ENSG00000153391	14.0295	35.4899	-1.3389	0.00029323	0.0034905	INO80C	INO80 complex subunit C [Source:HGNC Symbol;Acc:HGNC:26994]
ENSG00000112667	38.3826	96.9852	-1.3373	2.21e-09	7.62e-08	DNPH1	2'-deoxynucleoside 5'-phosphate N-hydrolase 1 [Source:HGNC Symbol;Acc:HGNC:21218]
ENSG00000164136	21.1766	53.3368	-1.3327	9.59e-06	0.00017391	IL15	interleukin 15 [Source:HGNC Symbol;Acc:HGNC:5977]
ENSG00000157350	15.353	38.6513	-1.332	0.00016537	0.0021256	ST3GAL2	ST3 beta-galactoside alpha-2,3-sialyltransferase 2 [Source:HGNC Symbol;Acc:HGNC:10863]
ENSG00000174684	18.3972	46.3	-1.3315	3.76e-05	0.00058099	B4GAT1	beta-1,4-glucuronyltransferase 1 [Source:HGNC Symbol;Acc:HGNC:15685]
ENSG00000163110	133.942	336.44	-1.3287	1.29e-28	1.54e-26	PDLIM5	PDZ and LIM domain 5 [Source:HGNC Symbol;Acc:HGNC:17468]
ENSG00000122490	18.3972	46.198	-1.3283	3.94e-05	0.00060286	PQLC1	PQ loop repeat containing 1 [Source:HGNC Symbol;Acc:HGNC:26188]
ENSG00000127920	25.6766	64.4529	-1.3278	1.21e-06	2.64e-05	GNG11	G protein subunit gamma 11 [Source:HGNC Symbol;Acc:HGNC:4403]
ENSG00000106268	15.4854	38.8553	-1.3272	0.00016444	0.0021179	NUDT1	nudix hydrolase 1 [Source:HGNC Symbol;Acc:HGNC:8048]
ENSG00000121039	16.5442	41.5068	-1.327	9.85e-05	0.0013575	RDH10	retinol dehydrogenase 10 [Source:HGNC Symbol;Acc:HGNC:19975]
ENSG00000204054	47.9121	119.523	-1.3188	4.61e-11	1.96e-09	LINC00963	long intergenic non-protein coding RNA 963 [Source:HGNC Symbol;Acc:HGNC:48716]
ENSG00000265354	21.9707	54.7645	-1.3177	8.45e-06	0.00015608	TIMM23	translocase of inner mitochondrial membrane 23 [Source:HGNC Symbol;Acc:HGNC:17312]
ENSG00000103653	21.706	54.0507	-1.3162	9.81e-06	0.00017702	CSK	C-terminal Src kinase [Source:HGNC Symbol;Acc:HGNC:2444]
ENSG00000183978	19.456	48.3396	-1.313	2.98e-05	0.00047453	COA3	cytochrome c oxidase assembly factor 3 [Source:HGNC Symbol;Acc:HGNC:24990]
ENSG00000140365	29.9119	74.2432	-1.3115	2.34e-07	5.8e-06	COMMD4	COMM domain containing 4 [Source:HGNC Symbol;Acc:HGNC:26027]
ENSG00000146223	19.9854	49.5634	-1.3103	2.42e-05	0.00039667	RPL7L1	ribosomal protein L7 like 1 [Source:HGNC Symbol;Acc:HGNC:21370]
ENSG00000156709	31.7649	78.7304	-1.3095	1.04e-07	2.75e-06	AIFM1	apoptosis inducing factor mitochondria associated 1 [Source:HGNC Symbol;Acc:HGNC:8768]
ENSG00000133028	19.8531	49.1555	-1.308	2.67e-05	0.00043116	SCO1	SCO1, cytochrome c oxidase assembly protein [Source:HGNC Symbol;Acc:HGNC:10603]
ENSG00000171604	16.4119	40.589	-1.3063	0.00013714	0.0018081	CXXC5	CXXC finger protein 5 [Source:HGNC Symbol;Acc:HGNC:26943]
ENSG00000169738	40.5002	100.045	-1.3046	2.2e-09	7.62e-08	DCXR	dicarbonyl and L-xylulose reductase [Source:HGNC Symbol;Acc:HGNC:18985]
ENSG00000105364	18.3972	45.3822	-1.3026	5.7e-05	0.00083921	MRPL4	mitochondrial ribosomal protein L4 [Source:HGNC Symbol;Acc:HGNC:14276]
ENSG00000111907	20.5148	50.5833	-1.302	2.16e-05	0.000358	TPD52L1	tumor protein D52 like 1 [Source:HGNC Symbol;Acc:HGNC:12006]
ENSG00000128951	22.7648	56.0903	-1.3009	7.78e-06	0.00014633	DUT	deoxyuridine triphosphatase [Source:HGNC Symbol;Acc:HGNC:3078]
ENSG00000105447	14.1618	34.878	-1.3003	0.00042419	0.0048062	GRWD1	glutamate rich WD repeat containing 1 [Source:HGNC Symbol;Acc:HGNC:21270]
ENSG00000007255	49.765	121.971	-1.2933	5.06e-11	2.13e-09	TRAPPC6A	trafficking protein particle complex 6A [Source:HGNC Symbol;Acc:HGNC:23069]
ENSG00000170312	28.5884	69.8579	-1.289	7.02e-07	1.6e-05	CDK1	cyclin dependent kinase 1 [Source:HGNC Symbol;Acc:HGNC:1722]
ENSG00000166347	45.3973	110.549	-1.284	4.8e-10	1.79e-08	CYB5A	cytochrome b5 type A [Source:HGNC Symbol;Acc:HGNC:2570]
ENSG00000108176	21.309	51.3991	-1.2703	2.48e-05	0.00040454	DNAJC12	DnaJ heat shock protein family (Hsp40) member C12 [Source:HGNC Symbol;Acc:HGNC:28908]
ENSG00000029993	35.3384	85.1553	-1.2689	5.86e-08	1.62e-06	HMGB3	high mobility group box 3 [Source:HGNC Symbol;Acc:HGNC:5004]
ENSG00000213699	24.3531	58.6399	-1.2678	6.87e-06	0.00013031	SLC35F6	solute carrier family 35 member F6 [Source:HGNC Symbol;Acc:HGNC:26055]
ENSG00000180921	22.2354	53.4388	-1.265	1.8e-05	0.0003052	FAM83H	family with sequence similarity 83 member H [Source:HGNC Symbol;Acc:HGNC:24797]
ENSG00000204356	33.0884	79.2403	-1.2599	1.91e-07	4.84e-06	NELFE	negative elongation factor complex member E [Source:HGNC Symbol;Acc:HGNC:13974]
ENSG00000133265	41.0297	98.209	-1.2592	6.79e-09	2.17e-07	HSPBP1	HSPA (Hsp70) binding protein 1 [Source:HGNC Symbol;Acc:HGNC:24989]
ENSG00000160688	17.7354	42.4247	-1.2583	0.00014034	0.0018409	FLAD1	flavin adenine dinucleotide synthetase 1 [Source:HGNC Symbol;Acc:HGNC:24671]
ENSG00000112576	90.2652	214.877	-1.2513	1.35e-17	9.89e-16	CCND3	cyclin D3 [Source:HGNC Symbol;Acc:HGNC:1585]
ENSG00000105711	24.3531	57.824	-1.2476	9.81e-06	0.00017702	SCN1B	sodium voltage-gated channel beta subunit 1 [Source:HGNC Symbol;Acc:HGNC:10586]
ENSG00000116096	34.6767	82.1978	-1.2451	1.4e-07	3.63e-06	SPR	sepiapterin reductase (7,8-dihydrobiopterin:NADP+ oxidoreductase) [Source:HGNC Symbol;Acc:HGNC:11257]
ENSG00000168453	35.6032	84.3394	-1.2442	9.79e-08	2.59e-06	HR	HR, lysine demethylase and nuclear receptor corepressor [Source:HGNC Symbol;Acc:HGNC:5172]
ENSG00000132639	21.309	50.3793	-1.2414	3.89e-05	0.00059703	SNAP25	synaptosome associated protein 25 [Source:HGNC Symbol;Acc:HGNC:11132]
ENSG00000109084	23.2943	55.0705	-1.2413	1.7e-05	0.00028975	TMEM97	transmembrane protein 97 [Source:HGNC Symbol;Acc:HGNC:28106]
ENSG00000188486	23.8237	56.2943	-1.2406	1.38e-05	0.00024051	H2AFX	H2A histone family member X [Source:HGNC Symbol;Acc:HGNC:4739]
ENSG00000117448	49.8974	117.892	-1.2404	3.17e-10	1.21e-08	AKR1A1	aldo-keto reductase family 1 member A1 [Source:HGNC Symbol;Acc:HGNC:380]
ENSG00000171222	39.9708	94.1297	-1.2357	2.06e-08	6.04e-07	SCAND1	SCAN domain containing 1 [Source:HGNC Symbol;Acc:HGNC:10566]
ENSG00000111859	33.7502	79.4443	-1.235	2.61e-07	6.43e-06	NEDD9	neural precursor cell expressed, developmentally down-regulated 9 [Source:HGNC Symbol;Acc:HGNC:7733]
ENSG00000119650	21.4413	50.3793	-1.2324	4.22e-05	0.00064037	IFT43	intraflagellar transport 43 [Source:HGNC Symbol;Acc:HGNC:29669]
ENSG00000079616	19.7207	46.3	-1.2313	8.73e-05	0.0012217	KIF22	kinesin family member 22 [Source:HGNC Symbol;Acc:HGNC:6391]
ENSG00000135148	17.206	40.385	-1.2309	0.00024868	0.0030457	TRAFD1	TRAF-type zinc finger domain containing 1 [Source:HGNC Symbol;Acc:HGNC:24808]
ENSG00000178999	27.2649	63.841	-1.2274	4.26e-06	8.38e-05	AURKB	aurora kinase B [Source:HGNC Symbol;Acc:HGNC:11390]
ENSG00000111275	131.03	306.661	-1.2267	7.14e-24	7.47e-22	ALDH2	aldehyde dehydrogenase 2 family (mitochondrial) [Source:HGNC Symbol;Acc:HGNC:404]
ENSG00000133315	29.6472	69.246	-1.2238	1.75e-06	3.7e-05	MACROD1	MACRO domain containing 1 [Source:HGNC Symbol;Acc:HGNC:29598]
ENSG00000268621	48.4415	112.996	-1.222	1.06e-09	3.79e-08	IGFL2-AS1	IGFL2 antisense RNA 1 [Source:HGNC Symbol;Acc:HGNC:52559]
ENSG00000173581	19.5884	45.6881	-1.2218	0.00010511	0.0014312	CCDC106	coiled-coil domain containing 106 [Source:HGNC Symbol;Acc:HGNC:30181]
ENSG00000277791	92.1182	213.347	-1.2116	7.6e-17	5.25e-15	PSMB3	proteasome subunit beta 3 [Source:HGNC Symbol;Acc:HGNC:9540]
ENSG00000164967	20.6472	47.7277	-1.2089	8.24e-05	0.0011635	RPP25L	ribonuclease P/MRP subunit p25 like [Source:HGNC Symbol;Acc:HGNC:19909]
ENSG00000197256	19.7207	45.5861	-1.2089	0.00011905	0.001598	KANK2	KN motif and ankyrin repeat domains 2 [Source:HGNC Symbol;Acc:HGNC:29300]
ENSG00000111912	59.0298	135.942	-1.2035	3.44e-11	1.48e-09	NCOA7	nuclear receptor coactivator 7 [Source:HGNC Symbol;Acc:HGNC:21081]
ENSG00000023171	100.854	231.398	-1.1981	6.63e-18	5.09e-16	GRAMD1B	GRAM domain containing 1B [Source:HGNC Symbol;Acc:HGNC:29214]
ENSG00000197451	30.7061	70.3678	-1.1964	2.04e-06	4.23e-05	HNRNPAB	heterogeneous nuclear ribonucleoprotein A/B [Source:HGNC Symbol;Acc:HGNC:5034]
ENSG00000198732	25.5443	58.5379	-1.1964	1.48e-05	0.00025595	SMOC1	SPARC related modular calcium binding 1 [Source:HGNC Symbol;Acc:HGNC:20318]
ENSG00000170190	38.1179	87.0929	-1.1921	1.35e-07	3.51e-06	SLC16A5	solute carrier family 16 member 5 [Source:HGNC Symbol;Acc:HGNC:10926]
ENSG00000106399	21.5737	49.1555	-1.1881	7.75e-05	0.0011039	RPA3	replication protein A3 [Source:HGNC Symbol;Acc:HGNC:10291]
ENSG00000149809	18.5295	42.2207	-1.1881	0.00024951	0.0030513	TM7SF2	transmembrane 7 superfamily member 2 [Source:HGNC Symbol;Acc:HGNC:11863]
ENSG00000166206	58.368	132.883	-1.1869	8.36e-11	3.4e-09	GABRB3	gamma-aminobutyric acid type A receptor beta3 subunit [Source:HGNC Symbol;Acc:HGNC:4083]
ENSG00000100567	34.5443	78.5264	-1.1847	6.16e-07	1.42e-05	PSMA3	proteasome subunit alpha 3 [Source:HGNC Symbol;Acc:HGNC:9532]
ENSG00000013364	122.692	278.616	-1.1832	6.28e-21	5.7e-19	MVP	major vault protein [Source:HGNC Symbol;Acc:HGNC:7531]
ENSG00000161179	25.1472	56.9062	-1.1782	2.34e-05	0.00038462	YDJC	YdjC chitooligosaccharide deacetylase homolog [Source:HGNC Symbol;Acc:HGNC:27158]
ENSG00000006534	200.384	453.414	-1.1781	7.33e-33	9.56e-31	ALDH3B1	aldehyde dehydrogenase 3 family member B1 [Source:HGNC Symbol;Acc:HGNC:410]
ENSG00000204713	19.8531	44.8722	-1.1765	0.00017516	0.0022385	TRIM27	tripartite motif containing 27 [Source:HGNC Symbol;Acc:HGNC:9975]
ENSG00000107874	56.515	127.682	-1.1758	2.49e-10	9.69e-09	CUEDC2	CUE domain containing 2 [Source:HGNC Symbol;Acc:HGNC:28352]
ENSG00000115255	25.5443	57.62	-1.1736	2.18e-05	0.0003611	REEP6	receptor accessory protein 6 [Source:HGNC Symbol;Acc:HGNC:30078]
ENSG00000157399	26.4707	59.6597	-1.1724	1.58e-05	0.00027071	ARSE	arylsulfatase E (chondrodysplasia punctata 1) [Source:HGNC Symbol;Acc:HGNC:719]
ENSG00000142657	760.372	1712.28	-1.1711	2.55e-118	1.27e-115	PGD	phosphogluconate dehydrogenase [Source:HGNC Symbol;Acc:HGNC:8891]
ENSG00000149476	32.8237	73.8352	-1.1696	1.62e-06	3.45e-05	TKFC	triokinase and FMN cyclase [Source:HGNC Symbol;Acc:HGNC:24552]
ENSG00000153406	20.2501	45.4841	-1.1674	0.00017033	0.0021862	NMRAL1	NmrA like redox sensor 1 [Source:HGNC Symbol;Acc:HGNC:24987]
ENSG00000213465	38.6473	86.787	-1.1671	2.08e-07	5.24e-06	ARL2	ADP ribosylation factor like GTPase 2 [Source:HGNC Symbol;Acc:HGNC:693]
ENSG00000099849	37.5885	84.2374	-1.1642	3.27e-07	7.9e-06	RASSF7	Ras association domain family member 7 [Source:HGNC Symbol;Acc:HGNC:1166]
ENSG00000125835	136.854	305.641	-1.1592	2.95e-22	2.84e-20	SNRPB	small nuclear ribonucleoprotein polypeptides B and B1 [Source:HGNC Symbol;Acc:HGNC:11153]
ENSG00000125901	48.7062	108.713	-1.1584	7.33e-09	2.32e-07	MRPS26	mitochondrial ribosomal protein S26 [Source:HGNC Symbol;Acc:HGNC:14045]
ENSG00000023839	46.4562	103.41	-1.1544	1.82e-08	5.4e-07	ABCC2	ATP binding cassette subfamily C member 2 [Source:HGNC Symbol;Acc:HGNC:53]
ENSG00000156990	29.5149	65.6766	-1.1539	7.32e-06	0.00013854	RPUSD3	RNA pseudouridylate synthase domain containing 3 [Source:HGNC Symbol;Acc:HGNC:28437]
ENSG00000179222	82.5887	183.67	-1.1531	6.6e-14	3.7e-12	MAGED1	MAGE family member D1 [Source:HGNC Symbol;Acc:HGNC:6813]
ENSG00000183513	19.0589	42.3227	-1.151	0.00032606	0.0038232	COA5	cytochrome c oxidase assembly factor 5 [Source:HGNC Symbol;Acc:HGNC:33848]
ENSG00000142507	109.721	243.228	-1.1485	7.72e-18	5.85e-16	PSMB6	proteasome subunit beta 6 [Source:HGNC Symbol;Acc:HGNC:9543]
ENSG00000099901	41.8238	92.702	-1.1483	1.09e-07	2.86e-06	RANBP1	RAN binding protein 1 [Source:HGNC Symbol;Acc:HGNC:9847]
ENSG00000227057	19.5884	43.2405	-1.1424	0.00030022	0.0035665	WDR46	WD repeat domain 46 [Source:HGNC Symbol;Acc:HGNC:13923]
ENSG00000182704	148.501	327.261	-1.14	2.99e-23	3.06e-21	TSKU	tsukushi, small leucine rich proteoglycan [Source:HGNC Symbol;Acc:HGNC:28850]
ENSG00000082014	26.7355	58.8438	-1.1381	2.59e-05	0.00041869	SMARCD3	SWI/SNF related, matrix associated, actin dependent regulator of chromatin, subfamily d, member 3 [Source:HGNC Symbol;Acc:HGNC:11108]
ENSG00000134809	22.8972	50.2773	-1.1347	0.00010382	0.0014183	TIMM10	translocase of inner mitochondrial membrane 10 [Source:HGNC Symbol;Acc:HGNC:11814]
ENSG00000170515	52.8091	115.954	-1.1347	3.76e-09	1.25e-07	PA2G4	proliferation-associated 2G4 [Source:HGNC Symbol;Acc:HGNC:8550]
ENSG00000106460	51.4856	112.996	-1.134	6e-09	1.93e-07	TMEM106B	transmembrane protein 106B [Source:HGNC Symbol;Acc:HGNC:22407]
ENSG00000122870	44.2061	96.8832	-1.132	7.45e-08	2.02e-06	BICC1	BicC family RNA binding protein 1 [Source:HGNC Symbol;Acc:HGNC:19351]
ENSG00000100865	25.9413	56.8042	-1.1307	3.85e-05	0.00059348	CINP	cyclin dependent kinase 2 interacting protein [Source:HGNC Symbol;Acc:HGNC:23789]
ENSG00000105618	23.956	52.4189	-1.1297	7.75e-05	0.0011039	PRPF31	pre-mRNA processing factor 31 [Source:HGNC Symbol;Acc:HGNC:15446]
ENSG00000003436	76.5005	167.251	-1.1285	1.73e-12	8.38e-11	TFPI	tissue factor pathway inhibitor [Source:HGNC Symbol;Acc:HGNC:11760]
ENSG00000125170	51.8827	113.404	-1.1282	6.33e-09	2.02e-07	DOK4	docking protein 4 [Source:HGNC Symbol;Acc:HGNC:19868]
ENSG00000179715	54.3974	118.707	-1.1258	2.95e-09	9.94e-08	PCED1B	PC-esterase domain containing 1B [Source:HGNC Symbol;Acc:HGNC:28255]
ENSG00000087077	23.559	51.3991	-1.1255	9.46e-05	0.0013072	TRIP6	thyroid hormone receptor interactor 6 [Source:HGNC Symbol;Acc:HGNC:12311]
ENSG00000099956	23.559	51.3991	-1.1255	9.46e-05	0.0013072	SMARCB1	SWI/SNF related, matrix associated, actin dependent regulator of chromatin, subfamily b, member 1 [Source:HGNC Symbol;Acc:HGNC:11103]
ENSG00000185298	24.2207	52.8269	-1.125	7.59e-05	0.0010878	CCDC137	coiled-coil domain containing 137 [Source:HGNC Symbol;Acc:HGNC:33451]
ENSG00000165264	37.9855	82.6057	-1.1208	7.97e-07	1.79e-05	NDUFB6	NADH:ubiquinone oxidoreductase subunit B6 [Source:HGNC Symbol;Acc:HGNC:7701]
ENSG00000108479	72.3975	156.849	-1.1154	1.19e-11	5.37e-10	GALK1	galactokinase 1 [Source:HGNC Symbol;Acc:HGNC:4118]
ENSG00000137288	27.2649	59.0478	-1.1148	3.19e-05	0.00050505	UQCC2	ubiquinol-cytochrome c reductase complex assembly factor 2 [Source:HGNC Symbol;Acc:HGNC:21237]
ENSG00000113645	49.6327	106.776	-1.1052	2.67e-08	7.68e-07	WWC1	WW and C2 domain containing 1 [Source:HGNC Symbol;Acc:HGNC:29435]
ENSG00000180992	43.2797	92.8039	-1.1005	2.33e-07	5.79e-06	MRPL14	mitochondrial ribosomal protein L14 [Source:HGNC Symbol;Acc:HGNC:14279]
ENSG00000138162	34.2796	73.4273	-1.099	4.32e-06	8.47e-05	TACC2	transforming acidic coiled-coil containing protein 2 [Source:HGNC Symbol;Acc:HGNC:11523]
ENSG00000172172	22.1031	47.3198	-1.0982	0.00022646	0.0028136	MRPL13	mitochondrial ribosomal protein L13 [Source:HGNC Symbol;Acc:HGNC:14278]
ENSG00000157456	24.4854	52.215	-1.0925	0.00011304	0.0015276	CCNB2	cyclin B2 [Source:HGNC Symbol;Acc:HGNC:1580]
ENSG00000117419	21.9707	46.8099	-1.0912	0.00025954	0.0031585	ERI3	ERI1 exoribonuclease family member 3 [Source:HGNC Symbol;Acc:HGNC:17276]
ENSG00000136827	22.5001	47.9317	-1.091	0.00021922	0.0027323	TOR1A	torsin family 1 member A [Source:HGNC Symbol;Acc:HGNC:3098]
ENSG00000143294	29.6472	63.1271	-1.0904	2.24e-05	0.00036859	PRCC	papillary renal cell carcinoma (translocation-associated) [Source:HGNC Symbol;Acc:HGNC:9343]
ENSG00000125445	36.5296	77.6086	-1.0871	2.71e-06	5.49e-05	MRPS7	mitochondrial ribosomal protein S7 [Source:HGNC Symbol;Acc:HGNC:14499]
ENSG00000065054	61.9415	131.557	-1.0867	1.01e-09	3.65e-08	SLC9A3R2	SLC9A3 regulator 2 [Source:HGNC Symbol;Acc:HGNC:11076]
ENSG00000112651	26.0737	55.3764	-1.0867	7.43e-05	0.0010672	MRPL2	mitochondrial ribosomal protein L2 [Source:HGNC Symbol;Acc:HGNC:14056]
ENSG00000162910	22.7648	48.3396	-1.0864	0.00021449	0.0026798	MRPL55	mitochondrial ribosomal protein L55 [Source:HGNC Symbol;Acc:HGNC:16686]
ENSG00000213619	39.7061	84.0335	-1.0816	1.14e-06	2.51e-05	NDUFS3	NADH:ubiquinone oxidoreductase core subunit S3 [Source:HGNC Symbol;Acc:HGNC:7710]
ENSG00000041357	93.9712	198.866	-1.0815	7.1e-14	3.97e-12	PSMA4	proteasome subunit alpha 4 [Source:HGNC Symbol;Acc:HGNC:9533]
ENSG00000067836	21.309	45.0762	-1.0809	0.00036723	0.0042332	ROGDI	rogdi homolog [Source:HGNC Symbol;Acc:HGNC:29478]
ENSG00000129422	22.6325	47.8297	-1.0795	0.00024566	0.0030186	MTUS1	microtubule associated scaffold protein 1 [Source:HGNC Symbol;Acc:HGNC:29789]
ENSG00000088682	21.0442	44.4643	-1.0792	0.00040812	0.0046595	COQ9	coenzyme Q9 [Source:HGNC Symbol;Acc:HGNC:25302]
ENSG00000013810	23.956	50.5833	-1.0783	0.00016454	0.0021179	TACC3	transforming acidic coiled-coil containing protein 3 [Source:HGNC Symbol;Acc:HGNC:11524]
ENSG00000074071	87.8829	184.996	-1.0738	6.61e-13	3.33e-11	MRPS34	mitochondrial ribosomal protein S34 [Source:HGNC Symbol;Acc:HGNC:16618]
ENSG00000088002	24.4854	51.5011	-1.0727	0.00015101	0.001961	SULT2B1	sulfotransferase family 2B member 1 [Source:HGNC Symbol;Acc:HGNC:11459]
ENSG00000138685	26.4707	55.3764	-1.0649	9.19e-05	0.0012749	FGF2	fibroblast growth factor 2 [Source:HGNC Symbol;Acc:HGNC:3676]
ENSG00000183207	125.471	262.197	-1.0633	1.85e-17	1.34e-15	RUVBL2	RuvB like AAA ATPase 2 [Source:HGNC Symbol;Acc:HGNC:10475]
ENSG00000119383	131.824	275.352	-1.0627	3.04e-18	2.38e-16	PTPA	protein phosphatase 2 phosphatase activator [Source:HGNC Symbol;Acc:HGNC:9308]
ENSG00000168393	25.9413	54.1526	-1.0618	0.00011324	0.0015292	DTYMK	deoxythymidylate kinase [Source:HGNC Symbol;Acc:HGNC:3061]
ENSG00000184371	76.6328	159.806	-1.0603	3.46e-11	1.49e-09	CSF1	colony stimulating factor 1 [Source:HGNC Symbol;Acc:HGNC:2432]
ENSG00000135048	39.4414	82.1978	-1.0594	2.04e-06	4.23e-05	TMEM2	transmembrane protein 2 [Source:HGNC Symbol;Acc:HGNC:11869]
ENSG00000166582	30.5737	63.637	-1.0576	2.99e-05	0.00047548	CENPV	centromere protein V [Source:HGNC Symbol;Acc:HGNC:29920]
ENSG00000181019	585.268	1217.67	-1.057	1.75e-74	5.49e-72	NQO1	NAD(P)H quinone dehydrogenase 1 [Source:HGNC Symbol;Acc:HGNC:2874]
ENSG00000167930	49.5003	102.9	-1.0557	1.15e-07	2.99e-06	FAM234A	family with sequence similarity 234 member A [Source:HGNC Symbol;Acc:HGNC:14163]
ENSG00000178802	29.7796	61.9033	-1.0557	3.92e-05	0.00060062	MPI	mannose phosphate isomerase [Source:HGNC Symbol;Acc:HGNC:7216]
ENSG00000169189	42.3532	87.9088	-1.0535	9.88e-07	2.21e-05	NSMCE1	NSE1 homolog, SMC5-SMC6 complex component [Source:HGNC Symbol;Acc:HGNC:29897]
ENSG00000117399	42.4855	88.0108	-1.0507	1.02e-06	2.26e-05	CDC20	cell division cycle 20 [Source:HGNC Symbol;Acc:HGNC:1723]
ENSG00000105516	30.0443	62.2092	-1.05	3.99e-05	0.00060918	DBP	D-box binding PAR bZIP transcription factor [Source:HGNC Symbol;Acc:HGNC:2697]
ENSG00000185630	33.6178	69.45	-1.0467	1.48e-05	0.00025595	PBX1	PBX homeobox 1 [Source:HGNC Symbol;Acc:HGNC:8632]
ENSG00000164040	74.6475	153.891	-1.0437	1.22e-10	4.9e-09	PGRMC2	progesterone receptor membrane component 2 [Source:HGNC Symbol;Acc:HGNC:16089]
ENSG00000136271	26.0737	53.6427	-1.0408	0.00014879	0.0019403	DDX56	DEAD-box helicase 56 [Source:HGNC Symbol;Acc:HGNC:18193]
ENSG00000001497	34.412	70.6738	-1.0383	1.38e-05	0.00024051	LAS1L	LAS1 like, ribosome biogenesis factor [Source:HGNC Symbol;Acc:HGNC:25726]
ENSG00000184076	36.2649	74.4471	-1.0376	8.2e-06	0.00015276	UQCR10	ubiquinol-cytochrome c reductase, complex III subunit X [Source:HGNC Symbol;Acc:HGNC:30863]
ENSG00000131475	36.5296	74.957	-1.037	7.7e-06	0.00014496	VPS25	vacuolar protein sorting 25 homolog [Source:HGNC Symbol;Acc:HGNC:28122]
ENSG00000073350	51.8827	106.266	-1.0344	1.05e-07	2.76e-06	LLGL2	LLGL2, scribble cell polarity complex component [Source:HGNC Symbol;Acc:HGNC:6629]
ENSG00000143314	77.4269	158.583	-1.0343	8.25e-11	3.36e-09	MRPL24	mitochondrial ribosomal protein L24 [Source:HGNC Symbol;Acc:HGNC:14037]
ENSG00000069011	26.4707	54.1526	-1.0326	0.00014954	0.0019487	PITX1	paired like homeodomain 1 [Source:HGNC Symbol;Acc:HGNC:9004]
ENSG00000108883	66.4416	135.739	-1.0307	2.02e-09	7.02e-08	EFTUD2	elongation factor Tu GTP binding domain containing 2 [Source:HGNC Symbol;Acc:HGNC:30858]
ENSG00000086289	24.7501	50.4813	-1.0283	0.00026106	0.0031705	EPDR1	ependymin related 1 [Source:HGNC Symbol;Acc:HGNC:17572]
ENSG00000167680	77.5593	157.665	-1.0235	1.25e-10	4.99e-09	SEMA6B	semaphorin 6B [Source:HGNC Symbol;Acc:HGNC:10739]
ENSG00000117632	40.1032	81.4839	-1.0228	3.79e-06	7.48e-05	STMN1	stathmin 1 [Source:HGNC Symbol;Acc:HGNC:6510]
ENSG00000130881	29.3825	59.6597	-1.0218	7.72e-05	0.0011011	LRP3	LDL receptor related protein 3 [Source:HGNC Symbol;Acc:HGNC:6695]
ENSG00000115525	83.3829	168.883	-1.0182	3.22e-11	1.39e-09	ST3GAL5	ST3 beta-galactoside alpha-2,3-sialyltransferase 5 [Source:HGNC Symbol;Acc:HGNC:10872]
ENSG00000164904	41.0297	82.9117	-1.0149	3.49e-06	6.92e-05	ALDH7A1	aldehyde dehydrogenase 7 family member A1 [Source:HGNC Symbol;Acc:HGNC:877]
ENSG00000167685	27.5296	55.4784	-1.0109	0.00015318	0.001986	ZNF444	zinc finger protein 444 [Source:HGNC Symbol;Acc:HGNC:16052]
ENSG00000111057	621.533	1252.14	-1.0105	2.41e-72	7.31e-70	KRT18	keratin 18 [Source:HGNC Symbol;Acc:HGNC:6430]
ENSG00000108592	26.0737	52.5209	-1.0103	0.00023137	0.0028647	FTSJ3	FtsJ homolog 3 [Source:HGNC Symbol;Acc:HGNC:17136]
ENSG00000171793	28.4561	57.3141	-1.0102	0.00012004	0.0016074	CTPS1	CTP synthase 1 [Source:HGNC Symbol;Acc:HGNC:2519]
ENSG00000205213	32.4267	65.1667	-1.007	4.26e-05	0.00064601	LGR4	leucine rich repeat containing G protein-coupled receptor 4 [Source:HGNC Symbol;Acc:HGNC:13299]
ENSG00000159199	77.824	156.339	-1.0064	2.34e-10	9.16e-09	ATP5G1	ATP synthase, H+ transporting, mitochondrial Fo complex subunit C1 (subunit 9) [Source:HGNC Symbol;Acc:HGNC:841]
ENSG00000104872	45.3973	91.1722	-1.006	1.31e-06	2.85e-05	PIH1D1	PIH1 domain containing 1 [Source:HGNC Symbol;Acc:HGNC:26075]
ENSG00000158716	34.6767	69.552	-1.0041	2.44e-05	0.00039834	DUSP23	dual specificity phosphatase 23 [Source:HGNC Symbol;Acc:HGNC:21480]
ENSG00000124422	132.618	66.2885	1.0005	0.00021865	0.0027299	USP22	ubiquitin specific peptidase 22 [Source:HGNC Symbol;Acc:HGNC:12621]
ENSG00000119801	196.413	98.107	1.0015	6.68e-06	0.00012705	YPEL5	yippee like 5 [Source:HGNC Symbol;Acc:HGNC:18329]
ENSG00000128595	513.4	256.282	1.0024	3.12e-13	1.65e-11	CALU	calumenin [Source:HGNC Symbol;Acc:HGNC:1458]
ENSG00000006327	324.796	161.948	1.004	6.32e-09	2.02e-07	TNFRSF12A	TNF receptor superfamily member 12A [Source:HGNC Symbol;Acc:HGNC:18152]
ENSG00000197976	128.515	64.0449	1.0048	0.00025584	0.0031223	AKAP17A	A-kinase anchoring protein 17A [Source:HGNC Symbol;Acc:HGNC:18783]
ENSG00000275993	494.474	246.185	1.0061	6.78e-13	3.4e-11	CU639417.2	-
ENSG00000170759	120.31	59.8636	1.007	0.00039065	0.0044801	KIF5B	kinesin family member 5B [Source:HGNC Symbol;Acc:HGNC:6324]
ENSG00000124226	245.649	121.869	1.0113	3.55e-07	8.55e-06	RNF114	ring finger protein 114 [Source:HGNC Symbol;Acc:HGNC:13094]
ENSG00000163516	174.31	86.0731	1.018	1.56e-05	0.00026769	ANKZF1	ankyrin repeat and zinc finger domain containing 1 [Source:HGNC Symbol;Acc:HGNC:25527]
ENSG00000106089	192.707	95.1495	1.0181	5.54e-06	0.0001069	STX1A	syntaxin 1A [Source:HGNC Symbol;Acc:HGNC:11433]
ENSG00000135919	277.546	136.962	1.0189	4.83e-08	1.35e-06	SERPINE2	serpin family E member 2 [Source:HGNC Symbol;Acc:HGNC:8951]
ENSG00000105976	220.369	108.713	1.0194	1.14e-06	2.52e-05	MET	MET proto-oncogene, receptor tyrosine kinase [Source:HGNC Symbol;Acc:HGNC:7029]
ENSG00000134333	3936.2	1934.3	1.025	2.64e-95	1.07e-92	LDHA	lactate dehydrogenase A [Source:HGNC Symbol;Acc:HGNC:6535]
ENSG00000122126	114.618	56.2943	1.0258	0.0004112	0.0046916	OCRL	OCRL, inositol polyphosphate-5-phosphatase [Source:HGNC Symbol;Acc:HGNC:8108]
ENSG00000168488	324.664	158.99	1.03	2.33e-09	8e-08	ATXN2L	ataxin 2 like [Source:HGNC Symbol;Acc:HGNC:31326]
ENSG00000165006	179.736	87.8068	1.0335	8.18e-06	0.00015244	UBAP1	ubiquitin associated protein 1 [Source:HGNC Symbol;Acc:HGNC:12461]
ENSG00000141580	285.09	139.206	1.0342	1.89e-08	5.58e-07	WDR45B	WD repeat domain 45B [Source:HGNC Symbol;Acc:HGNC:25072]
ENSG00000104881	173.648	84.5434	1.0384	1.05e-05	0.00018725	PPP1R13L	protein phosphatase 1 regulatory subunit 13 like [Source:HGNC Symbol;Acc:HGNC:18838]
ENSG00000067057	1127.39	548.665	1.039	2.59e-29	3.15e-27	PFKP	phosphofructokinase, platelet [Source:HGNC Symbol;Acc:HGNC:8878]
ENSG00000135245	515.253	250.673	1.0395	2.94e-14	1.7e-12	HILPDA	hypoxia inducible lipid droplet associated [Source:HGNC Symbol;Acc:HGNC:28859]
ENSG00000142627	853.946	415.17	1.0404	1.16e-22	1.13e-20	EPHA2	EPH receptor A2 [Source:HGNC Symbol;Acc:HGNC:3386]
ENSG00000198763	1792.86	871.439	1.0408	8.56e-46	1.66e-43	MT-ND2	mitochondrially encoded NADH:ubiquinone oxidoreductase core subunit 2 [Source:HGNC Symbol;Acc:HGNC:7456]
ENSG00000253368	149.427	72.6114	1.0412	4.13e-05	0.00062821	TRNP1	TMF1-regulated nuclear protein 1 [Source:HGNC Symbol;Acc:HGNC:34348]
ENSG00000138119	393.752	191.319	1.0413	2.79e-11	1.22e-09	MYOF	myoferlin [Source:HGNC Symbol;Acc:HGNC:3656]
ENSG00000197746	3886.83	1888	1.0417	1.84e-97	7.63e-95	PSAP	prosaposin [Source:HGNC Symbol;Acc:HGNC:9498]
ENSG00000150093	3319.43	1611.53	1.0425	1.3e-83	4.54e-81	ITGB1	integrin subunit beta 1 [Source:HGNC Symbol;Acc:HGNC:6153]
ENSG00000168137	116.868	56.7022	1.0434	0.00027852	0.003343	SETD5	SET domain containing 5 [Source:HGNC Symbol;Acc:HGNC:25566]
ENSG00000141279	173.251	84.0335	1.0438	9.54e-06	0.0001736	NPEPPS	aminopeptidase puromycin sensitive [Source:HGNC Symbol;Acc:HGNC:7900]
ENSG00000185043	912.447	442.196	1.0451	2.54e-24	2.71e-22	CIB1	calcium and integrin binding 1 [Source:HGNC Symbol;Acc:HGNC:16920]
ENSG00000166949	814.373	393.958	1.0476	5.47e-22	5.2e-20	SMAD3	SMAD family member 3 [Source:HGNC Symbol;Acc:HGNC:6769]
ENSG00000198888	1720.2	830.85	1.0499	8.09e-45	1.51e-42	MT-ND1	mitochondrially encoded NADH:ubiquinone oxidoreductase core subunit 1 [Source:HGNC Symbol;Acc:HGNC:7455]
ENSG00000012822	160.677	77.5066	1.0518	1.72e-05	0.00029173	CALCOCO1	calcium binding and coiled-coil domain 1 [Source:HGNC Symbol;Acc:HGNC:29306]
ENSG00000101266	372.708	179.489	1.0542	5.24e-11	2.2e-09	CSNK2A1	casein kinase 2 alpha 1 [Source:HGNC Symbol;Acc:HGNC:2457]
ENSG00000104904	489.179	235.375	1.0554	5.08e-14	2.89e-12	OAZ1	ornithine decarboxylase antizyme 1 [Source:HGNC Symbol;Acc:HGNC:8095]
ENSG00000167996	3305.14	1586.95	1.0585	5.44e-86	1.99e-83	FTH1	ferritin heavy chain 1 [Source:HGNC Symbol;Acc:HGNC:3976]
ENSG00000136802	138.971	66.5945	1.0613	5.41e-05	0.00079835	LRRC8A	leucine rich repeat containing 8 family member A [Source:HGNC Symbol;Acc:HGNC:19027]
ENSG00000179134	350.076	167.659	1.0621	1.42e-10	5.67e-09	SAMD4B	sterile alpha motif domain containing 4B [Source:HGNC Symbol;Acc:HGNC:25492]
ENSG00000124151	222.487	106.47	1.0633	3.08e-07	7.46e-06	NCOA3	nuclear receptor coactivator 3 [Source:HGNC Symbol;Acc:HGNC:7670]
ENSG00000167702	190.192	90.9683	1.064	2.18e-06	4.49e-05	KIFC2	kinesin family member C2 [Source:HGNC Symbol;Acc:HGNC:29530]
ENSG00000132823	135.663	64.7588	1.0669	6.03e-05	0.00088634	OSER1	oxidative stress responsive serine rich 1 [Source:HGNC Symbol;Acc:HGNC:16105]
ENSG00000146067	130.104	61.9033	1.0716	7.91e-05	0.0011224	FAM193B	family with sequence similarity 193 member B [Source:HGNC Symbol;Acc:HGNC:25524]
ENSG00000010244	177.354	84.3394	1.0724	3.99e-06	7.85e-05	ZNF207	zinc finger protein 207 [Source:HGNC Symbol;Acc:HGNC:12998]
ENSG00000151929	110.251	52.4189	1.0726	0.00027549	0.0033102	BAG3	BCL2 associated athanogene 3 [Source:HGNC Symbol;Acc:HGNC:939]
ENSG00000099942	109.457	52.011	1.0735	0.00028645	0.0034188	CRKL	CRK like proto-oncogene, adaptor protein [Source:HGNC Symbol;Acc:HGNC:2363]
ENSG00000148396	111.971	53.1328	1.0755	0.00023694	0.0029175	SEC16A	SEC16 homolog A, endoplasmic reticulum export factor [Source:HGNC Symbol;Acc:HGNC:29006]
ENSG00000070756	1639.6	777.31	1.0768	4.21e-45	7.93e-43	PABPC1	poly(A) binding protein cytoplasmic 1 [Source:HGNC Symbol;Acc:HGNC:8554]
ENSG00000130702	1579.24	748.551	1.0771	1.58e-43	2.88e-41	LAMA5	laminin subunit alpha 5 [Source:HGNC Symbol;Acc:HGNC:6485]
ENSG00000105327	335.384	158.787	1.0787	1.73e-10	6.86e-09	BBC3	BCL2 binding component 3 [Source:HGNC Symbol;Acc:HGNC:17868]
ENSG00000100504	269.605	127.478	1.0806	9.83e-09	3.02e-07	PYGL	glycogen phosphorylase L [Source:HGNC Symbol;Acc:HGNC:9725]
ENSG00000070495	147.177	69.45	1.0835	2.15e-05	0.00035778	JMJD6	arginine demethylase and lysine hydroxylase [Source:HGNC Symbol;Acc:HGNC:19355]
ENSG00000123240	315.531	148.384	1.0884	4.07e-10	1.52e-08	OPTN	optineurin [Source:HGNC Symbol;Acc:HGNC:17142]
ENSG00000142669	144.266	67.8183	1.089	2.35e-05	0.00038561	SH3BGRL3	SH3 domain binding glutamate rich protein like 3 [Source:HGNC Symbol;Acc:HGNC:15568]
ENSG00000234741	893.52	419.148	1.092	4.63e-26	5.24e-24	GAS5	growth arrest specific 5 (non-protein coding) [Source:HGNC Symbol;Acc:HGNC:16355]
ENSG00000108654	646.151	302.174	1.0965	1.93e-19	1.64e-17	DDX5	DEAD-box helicase 5 [Source:HGNC Symbol;Acc:HGNC:2746]
ENSG00000135926	319.37	149.302	1.097	2.27e-10	8.91e-09	TMBIM1	transmembrane BAX inhibitor motif containing 1 [Source:HGNC Symbol;Acc:HGNC:23410]
ENSG00000135631	166.369	77.7106	1.0982	4.6e-06	8.99e-05	RAB11FIP5	RAB11 family interacting protein 5 [Source:HGNC Symbol;Acc:HGNC:24845]
ENSG00000125148	2818.08	1315.98	1.0986	1.57e-79	5.28e-77	MT2A	metallothionein 2A [Source:HGNC Symbol;Acc:HGNC:7406]
ENSG00000197565	143.074	66.7984	1.0989	2.12e-05	0.00035305	COL4A6	collagen type IV alpha 6 chain [Source:HGNC Symbol;Acc:HGNC:2208]
ENSG00000203879	566.209	263.726	1.1023	2.1e-17	1.5e-15	GDI1	GDP dissociation inhibitor 1 [Source:HGNC Symbol;Acc:HGNC:4226]
ENSG00000185033	1230.49	572.937	1.1028	5.66e-36	8.44e-34	SEMA4B	semaphorin 4B [Source:HGNC Symbol;Acc:HGNC:10730]
ENSG00000197694	226.59	105.45	1.1035	7.64e-08	2.07e-06	SPTAN1	spectrin alpha, non-erythrocytic 1 [Source:HGNC Symbol;Acc:HGNC:11273]
ENSG00000147454	619.283	287.998	1.1045	5.76e-19	4.77e-17	SLC25A37	solute carrier family 25 member 37 [Source:HGNC Symbol;Acc:HGNC:29786]
ENSG00000109083	97.1476	45.1782	1.1046	0.00042662	0.0048276	IFT20	intraflagellar transport 20 [Source:HGNC Symbol;Acc:HGNC:30989]
ENSG00000108349	110.383	51.2971	1.1056	0.00017056	0.0021875	CASC3	cancer susceptibility 3 [Source:HGNC Symbol;Acc:HGNC:17040]
ENSG00000197622	135.663	62.9231	1.1084	2.93e-05	0.00046839	CDC42SE1	CDC42 small effector 1 [Source:HGNC Symbol;Acc:HGNC:17719]
ENSG00000167601	354.179	164.192	1.1091	1.41e-11	6.27e-10	AXL	AXL receptor tyrosine kinase [Source:HGNC Symbol;Acc:HGNC:905]
ENSG00000125657	230.56	106.572	1.1133	4.42e-08	1.24e-06	TNFSF9	TNF superfamily member 9 [Source:HGNC Symbol;Acc:HGNC:11939]
ENSG00000140941	177.751	81.9938	1.1163	1.44e-06	3.1e-05	MAP1LC3B	microtubule associated protein 1 light chain 3 beta [Source:HGNC Symbol;Acc:HGNC:13352]
ENSG00000165527	352.458	162.56	1.1165	1.14e-11	5.15e-10	ARF6	ADP ribosylation factor 6 [Source:HGNC Symbol;Acc:HGNC:659]
ENSG00000099814	139.501	64.1469	1.1208	1.81e-05	0.00030525	CEP170B	centrosomal protein 170B [Source:HGNC Symbol;Acc:HGNC:20362]
ENSG00000106105	266.825	122.685	1.1209	3.02e-09	1.01e-07	GARS	glycyl-tRNA synthetase [Source:HGNC Symbol;Acc:HGNC:4162]
ENSG00000107819	199.854	91.5802	1.1258	2.52e-07	6.21e-06	SFXN3	sideroflexin 3 [Source:HGNC Symbol;Acc:HGNC:16087]
ENSG00000122515	179.075	81.9938	1.127	1.03e-06	2.29e-05	ZMIZ2	zinc finger MIZ-type containing 2 [Source:HGNC Symbol;Acc:HGNC:22229]
ENSG00000044115	401.694	183.364	1.1314	2.01e-13	1.07e-11	CTNNA1	catenin alpha 1 [Source:HGNC Symbol;Acc:HGNC:2509]
ENSG00000006118	1095.49	499.816	1.1321	6e-34	8.25e-32	TMEM132A	transmembrane protein 132A [Source:HGNC Symbol;Acc:HGNC:31092]
ENSG00000157514	137.913	62.8211	1.1344	1.58e-05	0.0002705	TSC22D3	TSC22 domain family member 3 [Source:HGNC Symbol;Acc:HGNC:3051]
ENSG00000164244	102.309	46.6059	1.1344	0.00020051	0.00253	PRRC1	proline rich coiled-coil 1 [Source:HGNC Symbol;Acc:HGNC:28164]
ENSG00000182827	139.766	63.637	1.1351	1.37e-05	0.0002388	ACBD3	acyl-CoA binding domain containing 3 [Source:HGNC Symbol;Acc:HGNC:15453]
ENSG00000185359	221.56	100.555	1.1397	3.81e-08	1.08e-06	HGS	hepatocyte growth factor-regulated tyrosine kinase substrate [Source:HGNC Symbol;Acc:HGNC:4897]
ENSG00000170315	440.738	199.783	1.1415	7.89e-15	4.87e-13	UBB	ubiquitin B [Source:HGNC Symbol;Acc:HGNC:12463]
ENSG00000137331	1355.96	614.546	1.1417	2.49e-42	4.45e-40	IER3	immediate early response 3 [Source:HGNC Symbol;Acc:HGNC:5392]
ENSG00000177119	140.957	63.739	1.145	1.05e-05	0.0001872	ANO6	anoctamin 6 [Source:HGNC Symbol;Acc:HGNC:25240]
ENSG00000124181	105.486	47.5238	1.1503	0.00012752	0.0016951	PLCG1	phospholipase C gamma 1 [Source:HGNC Symbol;Acc:HGNC:9065]
ENSG00000269190	299.517	134.617	1.1538	9.4e-11	3.8e-09	FBXO17	F-box protein 17 [Source:HGNC Symbol;Acc:HGNC:18754]
ENSG00000131459	283.502	127.376	1.1543	2.91e-10	1.11e-08	GFPT2	glutamine-fructose-6-phosphate transaminase 2 [Source:HGNC Symbol;Acc:HGNC:4242]
ENSG00000172057	120.442	54.0507	1.156	3.88e-05	0.00059668	ORMDL3	ORMDL sphingolipid biosynthesis regulator 3 [Source:HGNC Symbol;Acc:HGNC:16038]
ENSG00000170027	408.047	181.835	1.1661	2.12e-14	1.25e-12	YWHAG	tyrosine 3-monooxygenase/tryptophan 5-monooxygenase activation protein gamma [Source:HGNC Symbol;Acc:HGNC:12852]
ENSG00000120686	94.6329	42.1187	1.1679	0.00022764	0.0028263	UFM1	ubiquitin fold modifier 1 [Source:HGNC Symbol;Acc:HGNC:20597]
ENSG00000145623	294.752	131.047	1.1694	7.28e-11	2.98e-09	OSMR	oncostatin M receptor [Source:HGNC Symbol;Acc:HGNC:8507]
ENSG00000102172	580.239	257.811	1.1703	5.75e-20	4.99e-18	SMS	spermine synthase [Source:HGNC Symbol;Acc:HGNC:11123]
ENSG00000071054	172.986	76.7927	1.1716	5.72e-07	1.33e-05	MAP4K4	mitogen-activated protein kinase kinase kinase kinase 4 [Source:HGNC Symbol;Acc:HGNC:6866]
ENSG00000176407	270.663	119.931	1.1743	3.62e-10	1.37e-08	KCMF1	potassium channel modulatory factor 1 [Source:HGNC Symbol;Acc:HGNC:20589]
ENSG00000169429	1050.89	464.53	1.1778	2.78e-35	4.04e-33	CXCL8	C-X-C motif chemokine ligand 8 [Source:HGNC Symbol;Acc:HGNC:6025]
ENSG00000131149	102.442	45.2802	1.1779	0.00010926	0.0014833	GSE1	Gse1 coiled-coil protein [Source:HGNC Symbol;Acc:HGNC:28979]
ENSG00000197119	91.8535	40.487	1.1819	0.00023645	0.0029136	SLC25A29	solute carrier family 25 member 29 [Source:HGNC Symbol;Acc:HGNC:20116]
ENSG00000111897	199.192	87.7048	1.1834	5.91e-08	1.62e-06	SERINC1	serine incorporator 1 [Source:HGNC Symbol;Acc:HGNC:13464]
ENSG00000113712	91.7211	40.385	1.1834	0.00023431	0.0028931	CSNK1A1	casein kinase 1 alpha 1 [Source:HGNC Symbol;Acc:HGNC:2451]
ENSG00000168209	982.065	431.997	1.1848	1.81e-33	2.46e-31	DDIT4	DNA damage inducible transcript 4 [Source:HGNC Symbol;Acc:HGNC:24944]
ENSG00000146242	257.825	113.404	1.1849	6.57e-10	2.41e-08	TPBG	trophoblast glycoprotein [Source:HGNC Symbol;Acc:HGNC:12004]
ENSG00000180263	132.486	58.2319	1.186	9.37e-06	0.00017119	FGD6	FYVE, RhoGEF and PH domain containing 6 [Source:HGNC Symbol;Acc:HGNC:21740]
ENSG00000168884	114.751	50.3793	1.1876	3.63e-05	0.00056283	TNIP2	TNFAIP3 interacting protein 2 [Source:HGNC Symbol;Acc:HGNC:19118]
ENSG00000234745	130.765	57.3141	1.19	9.97e-06	0.00017941	HLA-B	major histocompatibility complex, class I, B [Source:HGNC Symbol;Acc:HGNC:4932]
ENSG00000114270	1006.95	440.87	1.1916	1.18e-34	1.67e-32	COL7A1	collagen type VII alpha 1 chain [Source:HGNC Symbol;Acc:HGNC:2214]
ENSG00000080824	852.093	372.949	1.192	1.32e-29	1.63e-27	HSP90AA1	heat shock protein 90 alpha family class A member 1 [Source:HGNC Symbol;Acc:HGNC:5253]
ENSG00000181222	92.78	40.589	1.1927	0.00019165	0.002425	POLR2A	RNA polymerase II subunit A [Source:HGNC Symbol;Acc:HGNC:9187]
ENSG00000183853	114.486	50.0733	1.1931	3.41e-05	0.00053348	KIRREL1	kirre like nephrin family adhesion molecule 1 [Source:HGNC Symbol;Acc:HGNC:15734]
ENSG00000026025	1675.07	731.519	1.1953	7.37e-57	1.83e-54	VIM	vimentin [Source:HGNC Symbol;Acc:HGNC:12692]
ENSG00000100226	118.192	51.6031	1.1956	2.44e-05	0.00039872	GTPBP1	GTP binding protein 1 [Source:HGNC Symbol;Acc:HGNC:4669]
ENSG00000186907	226.325	98.515	1.2	4.58e-09	1.5e-07	RTN4RL2	reticulon 4 receptor like 2 [Source:HGNC Symbol;Acc:HGNC:23053]
ENSG00000135862	370.988	161.438	1.2004	6.01e-14	3.41e-12	LAMC1	laminin subunit gamma 1 [Source:HGNC Symbol;Acc:HGNC:6492]
ENSG00000176871	115.148	50.0733	1.2014	2.84e-05	0.00045462	WSB2	WD repeat and SOCS box containing 2 [Source:HGNC Symbol;Acc:HGNC:19222]
ENSG00000131389	498.444	215.999	1.2064	2.18e-18	1.73e-16	SLC6A6	solute carrier family 6 member 6 [Source:HGNC Symbol;Acc:HGNC:11052]
ENSG00000179335	223.943	96.9852	1.2073	4.44e-09	1.46e-07	CLK3	CDC like kinase 3 [Source:HGNC Symbol;Acc:HGNC:2071]
ENSG00000149187	176.56	76.3848	1.2088	1.83e-07	4.64e-06	CELF1	CUGBP Elav-like family member 1 [Source:HGNC Symbol;Acc:HGNC:2549]
ENSG00000188153	132.486	57.3141	1.2089	6.22e-06	0.00011929	COL4A5	collagen type IV alpha 5 chain [Source:HGNC Symbol;Acc:HGNC:2207]
ENSG00000178607	81.6623	35.2859	1.2106	0.0003815	0.0043835	ERN1	endoplasmic reticulum to nucleus signaling 1 [Source:HGNC Symbol;Acc:HGNC:3449]
ENSG00000143774	399.444	172.554	1.2109	3.83e-15	2.39e-13	GUK1	guanylate kinase 1 [Source:HGNC Symbol;Acc:HGNC:4693]
ENSG00000108799	147.442	63.637	1.2122	1.75e-06	3.7e-05	EZH1	enhancer of zeste 1 polycomb repressive complex 2 subunit [Source:HGNC Symbol;Acc:HGNC:3526]
ENSG00000197989	97.1476	41.9148	1.2127	0.0001037	0.0014183	SNHG12	small nucleolar RNA host gene 12 [Source:HGNC Symbol;Acc:HGNC:30062]
ENSG00000169045	405.929	174.9	1.2147	1.88e-15	1.21e-13	HNRNPH1	heterogeneous nuclear ribonucleoprotein H1 [Source:HGNC Symbol;Acc:HGNC:5041]
ENSG00000023445	190.986	82.1978	1.2163	4.78e-08	1.34e-06	BIRC3	baculoviral IAP repeat containing 3 [Source:HGNC Symbol;Acc:HGNC:591]
ENSG00000130529	104.692	44.8722	1.2223	4.87e-05	0.00072622	TRPM4	transient receptor potential cation channel subfamily M member 4 [Source:HGNC Symbol;Acc:HGNC:17993]
ENSG00000010404	145.06	61.9033	1.2286	1.54e-06	3.3e-05	IDS	iduronate 2-sulfatase [Source:HGNC Symbol;Acc:HGNC:5389]
ENSG00000046604	113.162	48.2377	1.2302	2.13e-05	0.00035541	DSG2	desmoglein 2 [Source:HGNC Symbol;Acc:HGNC:3049]
ENSG00000007384	110.515	47.0139	1.2331	2.55e-05	0.00041331	RHBDF1	rhomboid 5 homolog 1 [Source:HGNC Symbol;Acc:HGNC:20561]
ENSG00000146112	298.325	126.662	1.2359	4.09e-12	1.9e-10	PPP1R18	protein phosphatase 1 regulatory subunit 18 [Source:HGNC Symbol;Acc:HGNC:29413]
ENSG00000113916	79.2799	33.6542	1.2362	0.00035002	0.0040584	BCL6	B-cell CLL/lymphoma 6 [Source:HGNC Symbol;Acc:HGNC:1001]
ENSG00000125826	937.991	397.425	1.2389	6.4e-35	9.15e-33	RBCK1	RANBP2-type and C3HC4-type zinc finger containing 1 [Source:HGNC Symbol;Acc:HGNC:15864]
ENSG00000166128	86.2946	36.5097	1.241	0.00018069	0.0022929	RAB8B	RAB8B, member RAS oncogene family [Source:HGNC Symbol;Acc:HGNC:30273]
ENSG00000105887	145.457	61.4954	1.242	1.14e-06	2.51e-05	MTPN	myotrophin [Source:HGNC Symbol;Acc:HGNC:15667]
ENSG00000184863	104.957	44.3623	1.2424	3.56e-05	0.00055433	RBM33	RNA binding motif protein 33 [Source:HGNC Symbol;Acc:HGNC:27223]
ENSG00000172939	77.0299	32.4304	1.2481	0.00037355	0.004295	OXSR1	oxidative stress responsive 1 [Source:HGNC Symbol;Acc:HGNC:8508]
ENSG00000096696	107.868	45.3822	1.2491	2.51e-05	0.00040826	DSP	desmoplakin [Source:HGNC Symbol;Acc:HGNC:3052]
ENSG00000013588	763.946	320.327	1.2539	2.06e-29	2.52e-27	GPRC5A	G protein-coupled receptor class C group 5 member A [Source:HGNC Symbol;Acc:HGNC:9836]
ENSG00000173120	92.9123	38.9573	1.254	8.63e-05	0.0012109	KDM2A	lysine demethylase 2A [Source:HGNC Symbol;Acc:HGNC:13606]
ENSG00000185650	1041.49	436.485	1.2546	1.57e-39	2.52e-37	ZFP36L1	ZFP36 ring finger protein like 1 [Source:HGNC Symbol;Acc:HGNC:1107]
ENSG00000120889	643.769	269.743	1.255	4.42e-25	4.85e-23	TNFRSF10B	TNF receptor superfamily member 10b [Source:HGNC Symbol;Acc:HGNC:11905]
ENSG00000183696	231.751	97.0872	1.2552	5.39e-10	2e-08	UPP1	uridine phosphorylase 1 [Source:HGNC Symbol;Acc:HGNC:12576]
ENSG00000117523	139.104	58.2319	1.2563	1.49e-06	3.19e-05	PRRC2C	proline rich coiled-coil 2C [Source:HGNC Symbol;Acc:HGNC:24903]
ENSG00000133030	624.048	261.177	1.2566	2.01e-24	2.15e-22	MPRIP	myosin phosphatase Rho interacting protein [Source:HGNC Symbol;Acc:HGNC:30321]
ENSG00000165757	85.8976	35.8978	1.2587	0.00015103	0.001961	JCAD	junctional cadherin 5 associated [Source:HGNC Symbol;Acc:HGNC:29283]
ENSG00000221914	109.324	45.6881	1.2587	1.91e-05	0.00032116	PPP2R2A	protein phosphatase 2 regulatory subunit Balpha [Source:HGNC Symbol;Acc:HGNC:9304]
ENSG00000173530	162.795	67.9203	1.2611	1.72e-07	4.4e-06	TNFRSF10D	TNF receptor superfamily member 10d [Source:HGNC Symbol;Acc:HGNC:11907]
ENSG00000013441	329.561	137.472	1.2614	1.02e-13	5.64e-12	CLK1	CDC like kinase 1 [Source:HGNC Symbol;Acc:HGNC:2068]
ENSG00000128564	74.3828	31.0026	1.2626	0.00040471	0.0046236	VGF	VGF nerve growth factor inducible [Source:HGNC Symbol;Acc:HGNC:12684]
ENSG00000104885	85.5005	35.4899	1.2685	0.00013903	0.0018282	DOT1L	DOT1 like histone lysine methyltransferase [Source:HGNC Symbol;Acc:HGNC:24948]
ENSG00000166016	117.265	48.6456	1.2694	8.01e-06	0.00014964	ABTB2	ankyrin repeat and BTB domain containing 2 [Source:HGNC Symbol;Acc:HGNC:23842]
ENSG00000167615	970.153	401.709	1.2721	6.4e-38	9.87e-36	LENG8	leukocyte receptor cluster member 8 [Source:HGNC Symbol;Acc:HGNC:15500]
ENSG00000134884	194.163	80.3621	1.2727	8.4e-09	2.61e-07	ARGLU1	arginine and glutamate rich 1 [Source:HGNC Symbol;Acc:HGNC:25482]
ENSG00000141458	372.443	154.095	1.2732	1.45e-15	9.37e-14	NPC1	NPC intracellular cholesterol transporter 1 [Source:HGNC Symbol;Acc:HGNC:7897]
ENSG00000090924	181.457	75.059	1.2735	2.52e-08	7.28e-07	PLEKHG2	pleckstrin homology and RhoGEF domain containing G2 [Source:HGNC Symbol;Acc:HGNC:29515]
ENSG00000142192	1561.11	644.325	1.2767	2.19e-60	5.6e-58	APP	amyloid beta precursor protein [Source:HGNC Symbol;Acc:HGNC:620]
ENSG00000110046	149.56	61.3934	1.2846	3.36e-07	8.09e-06	ATG2A	autophagy related 2A [Source:HGNC Symbol;Acc:HGNC:29028]
ENSG00000138674	146.251	59.9656	1.2862	4.38e-07	1.04e-05	SEC31A	SEC31 homolog A, COPII coat complex component [Source:HGNC Symbol;Acc:HGNC:17052]
ENSG00000179820	327.443	134.005	1.289	3.58e-14	2.06e-12	MYADM	myeloid associated differentiation marker [Source:HGNC Symbol;Acc:HGNC:7544]
ENSG00000129657	133.148	54.4586	1.2898	1.34e-06	2.9e-05	SEC14L1	SEC14 like lipid binding 1 [Source:HGNC Symbol;Acc:HGNC:10698]
ENSG00000143418	201.972	82.5037	1.2916	2.5e-09	8.54e-08	CERS2	ceramide synthase 2 [Source:HGNC Symbol;Acc:HGNC:14076]
ENSG00000144824	114.354	46.7079	1.2918	7.26e-06	0.00013749	PHLDB2	pleckstrin homology like domain family B member 2 [Source:HGNC Symbol;Acc:HGNC:29573]
ENSG00000069956	217.59	88.8266	1.2925	5.95e-10	2.2e-08	MAPK6	mitogen-activated protein kinase 6 [Source:HGNC Symbol;Acc:HGNC:6879]
ENSG00000156011	91.7211	37.4275	1.2932	5.78e-05	0.00084919	PSD3	pleckstrin and Sec7 domain containing 3 [Source:HGNC Symbol;Acc:HGNC:19093]
ENSG00000124882	330.884	134.923	1.2942	2.08e-14	1.23e-12	EREG	epiregulin [Source:HGNC Symbol;Acc:HGNC:3443]
ENSG00000204256	177.619	72.4075	1.2946	2.11e-08	6.17e-07	BRD2	bromodomain containing 2 [Source:HGNC Symbol;Acc:HGNC:1103]
ENSG00000189266	86.8241	35.3879	1.2948	8.93e-05	0.0012454	PNRC2	proline rich nuclear receptor coactivator 2 [Source:HGNC Symbol;Acc:HGNC:23158]
ENSG00000104824	305.605	124.52	1.2953	1.93e-13	1.04e-11	HNRNPL	heterogeneous nuclear ribonucleoprotein L [Source:HGNC Symbol;Acc:HGNC:5045]
ENSG00000189060	1022.04	416.088	1.2965	2.58e-41	4.39e-39	H1F0	H1 histone family member 0 [Source:HGNC Symbol;Acc:HGNC:4714]
ENSG00000109971	2391.1	972.096	1.2985	1.38e-94	5.49e-92	HSPA8	heat shock protein family A (Hsp70) member 8 [Source:HGNC Symbol;Acc:HGNC:5241]
ENSG00000220205	122.957	49.9714	1.299	2.91e-06	5.85e-05	VAMP2	vesicle associated membrane protein 2 [Source:HGNC Symbol;Acc:HGNC:12643]
ENSG00000011422	863.873	350.513	1.3013	1.97e-35	2.89e-33	PLAUR	plasminogen activator, urokinase receptor [Source:HGNC Symbol;Acc:HGNC:9053]
ENSG00000109736	335.12	135.739	1.3038	9.15e-15	5.6e-13	MFSD10	major facilitator superfamily domain containing 10 [Source:HGNC Symbol;Acc:HGNC:16894]
ENSG00000008513	95.427	38.5493	1.3077	3.36e-05	0.00052715	ST3GAL1	ST3 beta-galactoside alpha-2,3-sialyltransferase 1 [Source:HGNC Symbol;Acc:HGNC:10862]
ENSG00000134109	96.3535	38.8553	1.3102	2.97e-05	0.00047362	EDEM1	ER degradation enhancing alpha-mannosidase like protein 1 [Source:HGNC Symbol;Acc:HGNC:18967]
ENSG00000107862	128.383	51.7051	1.3121	1.39e-06	3e-05	GBF1	golgi brefeldin A resistant guanine nucleotide exchange factor 1 [Source:HGNC Symbol;Acc:HGNC:4181]
ENSG00000126603	128.78	51.807	1.3137	1.3e-06	2.82e-05	GLIS2	GLIS family zinc finger 2 [Source:HGNC Symbol;Acc:HGNC:29450]
ENSG00000154229	181.06	72.8154	1.3142	9.43e-09	2.91e-07	PRKCA	protein kinase C alpha [Source:HGNC Symbol;Acc:HGNC:9393]
ENSG00000253352	73.4563	29.4729	1.3175	0.00024687	0.0030314	TUG1	taurine up-regulated 1 (non-protein coding) [Source:HGNC Symbol;Acc:HGNC:26066]
ENSG00000104756	139.368	55.5804	1.3263	3.74e-07	8.98e-06	KCTD9	potassium channel tetramerization domain containing 9 [Source:HGNC Symbol;Acc:HGNC:22401]
ENSG00000186635	187.545	74.7531	1.327	3.67e-09	1.22e-07	ARAP1	ArfGAP with RhoGAP domain, ankyrin repeat and PH domain 1 [Source:HGNC Symbol;Acc:HGNC:16925]
ENSG00000138834	377.473	149.914	1.3322	4.45e-17	3.11e-15	MAPK8IP3	mitogen-activated protein kinase 8 interacting protein 3 [Source:HGNC Symbol;Acc:HGNC:6884]
ENSG00000168528	227.516	90.1524	1.3355	6.27e-11	2.6e-09	SERINC2	serine incorporator 2 [Source:HGNC Symbol;Acc:HGNC:23231]
ENSG00000115107	242.075	95.8634	1.3364	1.51e-11	6.67e-10	STEAP3	STEAP3 metalloreductase [Source:HGNC Symbol;Acc:HGNC:24592]
ENSG00000074211	100.456	39.6711	1.3404	1.31e-05	0.00022931	PPP2R2C	protein phosphatase 2 regulatory subunit Bgamma [Source:HGNC Symbol;Acc:HGNC:9306]
ENSG00000103089	438.223	172.86	1.3421	7.8e-20	6.73e-18	FA2H	fatty acid 2-hydroxylase [Source:HGNC Symbol;Acc:HGNC:21197]
ENSG00000143384	1153.73	454.943	1.3425	1.47e-49	3.17e-47	MCL1	MCL1, BCL2 family apoptosis regulator [Source:HGNC Symbol;Acc:HGNC:6943]
ENSG00000123575	71.074	27.9432	1.3468	0.00023016	0.0028517	FAM199X	family with sequence similarity 199, X-linked [Source:HGNC Symbol;Acc:HGNC:25195]
ENSG00000161010	79.1475	31.1046	1.3474	0.00010082	0.0013866	MRNIP	MRN complex interacting protein [Source:HGNC Symbol;Acc:HGNC:30817]
ENSG00000121060	127.721	50.1753	1.3479	7.74e-07	1.75e-05	TRIM25	tripartite motif containing 25 [Source:HGNC Symbol;Acc:HGNC:12932]
ENSG00000166250	97.4123	38.2434	1.3489	1.57e-05	0.00026951	CLMP	CXADR like membrane protein [Source:HGNC Symbol;Acc:HGNC:24039]
ENSG00000167280	379.591	148.996	1.3492	1.5e-17	1.09e-15	ENGASE	endo-beta-N-acetylglucosaminidase [Source:HGNC Symbol;Acc:HGNC:24622]
ENSG00000111640	9675.85	3793.74	1.3508	0	0	GAPDH	glyceraldehyde-3-phosphate dehydrogenase [Source:HGNC Symbol;Acc:HGNC:4141]
ENSG00000051108	96.0888	37.5295	1.3563	1.62e-05	0.00027682	HERPUD1	homocysteine inducible ER protein with ubiquitin like domain 1 [Source:HGNC Symbol;Acc:HGNC:13744]
ENSG00000173846	112.104	43.7504	1.3575	3.14e-06	6.28e-05	PLK3	polo like kinase 3 [Source:HGNC Symbol;Acc:HGNC:2154]
ENSG00000103044	196.413	76.4868	1.3606	6.26e-10	2.3e-08	HAS3	hyaluronan synthase 3 [Source:HGNC Symbol;Acc:HGNC:4820]
ENSG00000135070	82.324	32.0225	1.3622	6.13e-05	0.00089735	ISCA1	iron-sulfur cluster assembly 1 [Source:HGNC Symbol;Acc:HGNC:28660]
ENSG00000137309	1824.23	708.064	1.3653	8.14e-80	2.8e-77	HMGA1	high mobility group AT-hook 1 [Source:HGNC Symbol;Acc:HGNC:5010]
ENSG00000112511	235.59	90.7643	1.3761	7.58e-12	3.46e-10	PHF1	PHD finger protein 1 [Source:HGNC Symbol;Acc:HGNC:8919]
ENSG00000188157	948.579	363.975	1.3819	2.69e-43	4.85e-41	AGRN	agrin [Source:HGNC Symbol;Acc:HGNC:329]
ENSG00000181026	264.31	101.37	1.3826	3.23e-13	1.7e-11	AEN	apoptosis enhancing nuclease [Source:HGNC Symbol;Acc:HGNC:25722]
ENSG00000140575	271.193	103.614	1.3881	1.3e-13	7.13e-12	IQGAP1	IQ motif containing GTPase activating protein 1 [Source:HGNC Symbol;Acc:HGNC:6110]
ENSG00000172927	227.119	86.685	1.3896	1.16e-11	5.23e-10	MYEOV	myeloma overexpressed [Source:HGNC Symbol;Acc:HGNC:7563]
ENSG00000182240	151.413	57.722	1.3913	2.92e-08	8.36e-07	BACE2	beta-site APP-cleaving enzyme 2 [Source:HGNC Symbol;Acc:HGNC:934]
ENSG00000110047	414.002	157.767	1.3918	4.52e-20	3.96e-18	EHD1	EH domain containing 1 [Source:HGNC Symbol;Acc:HGNC:3242]
ENSG00000173575	154.854	58.9458	1.3934	1.94e-08	5.74e-07	CHD2	chromodomain helicase DNA binding protein 2 [Source:HGNC Symbol;Acc:HGNC:1917]
ENSG00000108669	240.619	91.5802	1.3936	2.51e-12	1.2e-10	CYTH1	cytohesin 1 [Source:HGNC Symbol;Acc:HGNC:9501]
ENSG00000213923	265.766	100.963	1.3963	1.66e-13	8.99e-12	CSNK1E	casein kinase 1 epsilon [Source:HGNC Symbol;Acc:HGNC:2453]
ENSG00000196924	3738.86	1417.86	1.3989	2.8e-169	2.18e-166	FLNA	filamin A [Source:HGNC Symbol;Acc:HGNC:3754]
ENSG00000122884	329.031	124.724	1.3995	2.01e-16	1.36e-14	P4HA1	prolyl 4-hydroxylase subunit alpha 1 [Source:HGNC Symbol;Acc:HGNC:8546]
ENSG00000148154	132.751	50.2773	1.4007	1.73e-07	4.4e-06	UGCG	UDP-glucose ceramide glucosyltransferase [Source:HGNC Symbol;Acc:HGNC:12524]
ENSG00000100201	401.694	152.056	1.4015	9.29e-20	7.99e-18	DDX17	DEAD-box helicase 17 [Source:HGNC Symbol;Acc:HGNC:2740]
ENSG00000166716	83.3829	31.5125	1.4038	3.31e-05	0.00052069	ZNF592	zinc finger protein 592 [Source:HGNC Symbol;Acc:HGNC:28986]
ENSG00000156535	138.045	52.113	1.4054	8.97e-08	2.4e-06	CD109	CD109 molecule [Source:HGNC Symbol;Acc:HGNC:21685]
ENSG00000197461	356.693	134.617	1.4058	8.17e-18	6.14e-16	PDGFA	platelet derived growth factor subunit A [Source:HGNC Symbol;Acc:HGNC:8799]
ENSG00000076108	181.06	68.3282	1.4059	9.06e-10	3.28e-08	BAZ2A	bromodomain adjacent to zinc finger domain 2A [Source:HGNC Symbol;Acc:HGNC:962]
ENSG00000184014	148.501	55.9883	1.4073	2.82e-08	8.08e-07	DENND5A	DENN domain containing 5A [Source:HGNC Symbol;Acc:HGNC:19344]
ENSG00000116260	1026.27	386.717	1.4081	2.51e-48	5.28e-46	QSOX1	quiescin sulfhydryl oxidase 1 [Source:HGNC Symbol;Acc:HGNC:9756]
ENSG00000144674	119.912	45.1782	1.4083	5.96e-07	1.37e-05	GOLGA4	golgin A4 [Source:HGNC Symbol;Acc:HGNC:4427]
ENSG00000107185	64.1916	24.1698	1.4092	0.00025722	0.003137	RGP1	RGP1 homolog, RAB6A GEF complex partner 1 [Source:HGNC Symbol;Acc:HGNC:21965]
ENSG00000135535	242.34	91.1722	1.4104	1.18e-12	5.8e-11	CD164	CD164 molecule [Source:HGNC Symbol;Acc:HGNC:1632]
ENSG00000212907	230.957	86.889	1.4104	3.96e-12	1.85e-10	MT-ND4L	mitochondrially encoded NADH:ubiquinone oxidoreductase core subunit 4L [Source:HGNC Symbol;Acc:HGNC:7460]
ENSG00000175197	58.7651	22.0282	1.4156	0.00044458	0.0049992	DDIT3	DNA damage inducible transcript 3 [Source:HGNC Symbol;Acc:HGNC:2726]
ENSG00000197102	324.267	121.359	1.4179	1.42e-16	9.67e-15	DYNC1H1	dynein cytoplasmic 1 heavy chain 1 [Source:HGNC Symbol;Acc:HGNC:2961]
ENSG00000133226	94.3682	35.2859	1.4192	8.15e-06	0.00015202	SRRM1	serine and arginine repetitive matrix 1 [Source:HGNC Symbol;Acc:HGNC:16638]
ENSG00000135924	336.046	125.642	1.4193	3.76e-17	2.66e-15	DNAJB2	DnaJ heat shock protein family (Hsp40) member B2 [Source:HGNC Symbol;Acc:HGNC:5228]
ENSG00000115963	290.914	108.713	1.4201	4.58e-15	2.84e-13	RND3	Rho family GTPase 3 [Source:HGNC Symbol;Acc:HGNC:671]
ENSG00000065802	101.78	37.9374	1.4238	3.37e-06	6.69e-05	ASB1	ankyrin repeat and SOCS box containing 1 [Source:HGNC Symbol;Acc:HGNC:16011]
ENSG00000185189	100.324	37.3255	1.4264	3.8e-06	7.5e-05	NRBP2	nuclear receptor binding protein 2 [Source:HGNC Symbol;Acc:HGNC:19339]
ENSG00000169018	121.501	45.1782	1.4273	3.6e-07	8.64e-06	FEM1B	fem-1 homolog B [Source:HGNC Symbol;Acc:HGNC:3649]
ENSG00000148841	161.074	59.8636	1.428	4.56e-09	1.49e-07	ITPRIP	inositol 1,4,5-trisphosphate receptor interacting protein [Source:HGNC Symbol;Acc:HGNC:29370]
ENSG00000131236	123.221	45.7901	1.4281	2.93e-07	7.16e-06	CAP1	cyclase associated actin cytoskeleton regulatory protein 1 [Source:HGNC Symbol;Acc:HGNC:20040]
ENSG00000185522	91.1917	33.8581	1.4294	1.01e-05	0.00018121	LMNTD2	lamin tail domain containing 2 [Source:HGNC Symbol;Acc:HGNC:28561]
ENSG00000147010	263.252	97.6991	1.43	6.14e-14	3.47e-12	SH3KBP1	SH3 domain containing kinase binding protein 1 [Source:HGNC Symbol;Acc:HGNC:13867]
ENSG00000183963	288.928	107.183	1.4306	3.67e-15	2.29e-13	SMTN	smoothelin [Source:HGNC Symbol;Acc:HGNC:11126]
ENSG00000141503	446.694	165.313	1.4341	1.1e-22	1.07e-20	MINK1	misshapen like kinase 1 [Source:HGNC Symbol;Acc:HGNC:17565]
ENSG00000008294	301.899	111.671	1.4348	7.48e-16	4.92e-14	SPAG9	sperm associated antigen 9 [Source:HGNC Symbol;Acc:HGNC:14524]
ENSG00000167522	252.928	93.5178	1.4354	1.56e-13	8.43e-12	ANKRD11	ankyrin repeat domain 11 [Source:HGNC Symbol;Acc:HGNC:21316]
ENSG00000182158	152.604	56.2943	1.4387	9.11e-09	2.82e-07	CREB3L2	cAMP responsive element binding protein 3 like 2 [Source:HGNC Symbol;Acc:HGNC:23720]
ENSG00000124145	622.592	229.46	1.44	3.32e-31	4.21e-29	SDC4	syndecan 4 [Source:HGNC Symbol;Acc:HGNC:10661]
ENSG00000166886	144.398	53.1328	1.4424	2.11e-08	6.17e-07	NAB2	NGFI-A binding protein 2 [Source:HGNC Symbol;Acc:HGNC:7627]
ENSG00000160570	460.988	169.597	1.4426	1.33e-23	1.38e-21	DEDD2	death effector domain containing 2 [Source:HGNC Symbol;Acc:HGNC:24450]
ENSG00000157224	105.751	38.8553	1.4445	1.58e-06	3.36e-05	CLDN12	claudin 12 [Source:HGNC Symbol;Acc:HGNC:2034]
ENSG00000131016	827.476	303.601	1.4465	3.01e-41	5.08e-39	AKAP12	A-kinase anchoring protein 12 [Source:HGNC Symbol;Acc:HGNC:370]
ENSG00000163960	56.515	20.7024	1.4488	0.00043184	0.0048804	UBXN7	UBX domain protein 7 [Source:HGNC Symbol;Acc:HGNC:29119]
ENSG00000165030	84.177	30.7987	1.4506	1.7e-05	0.0002899	NFIL3	nuclear factor, interleukin 3 regulated [Source:HGNC Symbol;Acc:HGNC:7787]
ENSG00000095397	56.6474	20.7024	1.4522	0.00041309	0.0047103	WHRN	whirlin [Source:HGNC Symbol;Acc:HGNC:16361]
ENSG00000188706	151.016	55.0705	1.4553	7.56e-09	2.39e-07	ZDHHC9	zinc finger DHHC-type containing 9 [Source:HGNC Symbol;Acc:HGNC:18475]
ENSG00000150991	3523.65	1283.65	1.4568	4.39e-172	3.57e-169	UBC	ubiquitin C [Source:HGNC Symbol;Acc:HGNC:12468]
ENSG00000137942	75.3093	27.4333	1.4569	4.42e-05	0.00066734	FNBP1L	formin binding protein 1 like [Source:HGNC Symbol;Acc:HGNC:20851]
ENSG00000143702	77.0299	28.0451	1.4577	3.59e-05	0.00055765	CEP170	centrosomal protein 170 [Source:HGNC Symbol;Acc:HGNC:28920]
ENSG00000113739	392.164	142.571	1.4598	9.82e-21	8.74e-19	STC2	stanniocalcin 2 [Source:HGNC Symbol;Acc:HGNC:11374]
ENSG00000118503	191.648	69.654	1.4602	6.62e-11	2.73e-09	TNFAIP3	TNF alpha induced protein 3 [Source:HGNC Symbol;Acc:HGNC:11896]
ENSG00000110092	101.118	36.7136	1.4617	2.07e-06	4.27e-05	CCND1	cyclin D1 [Source:HGNC Symbol;Acc:HGNC:1582]
ENSG00000164970	225.928	81.9938	1.4623	1.26e-12	6.18e-11	FAM219A	family with sequence similarity 219 member A [Source:HGNC Symbol;Acc:HGNC:19920]
ENSG00000075275	129.839	47.1159	1.4624	7.38e-08	2e-06	CELSR1	cadherin EGF LAG seven-pass G-type receptor 1 [Source:HGNC Symbol;Acc:HGNC:1850]
ENSG00000104765	432.929	157.053	1.4629	8.3e-23	8.25e-21	BNIP3L	BCL2 interacting protein 3 like [Source:HGNC Symbol;Acc:HGNC:1085]
ENSG00000184661	79.2799	28.759	1.4629	2.59e-05	0.00041911	CDCA2	cell division cycle associated 2 [Source:HGNC Symbol;Acc:HGNC:14623]
ENSG00000198408	192.575	69.654	1.4671	4.91e-11	2.07e-09	MGEA5	meningioma expressed antigen 5 (hyaluronidase) [Source:HGNC Symbol;Acc:HGNC:7056]
ENSG00000084234	1004.3	362.547	1.4699	3.87e-51	8.64e-49	APLP2	amyloid beta precursor like protein 2 [Source:HGNC Symbol;Acc:HGNC:598]
ENSG00000068971	87.2211	31.4106	1.4734	8.93e-06	0.00016417	PPP2R5B	protein phosphatase 2 regulatory subunit B'beta [Source:HGNC Symbol;Acc:HGNC:9310]
ENSG00000116717	197.472	71.0817	1.4741	2.29e-11	1e-09	GADD45A	growth arrest and DNA damage inducible alpha [Source:HGNC Symbol;Acc:HGNC:4095]
ENSG00000137193	345.179	124.215	1.4745	9.38e-19	7.58e-17	PIM1	Pim-1 proto-oncogene, serine/threonine kinase [Source:HGNC Symbol;Acc:HGNC:8986]
ENSG00000108256	226.987	81.4839	1.478	6.68e-13	3.35e-11	NUFIP2	NUFIP2, FMR1 interacting protein 2 [Source:HGNC Symbol;Acc:HGNC:17634]
ENSG00000151694	71.074	25.4956	1.4791	5.73e-05	0.00084387	ADAM17	ADAM metallopeptidase domain 17 [Source:HGNC Symbol;Acc:HGNC:195]
ENSG00000053747	117.133	41.9148	1.4826	2.26e-07	5.64e-06	LAMA3	laminin subunit alpha 3 [Source:HGNC Symbol;Acc:HGNC:6483]
ENSG00000124831	143.074	51.1951	1.4827	1.06e-08	3.24e-07	LRRFIP1	LRR binding FLII interacting protein 1 [Source:HGNC Symbol;Acc:HGNC:6702]
ENSG00000197019	68.6916	24.5777	1.4828	7.35e-05	0.0010592	SERTAD1	SERTA domain containing 1 [Source:HGNC Symbol;Acc:HGNC:17932]
ENSG00000074695	346.634	124.011	1.483	5.21e-19	4.33e-17	LMAN1	lectin, mannose binding 1 [Source:HGNC Symbol;Acc:HGNC:6631]
ENSG00000162591	132.486	47.2178	1.4884	3.29e-08	9.37e-07	MEGF6	multiple EGF like domains 6 [Source:HGNC Symbol;Acc:HGNC:3232]
ENSG00000123908	89.8682	32.0225	1.4887	5.33e-06	0.00010343	AGO2	argonaute 2, RISC catalytic component [Source:HGNC Symbol;Acc:HGNC:3263]
ENSG00000170921	164.648	58.6399	1.4894	7.12e-10	2.6e-08	TANC2	tetratricopeptide repeat, ankyrin repeat and coiled-coil containing 2 [Source:HGNC Symbol;Acc:HGNC:30212]
ENSG00000070444	119.515	42.5266	1.4908	1.48e-07	3.81e-06	MNT	MAX network transcriptional repressor [Source:HGNC Symbol;Acc:HGNC:7188]
ENSG00000167978	732.71	260.565	1.4916	9.22e-39	1.46e-36	SRRM2	serine/arginine repetitive matrix 2 [Source:HGNC Symbol;Acc:HGNC:16639]
ENSG00000173598	94.3682	33.5522	1.4919	2.97e-06	5.95e-05	NUDT4	nudix hydrolase 4 [Source:HGNC Symbol;Acc:HGNC:8051]
ENSG00000112972	73.5887	26.1075	1.495	3.56e-05	0.00055433	HMGCS1	3-hydroxy-3-methylglutaryl-CoA synthase 1 [Source:HGNC Symbol;Acc:HGNC:5007]
ENSG00000064393	62.7357	22.2322	1.4966	0.00013276	0.0017569	HIPK2	homeodomain interacting protein kinase 2 [Source:HGNC Symbol;Acc:HGNC:14402]
ENSG00000138434	256.899	90.8663	1.4994	9.47e-15	5.74e-13	SSFA2	sperm specific antigen 2 [Source:HGNC Symbol;Acc:HGNC:11319]
ENSG00000153944	140.56	49.4614	1.5068	8.64e-09	2.68e-07	MSI2	musashi RNA binding protein 2 [Source:HGNC Symbol;Acc:HGNC:18585]
ENSG00000182831	168.486	59.2518	1.5077	2.89e-10	1.1e-08	C16orf72	chromosome 16 open reading frame 72 [Source:HGNC Symbol;Acc:HGNC:30103]
ENSG00000116016	531.003	186.118	1.5125	3.02e-29	3.65e-27	EPAS1	endothelial PAS domain protein 1 [Source:HGNC Symbol;Acc:HGNC:3374]
ENSG00000055483	207.928	72.8154	1.5138	2.07e-12	9.97e-11	USP36	ubiquitin specific peptidase 36 [Source:HGNC Symbol;Acc:HGNC:20062]
ENSG00000126012	386.076	134.923	1.5168	8.26e-22	7.77e-20	KDM5C	lysine demethylase 5C [Source:HGNC Symbol;Acc:HGNC:11114]
ENSG00000153317	109.986	38.3454	1.5202	2.86e-07	7.02e-06	ASAP1	ArfGAP with SH3 domain, ankyrin repeat and PH domain 1 [Source:HGNC Symbol;Acc:HGNC:2720]
ENSG00000144802	105.354	36.7136	1.5209	5.03e-07	1.18e-05	NFKBIZ	NFKB inhibitor zeta [Source:HGNC Symbol;Acc:HGNC:29805]
ENSG00000058668	70.9416	24.6797	1.5233	3.64e-05	0.00056283	ATP2B4	ATPase plasma membrane Ca2+ transporting 4 [Source:HGNC Symbol;Acc:HGNC:817]
ENSG00000211459	59.8239	20.8044	1.5238	0.00014866	0.0019401	MT-RNR1	mitochondrially encoded 12S RNA [Source:HGNC Symbol;Acc:HGNC:7470]
ENSG00000101187	105.883	36.8156	1.5241	4.48e-07	1.06e-05	SLCO4A1	solute carrier organic anion transporter family member 4A1 [Source:HGNC Symbol;Acc:HGNC:10953]
ENSG00000170525	1040.7	361.425	1.5258	1.54e-56	3.78e-54	PFKFB3	6-phosphofructo-2-kinase/fructose-2,6-biphosphatase 3 [Source:HGNC Symbol;Acc:HGNC:8874]
ENSG00000130635	486.929	169.087	1.5259	2.3e-27	2.7e-25	COL5A1	collagen type V alpha 1 chain [Source:HGNC Symbol;Acc:HGNC:2209]
ENSG00000099917	257.163	89.2346	1.527	3.27e-15	2.07e-13	MED15	mediator complex subunit 15 [Source:HGNC Symbol;Acc:HGNC:14248]
ENSG00000275052	123.354	42.7306	1.5295	4.62e-08	1.3e-06	PPP4R3B	protein phosphatase 4 regulatory subunit 3B [Source:HGNC Symbol;Acc:HGNC:29267]
ENSG00000118260	61.2798	21.2123	1.5305	0.00011601	0.0015606	CREB1	cAMP responsive element binding protein 1 [Source:HGNC Symbol;Acc:HGNC:2345]
ENSG00000173039	453.841	156.849	1.5328	8.2e-26	9.16e-24	RELA	RELA proto-oncogene, NF-kB subunit [Source:HGNC Symbol;Acc:HGNC:9955]
ENSG00000127481	270.663	93.5178	1.5332	4.9e-16	3.27e-14	UBR4	ubiquitin protein ligase E3 component n-recognin 4 [Source:HGNC Symbol;Acc:HGNC:30313]
ENSG00000078269	130.633	44.9742	1.5384	1.57e-08	4.68e-07	SYNJ2	synaptojanin 2 [Source:HGNC Symbol;Acc:HGNC:11504]
ENSG00000129003	69.3534	23.8639	1.5391	3.77e-05	0.0005815	VPS13C	vacuolar protein sorting 13 homolog C [Source:HGNC Symbol;Acc:HGNC:23594]
ENSG00000136068	1114.42	382.638	1.5422	1.45e-61	3.81e-59	FLNB	filamin B [Source:HGNC Symbol;Acc:HGNC:3755]
ENSG00000114268	74.5152	25.4956	1.5473	1.77e-05	0.00029929	PFKFB4	6-phosphofructo-2-kinase/fructose-2,6-biphosphatase 4 [Source:HGNC Symbol;Acc:HGNC:8875]
ENSG00000089159	203.295	69.552	1.5474	1.33e-12	6.52e-11	PXN	paxillin [Source:HGNC Symbol;Acc:HGNC:9718]
ENSG00000179833	78.4858	26.7194	1.5545	9.7e-06	0.00017547	SERTAD2	SERTA domain containing 2 [Source:HGNC Symbol;Acc:HGNC:30784]
ENSG00000110841	95.6918	32.5324	1.5565	1.01e-06	2.25e-05	PPFIBP1	PPFIA binding protein 1 [Source:HGNC Symbol;Acc:HGNC:9249]
ENSG00000092871	52.8091	17.9489	1.5569	0.00027944	0.0033486	RFFL	ring finger and FYVE like domain containing E3 ubiquitin protein ligase [Source:HGNC Symbol;Acc:HGNC:24821]
ENSG00000007516	100.854	34.2661	1.5574	5.09e-07	1.19e-05	BAIAP3	BAI1 associated protein 3 [Source:HGNC Symbol;Acc:HGNC:948]
ENSG00000143797	87.8829	29.7788	1.5613	2.61e-06	5.31e-05	MBOAT2	membrane bound O-acyltransferase domain containing 2 [Source:HGNC Symbol;Acc:HGNC:25193]
ENSG00000115548	139.368	47.2178	1.5615	3.24e-09	1.09e-07	KDM3A	lysine demethylase 3A [Source:HGNC Symbol;Acc:HGNC:20815]
ENSG00000089916	65.6475	22.1302	1.5687	4.53e-05	0.00067985	GPATCH2L	G-patch domain containing 2 like [Source:HGNC Symbol;Acc:HGNC:20210]
ENSG00000103479	64.5886	21.7222	1.5721	5.04e-05	0.00075001	RBL2	RB transcriptional corepressor like 2 [Source:HGNC Symbol;Acc:HGNC:9894]
ENSG00000082153	865.196	290.548	1.5743	6.19e-50	1.35e-47	BZW1	basic leucine zipper and W2 domains 1 [Source:HGNC Symbol;Acc:HGNC:18380]
ENSG00000166987	78.3534	26.3114	1.5743	7.81e-06	0.00014651	MBD6	methyl-CpG binding domain protein 6 [Source:HGNC Symbol;Acc:HGNC:20445]
ENSG00000204681	72.1328	24.1698	1.5774	1.73e-05	0.00029415	GABBR1	gamma-aminobutyric acid type B receptor subunit 1 [Source:HGNC Symbol;Acc:HGNC:4070]
ENSG00000158615	230.163	77.0987	1.5779	1.62e-14	9.72e-13	PPP1R15B	protein phosphatase 1 regulatory subunit 15B [Source:HGNC Symbol;Acc:HGNC:14951]
ENSG00000239306	62.471	20.9064	1.5792	6.26e-05	0.00091436	RBM14	RNA binding motif protein 14 [Source:HGNC Symbol;Acc:HGNC:14219]
ENSG00000180573	89.7358	29.9828	1.5815	1.56e-06	3.33e-05	HIST1H2AC	histone cluster 1 H2A family member c [Source:HGNC Symbol;Acc:HGNC:4733]
ENSG00000118985	205.678	68.6341	1.5834	3.33e-13	1.74e-11	ELL2	elongation factor for RNA polymerase II 2 [Source:HGNC Symbol;Acc:HGNC:17064]
ENSG00000197081	177.751	59.2518	1.5849	1.25e-11	5.59e-10	IGF2R	insulin like growth factor 2 receptor [Source:HGNC Symbol;Acc:HGNC:5467]
ENSG00000162734	224.207	74.3451	1.5925	2.17e-14	1.27e-12	PEA15	phosphoprotein enriched in astrocytes 15 [Source:HGNC Symbol;Acc:HGNC:8822]
ENSG00000165959	105.089	34.776	1.5954	1.62e-07	4.14e-06	CLMN	calmin [Source:HGNC Symbol;Acc:HGNC:19972]
ENSG00000141867	86.8241	28.657	1.5992	1.83e-06	3.83e-05	BRD4	bromodomain containing 4 [Source:HGNC Symbol;Acc:HGNC:13575]
ENSG00000120063	125.471	41.3029	1.603	9e-09	2.79e-07	GNA13	G protein subunit alpha 13 [Source:HGNC Symbol;Acc:HGNC:4381]
ENSG00000085449	129.31	42.5266	1.6044	5.21e-09	1.69e-07	WDFY1	WD repeat and FYVE domain containing 1 [Source:HGNC Symbol;Acc:HGNC:20451]
ENSG00000010310	138.971	45.6881	1.6049	1.39e-09	4.92e-08	GIPR	gastric inhibitory polypeptide receptor [Source:HGNC Symbol;Acc:HGNC:4271]
ENSG00000164171	177.619	58.2319	1.6089	6.8e-12	3.11e-10	ITGA2	integrin subunit alpha 2 [Source:HGNC Symbol;Acc:HGNC:6137]
ENSG00000065923	125.207	40.9969	1.6107	8.08e-09	2.53e-07	SLC9A7	solute carrier family 9 member A7 [Source:HGNC Symbol;Acc:HGNC:17123]
ENSG00000163814	277.281	90.7643	1.6112	9.14e-18	6.84e-16	CDCP1	CUB domain containing protein 1 [Source:HGNC Symbol;Acc:HGNC:24357]
ENSG00000132359	118.192	38.6513	1.6125	2.04e-08	6e-07	RAP1GAP2	RAP1 GTPase activating protein 2 [Source:HGNC Symbol;Acc:HGNC:29176]
ENSG00000078804	58.6327	19.1727	1.6127	7.8e-05	0.0011094	TP53INP2	tumor protein p53 inducible nuclear protein 2 [Source:HGNC Symbol;Acc:HGNC:16104]
ENSG00000111674	1032.23	336.44	1.6173	4.8e-62	1.28e-59	ENO2	enolase 2 [Source:HGNC Symbol;Acc:HGNC:3353]
ENSG00000131263	95.427	31.0026	1.622	4.07e-07	9.74e-06	RLIM	ring finger protein, LIM domain interacting [Source:HGNC Symbol;Acc:HGNC:13429]
ENSG00000114480	147.707	47.9317	1.6237	2.83e-10	1.08e-08	GBE1	1,4-alpha-glucan branching enzyme 1 [Source:HGNC Symbol;Acc:HGNC:4180]
ENSG00000151746	48.8385	15.8073	1.6274	0.0002786	0.003343	BICD1	BICD cargo adaptor 1 [Source:HGNC Symbol;Acc:HGNC:1049]
ENSG00000090006	1719.8	556.212	1.6285	2.21e-103	9.65e-101	LTBP4	latent transforming growth factor beta binding protein 4 [Source:HGNC Symbol;Acc:HGNC:6717]
ENSG00000148926	813.843	262.707	1.6313	5.13e-50	1.13e-47	ADM	adrenomedullin [Source:HGNC Symbol;Acc:HGNC:259]
ENSG00000133816	191.781	61.3934	1.6433	3.77e-13	1.95e-11	MICAL2	microtubule associated monooxygenase, calponin and LIM domain containing 2 [Source:HGNC Symbol;Acc:HGNC:24693]
ENSG00000197969	49.765	15.9092	1.6453	0.00021235	0.0026568	VPS13A	vacuolar protein sorting 13 homolog A [Source:HGNC Symbol;Acc:HGNC:1908]
ENSG00000154358	79.9417	25.4956	1.6487	2.56e-06	5.23e-05	OBSCN	obscurin, cytoskeletal calmodulin and titin-interacting RhoGEF [Source:HGNC Symbol;Acc:HGNC:15719]
ENSG00000173064	66.8386	21.3143	1.6489	1.7e-05	0.0002899	HECTD4	HECT domain E3 ubiquitin protein ligase 4 [Source:HGNC Symbol;Acc:HGNC:26611]
ENSG00000158158	46.0591	14.6855	1.6491	0.0003563	0.0041204	CNNM4	cyclin and CBS domain divalent metal cation transport mediator 4 [Source:HGNC Symbol;Acc:HGNC:105]
ENSG00000120709	50.2944	16.0112	1.6513	0.0001874	0.0023746	FAM53C	family with sequence similarity 53 member C [Source:HGNC Symbol;Acc:HGNC:1336]
ENSG00000198752	149.692	47.6258	1.6522	1.14e-10	4.57e-09	CDC42BPB	CDC42 binding protein kinase beta [Source:HGNC Symbol;Acc:HGNC:1738]
ENSG00000139496	70.5445	22.4361	1.6527	9.54e-06	0.0001736	NUP58	nucleoporin 58 [Source:HGNC Symbol;Acc:HGNC:20261]
ENSG00000157106	74.1181	23.5579	1.6536	5.62e-06	0.00010842	SMG1	SMG1, nonsense mediated mRNA decay associated PI3K related kinase [Source:HGNC Symbol;Acc:HGNC:30045]
ENSG00000152952	656.342	208.554	1.654	1.26e-41	2.19e-39	PLOD2	procollagen-lysine,2-oxoglutarate 5-dioxygenase 2 [Source:HGNC Symbol;Acc:HGNC:9082]
ENSG00000143669	45.9267	14.5835	1.655	0.00034827	0.0040419	LYST	lysosomal trafficking regulator [Source:HGNC Symbol;Acc:HGNC:1968]
ENSG00000196850	58.8974	18.6628	1.658	4.98e-05	0.00074122	PPTC7	PTC7 protein phosphatase homolog [Source:HGNC Symbol;Acc:HGNC:30695]
ENSG00000138166	1195.02	378.457	1.6588	1.07e-74	3.41e-72	DUSP5	dual specificity phosphatase 5 [Source:HGNC Symbol;Acc:HGNC:3071]
ENSG00000171223	651.048	205.087	1.6665	8e-42	1.4e-39	JUNB	JunB proto-oncogene, AP-1 transcription factor subunit [Source:HGNC Symbol;Acc:HGNC:6205]
ENSG00000038382	141.618	44.4643	1.6713	2.39e-10	9.33e-09	TRIO	trio Rho guanine nucleotide exchange factor [Source:HGNC Symbol;Acc:HGNC:12303]
ENSG00000117394	1226.65	384.575	1.6734	9.13e-78	2.97e-75	SLC2A1	solute carrier family 2 member 1 [Source:HGNC Symbol;Acc:HGNC:11005]
ENSG00000033178	69.6181	21.8242	1.6735	8.75e-06	0.00016105	UBA6	ubiquitin like modifier activating enzyme 6 [Source:HGNC Symbol;Acc:HGNC:25581]
ENSG00000079308	171.133	53.6427	1.6737	3.14e-12	1.48e-10	TNS1	tensin 1 [Source:HGNC Symbol;Acc:HGNC:11973]
ENSG00000107863	54.6621	17.133	1.6738	8.15e-05	0.0011522	ARHGAP21	Rho GTPase activating protein 21 [Source:HGNC Symbol;Acc:HGNC:23725]
ENSG00000168906	349.017	109.325	1.6747	2.25e-23	2.32e-21	MAT2A	methionine adenosyltransferase 2A [Source:HGNC Symbol;Acc:HGNC:6904]
ENSG00000114771	46.0591	14.3795	1.6795	0.0002863	0.0034188	AADAC	arylacetamide deacetylase [Source:HGNC Symbol;Acc:HGNC:17]
ENSG00000115306	696.445	217.12	1.6815	2.76e-45	5.24e-43	SPTBN1	spectrin beta, non-erythrocytic 1 [Source:HGNC Symbol;Acc:HGNC:11275]
ENSG00000166592	63.5298	19.7846	1.6831	1.97e-05	0.00033109	RRAD	RRAD, Ras related glycolysis inhibitor and calcium channel regulator [Source:HGNC Symbol;Acc:HGNC:10446]
ENSG00000217801	95.2947	29.6769	1.6831	1.72e-07	4.39e-06	AL390719.1	-
ENSG00000137831	251.207	78.1185	1.6851	1.95e-17	1.4e-15	UACA	uveal autoantigen with coiled-coil domains and ankyrin repeats [Source:HGNC Symbol;Acc:HGNC:15947]
ENSG00000132510	135.53	42.0167	1.6896	3.98e-10	1.5e-08	KDM6B	lysine demethylase 6B [Source:HGNC Symbol;Acc:HGNC:29012]
ENSG00000144136	273.046	84.6454	1.6896	6.78e-19	5.56e-17	SLC20A1	solute carrier family 20 member 1 [Source:HGNC Symbol;Acc:HGNC:10946]
ENSG00000185567	297.531	91.8861	1.6951	1.49e-20	1.31e-18	AHNAK2	AHNAK nucleoprotein 2 [Source:HGNC Symbol;Acc:HGNC:20125]
ENSG00000118263	116.207	35.7958	1.6988	5.93e-09	1.91e-07	KLF7	Kruppel like factor 7 [Source:HGNC Symbol;Acc:HGNC:6350]
ENSG00000130821	205.413	63.2291	1.6999	9.9e-15	5.98e-13	SLC6A8	solute carrier family 6 member 8 [Source:HGNC Symbol;Acc:HGNC:11055]
ENSG00000118058	44.4709	13.6656	1.7023	0.00031109	0.0036791	KMT2A	lysine methyltransferase 2A [Source:HGNC Symbol;Acc:HGNC:7132]
ENSG00000166889	105.883	32.5324	1.7025	2.63e-08	7.57e-07	PATL1	PAT1 homolog 1, processing body mRNA decay factor [Source:HGNC Symbol;Acc:HGNC:26721]
ENSG00000112033	140.427	43.1385	1.7028	1.46e-10	5.82e-09	PPARD	peroxisome proliferator activated receptor delta [Source:HGNC Symbol;Acc:HGNC:9235]
ENSG00000135720	80.3387	24.6797	1.7028	1.25e-06	2.72e-05	DYNC1LI2	dynein cytoplasmic 1 light intermediate chain 2 [Source:HGNC Symbol;Acc:HGNC:2966]
ENSG00000147894	50.8238	15.6033	1.7037	0.00011457	0.001546	C9orf72	chromosome 9 open reading frame 72 [Source:HGNC Symbol;Acc:HGNC:28337]
ENSG00000171680	68.1622	20.9064	1.705	7.81e-06	0.00014651	PLEKHG5	pleckstrin homology and RhoGEF domain containing G5 [Source:HGNC Symbol;Acc:HGNC:29105]
ENSG00000075568	45.0003	13.7676	1.7087	0.00027387	0.0032964	TMEM131	transmembrane protein 131 [Source:HGNC Symbol;Acc:HGNC:30366]
ENSG00000101104	42.4855	12.9518	1.7138	0.00039287	0.0044998	PABPC1L	poly(A) binding protein cytoplasmic 1 like [Source:HGNC Symbol;Acc:HGNC:15797]
ENSG00000169826	89.8682	27.3313	1.7173	2.41e-07	5.96e-06	CSGALNACT2	chondroitin sulfate N-acetylgalactosaminyltransferase 2 [Source:HGNC Symbol;Acc:HGNC:24292]
ENSG00000185164	91.5888	27.5352	1.7339	1.47e-07	3.79e-06	NOMO2	NODAL modulator 2 [Source:HGNC Symbol;Acc:HGNC:22652]
ENSG00000198563	82.5887	24.7817	1.7367	5.78e-07	1.34e-05	DDX39B	DExD-box helicase 39B [Source:HGNC Symbol;Acc:HGNC:13917]
ENSG00000106086	42.2208	12.6458	1.7393	0.00034583	0.0040255	PLEKHA8	pleckstrin homology domain containing A8 [Source:HGNC Symbol;Acc:HGNC:30037]
ENSG00000099331	174.045	52.113	1.7397	3.68e-13	1.91e-11	MYO9B	myosin IXB [Source:HGNC Symbol;Acc:HGNC:7609]
ENSG00000151914	104.427	31.2066	1.7426	1.73e-08	5.15e-07	DST	dystonin [Source:HGNC Symbol;Acc:HGNC:1090]
ENSG00000064205	315.664	93.9258	1.7488	8.36e-23	8.26e-21	WISP2	WNT1 inducible signaling pathway protein 2 [Source:HGNC Symbol;Acc:HGNC:12770]
ENSG00000196083	56.2503	16.7251	1.7498	3.3e-05	0.00051961	IL1RAP	interleukin 1 receptor accessory protein [Source:HGNC Symbol;Acc:HGNC:5995]
ENSG00000132470	1681.95	499.612	1.7513	2.47e-114	1.19e-111	ITGB4	integrin subunit beta 4 [Source:HGNC Symbol;Acc:HGNC:6158]
ENSG00000132680	185.825	54.8665	1.7599	3.39e-14	1.96e-12	KIAA0907	KIAA0907 [Source:HGNC Symbol;Acc:HGNC:29145]
ENSG00000175155	58.1033	17.133	1.7618	2.2e-05	0.00036357	YPEL2	yippee like 2 [Source:HGNC Symbol;Acc:HGNC:18326]
ENSG00000089775	73.721	21.7222	1.7629	1.73e-06	3.67e-05	ZBTB25	zinc finger and BTB domain containing 25 [Source:HGNC Symbol;Acc:HGNC:13112]
ENSG00000198517	904.77	266.48	1.7635	4.57e-63	1.26e-60	MAFK	MAF bZIP transcription factor K [Source:HGNC Symbol;Acc:HGNC:6782]
ENSG00000145730	119.648	35.1839	1.7658	1.05e-09	3.78e-08	PAM	peptidylglycine alpha-amidating monooxygenase [Source:HGNC Symbol;Acc:HGNC:8596]
ENSG00000154217	135.53	39.3652	1.7836	5.83e-11	2.42e-09	PITPNC1	phosphatidylinositol transfer protein, cytoplasmic 1 [Source:HGNC Symbol;Acc:HGNC:21045]
ENSG00000106366	4921.97	1428.16	1.7851	0	0	SERPINE1	serpin family E member 1 [Source:HGNC Symbol;Acc:HGNC:8583]
ENSG00000175931	290.119	84.0335	1.7876	8.09e-22	7.65e-20	UBE2O	ubiquitin conjugating enzyme E2 O [Source:HGNC Symbol;Acc:HGNC:29554]
ENSG00000104332	113.957	32.9403	1.7906	1.7e-09	5.97e-08	SFRP1	secreted frizzled related protein 1 [Source:HGNC Symbol;Acc:HGNC:10776]
ENSG00000159216	67.1033	19.3766	1.7921	3.73e-06	7.39e-05	RUNX1	runt related transcription factor 1 [Source:HGNC Symbol;Acc:HGNC:10471]
ENSG00000124942	642.445	185.302	1.7937	1.51e-46	2.97e-44	AHNAK	AHNAK nucleoprotein [Source:HGNC Symbol;Acc:HGNC:347]
ENSG00000134668	38.3826	11.0141	1.8011	0.00044309	0.0049855	SPOCD1	SPOC domain containing 1 [Source:HGNC Symbol;Acc:HGNC:26338]
ENSG00000175592	192.972	55.2744	1.8037	3.1e-15	1.97e-13	FOSL1	FOS like 1, AP-1 transcription factor subunit [Source:HGNC Symbol;Acc:HGNC:13718]
ENSG00000158406	54.6621	15.6033	1.8087	2.59e-05	0.00041881	HIST1H4H	histone cluster 1 H4 family member h [Source:HGNC Symbol;Acc:HGNC:4788]
ENSG00000214176	44.3385	12.6458	1.8099	0.00015004	0.0019524	PLEKHM1P1	pleckstrin homology and RUN domain containing M1 pseudogene 1 [Source:HGNC Symbol;Acc:HGNC:35411]
ENSG00000072364	62.7357	17.8469	1.8136	6.27e-06	0.00012002	AFF4	AF4/FMR2 family member 4 [Source:HGNC Symbol;Acc:HGNC:17869]
ENSG00000116285	940.638	267.398	1.8147	1.35e-68	3.9e-66	ERRFI1	ERBB receptor feedback inhibitor 1 [Source:HGNC Symbol;Acc:HGNC:18185]
ENSG00000182472	125.471	35.5918	1.8177	1.55e-10	6.16e-09	CAPN12	calpain 12 [Source:HGNC Symbol;Acc:HGNC:13249]
ENSG00000176986	76.1034	21.5183	1.8224	5.88e-07	1.36e-05	SEC24C	SEC24 homolog C, COPII coat complex component [Source:HGNC Symbol;Acc:HGNC:10705]
ENSG00000158195	350.473	99.0249	1.8234	7.77e-27	8.91e-25	WASF2	WAS protein family member 2 [Source:HGNC Symbol;Acc:HGNC:12733]
ENSG00000072682	487.591	137.37	1.8276	8.2e-37	1.25e-34	P4HA2	prolyl 4-hydroxylase subunit alpha 2 [Source:HGNC Symbol;Acc:HGNC:8547]
ENSG00000133657	187.942	52.9288	1.8282	3.54e-15	2.22e-13	ATP13A3	ATPase 13A3 [Source:HGNC Symbol;Acc:HGNC:24113]
ENSG00000170776	105.486	29.6769	1.8296	3.64e-09	1.21e-07	AKAP13	A-kinase anchoring protein 13 [Source:HGNC Symbol;Acc:HGNC:371]
ENSG00000126368	132.354	37.1216	1.8341	3.54e-11	1.52e-09	NR1D1	nuclear receptor subfamily 1 group D member 1 [Source:HGNC Symbol;Acc:HGNC:7962]
ENSG00000137145	108.795	30.4927	1.8351	1.9e-09	6.6e-08	DENND4C	DENN domain containing 4C [Source:HGNC Symbol;Acc:HGNC:26079]
ENSG00000274213	49.2356	13.7676	1.8384	5.2e-05	0.00077227	AC015912.3	-
ENSG00000134107	1486.33	415.578	1.8386	1.3e-109	5.98e-107	BHLHE40	basic helix-loop-helix family member e40 [Source:HGNC Symbol;Acc:HGNC:1046]
ENSG00000196428	45.662	12.7478	1.8407	9.58e-05	0.0013224	TSC22D2	TSC22 domain family member 2 [Source:HGNC Symbol;Acc:HGNC:29095]
ENSG00000162413	75.7063	21.1103	1.8425	4.98e-07	1.17e-05	KLHL21	kelch like family member 21 [Source:HGNC Symbol;Acc:HGNC:29041]
ENSG00000197535	53.6033	14.8894	1.848	2.23e-05	0.0003681	MYO5A	myosin VA [Source:HGNC Symbol;Acc:HGNC:7602]
ENSG00000054967	52.1474	14.4815	1.8484	2.88e-05	0.00045964	RELT	RELT, TNF receptor [Source:HGNC Symbol;Acc:HGNC:13764]
ENSG00000055609	44.0738	12.2379	1.8486	0.00012011	0.0016074	KMT2C	lysine methyltransferase 2C [Source:HGNC Symbol;Acc:HGNC:13726]
ENSG00000245532	1789.29	495.838	1.8514	4.65e-133	2.87e-130	NEAT1	nuclear paraspeckle assembly transcript 1 (non-protein coding) [Source:HGNC Symbol;Acc:HGNC:30815]
ENSG00000187837	232.546	64.3509	1.8535	8.47e-19	6.91e-17	HIST1H1C	histone cluster 1 H1 family member c [Source:HGNC Symbol;Acc:HGNC:4716]
ENSG00000104419	6005.68	1649.36	1.8644	0	0	NDRG1	N-myc downstream regulated 1 [Source:HGNC Symbol;Acc:HGNC:7679]
ENSG00000100852	118.06	32.3284	1.8686	2.15e-10	8.45e-09	ARHGAP5	Rho GTPase activating protein 5 [Source:HGNC Symbol;Acc:HGNC:675]
ENSG00000178726	49.765	13.5637	1.8754	3.55e-05	0.0005542	THBD	thrombomodulin [Source:HGNC Symbol;Acc:HGNC:11784]
ENSG00000059804	911.255	247.919	1.878	3.08e-70	9.02e-68	SLC2A3	solute carrier family 2 member 3 [Source:HGNC Symbol;Acc:HGNC:11007]
ENSG00000198961	158.56	43.0366	1.8814	1.36e-13	7.47e-12	PJA2	praja ring finger ubiquitin ligase 2 [Source:HGNC Symbol;Acc:HGNC:17481]
ENSG00000113615	117.398	31.7165	1.8881	1.71e-10	6.77e-09	SEC24A	SEC24 homolog A, COPII coat complex component [Source:HGNC Symbol;Acc:HGNC:10703]
ENSG00000197948	65.118	17.541	1.8923	1.89e-06	3.97e-05	FCHSD1	FCH and double SH3 domains 1 [Source:HGNC Symbol;Acc:HGNC:25463]
ENSG00000115464	40.2355	10.8101	1.8961	0.00017613	0.0022453	USP34	ubiquitin specific peptidase 34 [Source:HGNC Symbol;Acc:HGNC:20066]
ENSG00000196878	572.298	153.483	1.8987	1.53e-45	2.94e-43	LAMB3	laminin subunit beta 3 [Source:HGNC Symbol;Acc:HGNC:6490]
ENSG00000197930	425.12	113.2	1.909	1.48e-34	2.08e-32	ERO1A	endoplasmic reticulum oxidoreductase 1 alpha [Source:HGNC Symbol;Acc:HGNC:13280]
ENSG00000152256	67.7651	17.7449	1.9331	7.66e-07	1.73e-05	PDK1	pyruvate dehydrogenase kinase 1 [Source:HGNC Symbol;Acc:HGNC:8809]
ENSG00000164938	53.0738	13.8696	1.9361	1.18e-05	0.00020974	TP53INP1	tumor protein p53 inducible nuclear protein 1 [Source:HGNC Symbol;Acc:HGNC:18022]
ENSG00000114857	48.0444	12.5438	1.9374	3.04e-05	0.00048345	NKTR	natural killer cell triggering receptor [Source:HGNC Symbol;Acc:HGNC:7833]
ENSG00000163435	713.254	185.71	1.9414	2.71e-58	6.82e-56	ELF3	E74 like ETS transcription factor 3 [Source:HGNC Symbol;Acc:HGNC:3318]
ENSG00000189001	36.5296	9.48436	1.9454	0.00026412	0.0031971	SBSN	suprabasin [Source:HGNC Symbol;Acc:HGNC:24950]
ENSG00000165997	131.824	34.0621	1.9524	3.65e-12	1.71e-10	ARL5B	ADP ribosylation factor like GTPase 5B [Source:HGNC Symbol;Acc:HGNC:23052]
ENSG00000131080	47.2503	12.1359	1.961	2.97e-05	0.00047362	EDA2R	ectodysplasin A2 receptor [Source:HGNC Symbol;Acc:HGNC:17756]
ENSG00000128923	35.8679	9.17841	1.9664	0.00026672	0.0032255	MINDY2	MINDY lysine 48 deubiquitinase 2 [Source:HGNC Symbol;Acc:HGNC:26954]
ENSG00000106070	447.223	113.506	1.9782	2.84e-38	4.42e-36	GRB10	growth factor receptor bound protein 10 [Source:HGNC Symbol;Acc:HGNC:4564]
ENSG00000167772	2092.91	525.413	1.994	1.42e-174	1.2e-171	ANGPTL4	angiopoietin like 4 [Source:HGNC Symbol;Acc:HGNC:16039]
ENSG00000161638	789.225	197.336	1.9998	2.73e-67	7.74e-65	ITGA5	integrin subunit alpha 5 [Source:HGNC Symbol;Acc:HGNC:6141]
ENSG00000186480	472.37	118.096	2	5.42e-41	9.05e-39	INSIG1	insulin induced gene 1 [Source:HGNC Symbol;Acc:HGNC:6083]
ENSG00000136152	47.515	11.626	2.031	1.68e-05	0.00028728	COG3	component of oligomeric golgi complex 3 [Source:HGNC Symbol;Acc:HGNC:18619]
ENSG00000065526	63.5298	15.5013	2.035	6.25e-07	1.44e-05	SPEN	spen family transcriptional repressor [Source:HGNC Symbol;Acc:HGNC:17575]
ENSG00000147162	371.252	90.0504	2.0436	1.24e-33	1.7e-31	OGT	O-linked N-acetylglucosamine (GlcNAc) transferase [Source:HGNC Symbol;Acc:HGNC:8127]
ENSG00000110888	132.883	32.2264	2.0438	4.78e-13	2.46e-11	CAPRIN2	caprin family member 2 [Source:HGNC Symbol;Acc:HGNC:21259]
ENSG00000102312	204.089	49.1555	2.0538	2.36e-19	1.99e-17	PORCN	porcupine O-acyltransferase [Source:HGNC Symbol;Acc:HGNC:17652]
ENSG00000117036	53.868	12.9518	2.0563	3.74e-06	7.39e-05	ETV3	ETS variant 3 [Source:HGNC Symbol;Acc:HGNC:3492]
ENSG00000198743	45.0003	10.8101	2.0575	2.34e-05	0.00038462	SLC5A3	solute carrier family 5 member 3 [Source:HGNC Symbol;Acc:HGNC:11038]
ENSG00000134013	2811.33	673.593	2.0613	4.74e-246	6.05e-243	LOXL2	lysyl oxidase like 2 [Source:HGNC Symbol;Acc:HGNC:6666]
ENSG00000109046	129.839	31.1046	2.0615	6.23e-13	3.17e-11	WSB1	WD repeat and SOCS box containing 1 [Source:HGNC Symbol;Acc:HGNC:19221]
ENSG00000145911	91.8535	21.9262	2.0667	1.33e-09	4.73e-08	N4BP3	NEDD4 binding protein 3 [Source:HGNC Symbol;Acc:HGNC:29852]
ENSG00000087085	30.8384	7.34273	2.0703	0.00043481	0.0049109	ACHE	acetylcholinesterase (Cartwright blood group) [Source:HGNC Symbol;Acc:HGNC:108]
ENSG00000231721	153.927	36.4077	2.0799	3.08e-15	1.96e-13	LINC-PINT	long intergenic non-protein coding RNA, p53 induced transcript [Source:HGNC Symbol;Acc:HGNC:26885]
ENSG00000167378	120.839	28.5551	2.0813	2.71e-12	1.29e-10	IRGQ	immunity related GTPase Q [Source:HGNC Symbol;Acc:HGNC:24868]
ENSG00000131791	113.692	26.8214	2.0837	1.14e-11	5.15e-10	PRKAB2	protein kinase AMP-activated non-catalytic subunit beta 2 [Source:HGNC Symbol;Acc:HGNC:9379]
ENSG00000146674	5811.78	1370.03	2.0848	0	0	IGFBP3	insulin like growth factor binding protein 3 [Source:HGNC Symbol;Acc:HGNC:5472]
ENSG00000104517	132.883	31.2066	2.0902	1.89e-13	1.02e-11	UBR5	ubiquitin protein ligase E3 component n-recognin 5 [Source:HGNC Symbol;Acc:HGNC:16806]
ENSG00000099860	256.899	60.2716	2.0916	1.4e-24	1.51e-22	GADD45B	growth arrest and DNA damage inducible beta [Source:HGNC Symbol;Acc:HGNC:4096]
ENSG00000198910	180.133	42.2207	2.093	1e-17	7.42e-16	L1CAM	L1 cell adhesion molecule [Source:HGNC Symbol;Acc:HGNC:6470]
ENSG00000138640	77.9563	18.2548	2.0944	1.67e-08	4.98e-07	FAM13A	family with sequence similarity 13 member A [Source:HGNC Symbol;Acc:HGNC:19367]
ENSG00000243335	48.8385	11.422	2.0962	7.85e-06	0.00014718	KCTD7	potassium channel tetramerization domain containing 7 [Source:HGNC Symbol;Acc:HGNC:21957]
ENSG00000198355	441.135	102.39	2.1071	1.9e-41	3.26e-39	PIM3	Pim-3 proto-oncogene, serine/threonine kinase [Source:HGNC Symbol;Acc:HGNC:19310]
ENSG00000120129	2457.01	569.979	2.1079	1.27e-222	1.33e-219	DUSP1	dual specificity phosphatase 1 [Source:HGNC Symbol;Acc:HGNC:3064]
ENSG00000143847	36.1326	8.36255	2.1113	0.00011114	0.0015064	PPFIA4	PTPRF interacting protein alpha 4 [Source:HGNC Symbol;Acc:HGNC:9248]
ENSG00000164463	48.0444	11.0141	2.125	7.52e-06	0.00014211	CREBRF	CREB3 regulatory factor [Source:HGNC Symbol;Acc:HGNC:24050]
ENSG00000178209	1420.42	323.488	2.1345	6.4e-132	3.69e-129	PLEC	plectin [Source:HGNC Symbol;Acc:HGNC:9069]
ENSG00000130827	229.104	52.113	2.1363	9.35e-23	9.19e-21	PLXNA3	plexin A3 [Source:HGNC Symbol;Acc:HGNC:9101]
ENSG00000123358	496.194	111.263	2.1569	5.46e-48	1.1e-45	NR4A1	nuclear receptor subfamily 4 group A member 1 [Source:HGNC Symbol;Acc:HGNC:7980]
ENSG00000132286	36.3973	8.05661	2.1756	7.29e-05	0.0010518	TIMM10B	translocase of inner mitochondrial membrane 10B [Source:HGNC Symbol;Acc:HGNC:4022]
ENSG00000126214	107.868	23.8639	2.1764	8.45e-12	3.85e-10	KLC1	kinesin light chain 1 [Source:HGNC Symbol;Acc:HGNC:6387]
ENSG00000144655	120.442	26.4134	2.189	4.21e-13	2.17e-11	CSRNP1	cysteine and serine rich nuclear protein 1 [Source:HGNC Symbol;Acc:HGNC:14300]
ENSG00000120694	253.457	55.5804	2.1891	7.31e-26	8.21e-24	HSPH1	heat shock protein family H (Hsp110) member 1 [Source:HGNC Symbol;Acc:HGNC:16969]
ENSG00000113083	78.7505	17.235	2.1919	4.44e-09	1.46e-07	LOX	lysyl oxidase [Source:HGNC Symbol;Acc:HGNC:6664]
ENSG00000117525	100.986	22.0282	2.1967	2.84e-11	1.24e-09	F3	coagulation factor III, tissue factor [Source:HGNC Symbol;Acc:HGNC:3541]
ENSG00000147394	52.4121	11.422	2.1981	1.62e-06	3.45e-05	ZNF185	zinc finger protein 185 with LIM domain [Source:HGNC Symbol;Acc:HGNC:12976]
ENSG00000151693	37.4561	8.05661	2.217	4.51e-05	0.00067826	ASAP2	ArfGAP with SH3 domain, ankyrin repeat and PH domain 2 [Source:HGNC Symbol;Acc:HGNC:2721]
ENSG00000156113	140.824	30.2888	2.217	2.55e-15	1.63e-13	KCNMA1	potassium calcium-activated channel subfamily M alpha 1 [Source:HGNC Symbol;Acc:HGNC:6284]
ENSG00000112379	29.9119	6.42489	2.219	0.00026398	0.0031971	ARFGEF3	ARFGEF family member 3 [Source:HGNC Symbol;Acc:HGNC:21213]
ENSG00000177606	1086.49	230.99	2.2338	3.2e-108	1.43e-105	JUN	Jun proto-oncogene, AP-1 transcription factor subunit [Source:HGNC Symbol;Acc:HGNC:6204]
ENSG00000147437	39.9708	8.46454	2.2394	2.18e-05	0.0003611	GNRH1	gonadotropin releasing hormone 1 [Source:HGNC Symbol;Acc:HGNC:4419]
ENSG00000155090	177.751	37.4275	2.2477	2.78e-19	2.34e-17	KLF10	Kruppel like factor 10 [Source:HGNC Symbol;Acc:HGNC:11810]
ENSG00000006459	43.6767	9.17841	2.2505	8.44e-06	0.00015596	KDM7A	lysine demethylase 7A [Source:HGNC Symbol;Acc:HGNC:22224]
ENSG00000119514	77.4269	16.1132	2.2646	2.58e-09	8.74e-08	GALNT12	polypeptide N-acetylgalactosaminyltransferase 12 [Source:HGNC Symbol;Acc:HGNC:19877]
ENSG00000163395	116.074	23.9659	2.276	2.49e-13	1.32e-11	IGFN1	immunoglobulin-like and fibronectin type III domain containing 1 [Source:HGNC Symbol;Acc:HGNC:24607]
ENSG00000188215	104.427	21.5183	2.2789	3.68e-12	1.72e-10	DCUN1D3	defective in cullin neddylation 1 domain containing 3 [Source:HGNC Symbol;Acc:HGNC:28734]
ENSG00000156030	126.133	25.9035	2.2837	2.03e-14	1.21e-12	ELMSAN1	ELM2 and Myb/SANT domain containing 1 [Source:HGNC Symbol;Acc:HGNC:19853]
ENSG00000115758	307.987	62.7192	2.2959	3.66e-33	4.88e-31	ODC1	ornithine decarboxylase 1 [Source:HGNC Symbol;Acc:HGNC:8109]
ENSG00000101782	188.207	38.2434	2.299	6.14e-21	5.6e-19	RIOK3	RIO kinase 3 [Source:HGNC Symbol;Acc:HGNC:11451]
ENSG00000139926	74.3828	14.8894	2.3207	2.84e-09	9.59e-08	FRMD6	FERM domain containing 6 [Source:HGNC Symbol;Acc:HGNC:19839]
ENSG00000171246	108.265	21.4163	2.3378	5.84e-13	2.98e-11	NPTX1	neuronal pentraxin 1 [Source:HGNC Symbol;Acc:HGNC:7952]
ENSG00000143514	73.1916	14.2775	2.3579	2.54e-09	8.63e-08	TP53BP2	tumor protein p53 binding protein 2 [Source:HGNC Symbol;Acc:HGNC:12000]
ENSG00000164949	74.9122	14.5835	2.3609	1.6e-09	5.62e-08	GEM	GTP binding protein overexpressed in skeletal muscle [Source:HGNC Symbol;Acc:HGNC:4234]
ENSG00000165494	156.707	30.1868	2.3761	1.85e-18	1.47e-16	PCF11	PCF11 cleavage and polyadenylation factor subunit [Source:HGNC Symbol;Acc:HGNC:30097]
ENSG00000230551	31.2355	6.01696	2.3761	9.1e-05	0.0012645	AC021078.1	-
ENSG00000163602	127.324	24.0678	2.4033	1.67e-15	1.08e-13	RYBP	RING1 and YY1 binding protein [Source:HGNC Symbol;Acc:HGNC:10480]
ENSG00000133805	101.515	18.9687	2.42	9.02e-13	4.48e-11	AMPD3	adenosine monophosphate deaminase 3 [Source:HGNC Symbol;Acc:HGNC:470]
ENSG00000112715	794.652	145.937	2.445	3.83e-90	1.46e-87	VEGFA	vascular endothelial growth factor A [Source:HGNC Symbol;Acc:HGNC:12680]
ENSG00000184545	82.0593	14.9914	2.4525	9.05e-11	3.67e-09	DUSP8	dual specificity phosphatase 8 [Source:HGNC Symbol;Acc:HGNC:3074]
ENSG00000186352	33.7502	6.11894	2.4635	3.05e-05	0.00048365	ANKRD37	ankyrin repeat domain 37 [Source:HGNC Symbol;Acc:HGNC:29593]
ENSG00000214548	459.135	82.9117	2.4693	1.53e-53	3.7e-51	MEG3	maternally expressed 3 (non-protein coding) [Source:HGNC Symbol;Acc:HGNC:14575]
ENSG00000125398	76.7652	13.7676	2.4792	2.7e-10	1.04e-08	SOX9	SRY-box 9 [Source:HGNC Symbol;Acc:HGNC:11204]
ENSG00000102908	60.4857	10.8101	2.4842	1.99e-08	5.86e-07	NFAT5	nuclear factor of activated T-cells 5 [Source:HGNC Symbol;Acc:HGNC:7774]
ENSG00000044574	2771.88	493.493	2.4898	0	0	HSPA5	heat shock protein family A (Hsp70) member 5 [Source:HGNC Symbol;Acc:HGNC:5238]
ENSG00000249992	245.119	43.0366	2.5098	5.39e-30	6.74e-28	TMEM158	transmembrane protein 158 (gene/pseudogene) [Source:HGNC Symbol;Acc:HGNC:30293]
ENSG00000145780	58.7651	10.3002	2.5123	2.48e-08	7.21e-07	FEM1C	fem-1 homolog C [Source:HGNC Symbol;Acc:HGNC:16933]
ENSG00000128016	1011.84	176.939	2.5157	1.26e-118	6.45e-116	ZFP36	ZFP36 ring finger protein [Source:HGNC Symbol;Acc:HGNC:12862]
ENSG00000163659	216.001	36.9176	2.5487	3.88e-27	4.53e-25	TIPARP	TCDD inducible poly(ADP-ribose) polymerase [Source:HGNC Symbol;Acc:HGNC:23696]
ENSG00000142798	513.93	87.2969	2.5576	1.8e-62	4.87e-60	HSPG2	heparan sulfate proteoglycan 2 [Source:HGNC Symbol;Acc:HGNC:5273]
ENSG00000251562	1659.32	281.471	2.5595	1.12e-197	1.11e-194	MALAT1	metastasis associated lung adenocarcinoma transcript 1 (non-protein coding) [Source:HGNC Symbol;Acc:HGNC:29665]
ENSG00000120738	66.8386	11.32	2.5618	1.73e-09	6.04e-08	EGR1	early growth response 1 [Source:HGNC Symbol;Acc:HGNC:3238]
ENSG00000128567	272.913	46.096	2.5657	3.95e-34	5.47e-32	PODXL	podocalyxin like [Source:HGNC Symbol;Acc:HGNC:9171]
ENSG00000179094	309.178	51.1951	2.5944	5.71e-39	9.12e-37	PER1	period circadian clock 1 [Source:HGNC Symbol;Acc:HGNC:8845]
ENSG00000149948	119.383	19.5806	2.6081	3.9e-16	2.61e-14	HMGA2	high mobility group AT-hook 2 [Source:HGNC Symbol;Acc:HGNC:5009]
ENSG00000282458	81.7946	13.3597	2.6141	1.49e-11	6.61e-10	WASH5P	WAS protein family homolog 5 pseudogene [Source:NCBI gene;Acc:375690]
ENSG00000261716	45.662	7.44471	2.6167	4.52e-07	1.07e-05	AC239868.2	-
ENSG00000067082	388.591	62.7192	2.6313	2.2e-49	4.68e-47	KLF6	Kruppel like factor 6 [Source:HGNC Symbol;Acc:HGNC:2235]
ENSG00000113070	44.4709	7.03678	2.6599	4.87e-07	1.15e-05	HBEGF	heparin binding EGF like growth factor [Source:HGNC Symbol;Acc:HGNC:3059]
ENSG00000163660	493.282	77.8125	2.6643	3.62e-63	1.01e-60	CCNL1	cyclin L1 [Source:HGNC Symbol;Acc:HGNC:20569]
ENSG00000152377	53.0738	8.36255	2.666	3.7e-08	1.05e-06	SPOCK1	SPARC/osteonectin, cwcv and kazal like domains proteoglycan 1 [Source:HGNC Symbol;Acc:HGNC:11251]
ENSG00000170345	178.016	27.6372	2.6873	3.98e-24	4.21e-22	FOS	Fos proto-oncogene, AP-1 transcription factor subunit [Source:HGNC Symbol;Acc:HGNC:3796]
ENSG00000072274	304.811	46.504	2.7125	1.44e-40	2.36e-38	TFRC	transferrin receptor [Source:HGNC Symbol;Acc:HGNC:11763]
ENSG00000159167	1937.13	294.423	2.718	1.54e-248	2.12e-245	STC1	stanniocalcin 1 [Source:HGNC Symbol;Acc:HGNC:11373]
ENSG00000143507	53.0738	8.05661	2.7198	2.5e-08	7.23e-07	DUSP10	dual specificity phosphatase 10 [Source:HGNC Symbol;Acc:HGNC:3065]
ENSG00000198018	25.9413	3.87533	2.7429	8.97e-05	0.0012487	ENTPD7	ectonucleoside triphosphate diphosphohydrolase 7 [Source:HGNC Symbol;Acc:HGNC:19745]
ENSG00000231160	109.589	16.3172	2.7476	7.66e-16	5.02e-14	KLF3-AS1	KLF3 antisense RNA 1 [Source:HGNC Symbol;Acc:HGNC:25796]
ENSG00000096433	651.577	94.1297	2.7912	1.27e-87	4.74e-85	ITPR3	inositol 1,4,5-trisphosphate receptor type 3 [Source:HGNC Symbol;Acc:HGNC:6182]
ENSG00000159399	236.913	34.1641	2.7938	5.05e-33	6.65e-31	HK2	hexokinase 2 [Source:HGNC Symbol;Acc:HGNC:4923]
ENSG00000250251	31.3678	4.38524	2.8386	1.1e-05	0.00019524	PKD1P6	polycystin 1, transient receptor potential channel interacting pseudogene 6 [Source:HGNC Symbol;Acc:HGNC:30070]
ENSG00000198753	40.3679	5.60903	2.8474	5.81e-07	1.34e-05	PLXNB3	plexin B3 [Source:HGNC Symbol;Acc:HGNC:9105]
ENSG00000169155	82.9858	11.524	2.8482	7.68e-13	3.84e-11	ZBTB43	zinc finger and BTB domain containing 43 [Source:HGNC Symbol;Acc:HGNC:17908]
ENSG00000214193	54.1327	7.03678	2.9435	3.63e-09	1.21e-07	SH3D21	SH3 domain containing 21 [Source:HGNC Symbol;Acc:HGNC:26236]
ENSG00000175352	46.1915	5.71101	3.0158	3.29e-08	9.37e-07	NRIP3	nuclear receptor interacting protein 3 [Source:HGNC Symbol;Acc:HGNC:1167]
ENSG00000169554	32.2943	3.87533	3.0589	3.22e-06	6.42e-05	ZEB2	zinc finger E-box binding homeobox 2 [Source:HGNC Symbol;Acc:HGNC:14881]
ENSG00000261505	25.2796	2.95749	3.0955	3.38e-05	0.00052905	AL031714.1	-
ENSG00000259207	58.1033	6.62885	3.1318	2.52e-10	9.79e-09	ITGB3	integrin subunit beta 3 [Source:HGNC Symbol;Acc:HGNC:6156]
ENSG00000124731	22.3678	2.54956	3.1331	8.65e-05	0.0012123	TREM1	triggering receptor expressed on myeloid cells 1 [Source:HGNC Symbol;Acc:HGNC:17760]
ENSG00000166833	77.4269	8.6685	3.159	2.2e-13	1.17e-11	NAV2	neuron navigator 2 [Source:HGNC Symbol;Acc:HGNC:15997]
ENSG00000132002	1005.36	111.875	3.1678	1.77e-154	1.22e-151	DNAJB1	DnaJ heat shock protein family (Hsp40) member B1 [Source:HGNC Symbol;Acc:HGNC:5270]
ENSG00000150995	88.9417	9.58634	3.2138	2.13e-15	1.36e-13	ITPR1	inositol 1,4,5-trisphosphate receptor type 1 [Source:HGNC Symbol;Acc:HGNC:6180]
ENSG00000058085	489.312	51.5011	3.2481	3.98e-78	1.32e-75	LAMC2	laminin subunit gamma 2 [Source:HGNC Symbol;Acc:HGNC:6493]
ENSG00000125740	52.5444	5.40507	3.2812	7.14e-10	2.61e-08	FOSB	FosB proto-oncogene, AP-1 transcription factor subunit [Source:HGNC Symbol;Acc:HGNC:3797]
ENSG00000059728	87.3535	8.77048	3.3161	1.37e-15	8.88e-14	MXD1	MAX dimerization protein 1 [Source:HGNC Symbol;Acc:HGNC:6761]
ENSG00000123384	2030.7	203.863	3.3163	0	0	LRP1	LDL receptor related protein 1 [Source:HGNC Symbol;Acc:HGNC:6692]
ENSG00000277586	68.4269	6.83282	3.324	1.46e-12	7.09e-11	NEFL	neurofilament light [Source:HGNC Symbol;Acc:HGNC:7739]
ENSG00000268812	16.8089	1.63172	3.3648	0.00041641	0.004739	AC004264.1	-
ENSG00000162772	120.574	11.524	3.3872	2.46e-21	2.26e-19	ATF3	activating transcription factor 3 [Source:HGNC Symbol;Acc:HGNC:785]
ENSG00000164400	43.6767	3.97731	3.457	8.24e-09	2.57e-07	CSF2	colony stimulating factor 2 [Source:HGNC Symbol;Acc:HGNC:2434]
ENSG00000087074	1820.66	156.339	3.5417	0	0	PPP1R15A	protein phosphatase 1 regulatory subunit 15A [Source:HGNC Symbol;Acc:HGNC:14375]
ENSG00000184678	94.1035	7.95462	3.5644	9.51e-18	7.05e-16	HIST2H2BE	histone cluster 2 H2B family member e [Source:HGNC Symbol;Acc:HGNC:4760]
ENSG00000076641	16.6766	1.32577	3.6529	0.00026121	0.0031705	PAG1	phosphoprotein membrane anchor with glycosphingolipid microdomains 1 [Source:HGNC Symbol;Acc:HGNC:30043]
ENSG00000203668	35.3384	2.75352	3.6819	9.67e-08	2.56e-06	CHML	CHM like, Rab escort protein 2 [Source:HGNC Symbol;Acc:HGNC:1941]
ENSG00000216775	19.7207	1.52974	3.6884	6.7e-05	0.00097449	AL109918.1	-
ENSG00000103888	109.589	8.26057	3.7297	3.64e-21	3.34e-19	CEMIP	cell migration inducing hyaluronan binding protein [Source:HGNC Symbol;Acc:HGNC:29213]
ENSG00000095713	104.03	7.03678	3.8859	8.52e-21	7.65e-19	CRTAC1	cartilage acidic protein 1 [Source:HGNC Symbol;Acc:HGNC:14882]
ENSG00000161960	72.3975	4.58921	3.9796	3.46e-15	2.18e-13	EIF4A1	eukaryotic translation initiation factor 4A1 [Source:HGNC Symbol;Acc:HGNC:3282]
ENSG00000180596	16.5442	1.01982	4.0199	0.00015839	0.0020476	HIST1H2BC	histone cluster 1 H2B family member c [Source:HGNC Symbol;Acc:HGNC:4757]
ENSG00000181652	15.2207	0	4.2216	0.000229	0.0028402	ATG9B	autophagy related 9B [Source:HGNC Symbol;Acc:HGNC:21899]
ENSG00000269821	66.3092	3.4674	4.2573	1.24e-14	7.48e-13	KCNQ1OT1	KCNQ1 opposite strand/antisense transcript 1 (non-protein coding) [Source:HGNC Symbol;Acc:HGNC:6295]
ENSG00000204389	979.021	50.5833	4.2746	1.73e-193	1.63e-190	HSPA1A	heat shock protein family A (Hsp70) member 1A [Source:HGNC Symbol;Acc:HGNC:5232]
ENSG00000233237	26.0737	1.22379	4.4132	1.02e-06	2.26e-05	LINC00472	long intergenic non-protein coding RNA 472 [Source:HGNC Symbol;Acc:HGNC:21380]
ENSG00000204388	880.549	38.3454	4.5213	5.95e-180	5.32e-177	HSPA1B	heat shock protein family A (Hsp70) member 1B [Source:HGNC Symbol;Acc:HGNC:5233]
ENSG00000203814	23.1619	0	4.6574	2.95e-06	5.92e-05	HIST2H2BF	histone cluster 2 H2B family member f [Source:HGNC Symbol;Acc:HGNC:24700]
ENSG00000161905	15.353	0	4.9405	0.00011593	0.0015606	ALOX15	arachidonate 15-lipoxygenase [Source:HGNC Symbol;Acc:HGNC:433]
ENSG00000280138	16.4119	0	5.3303	5.51e-05	0.00081256	AC027290.2	-
ENSG00000284669	14.5589	0	5.5725	0.00013625	0.0017978	AC092053.3	-
ENSG00000241749	16.2795	0	5.7336	5.32e-05	0.0007881	RPSAP52	ribosomal protein SA pseudogene 52 [Source:HGNC Symbol;Acc:HGNC:35752]
ENSG00000200879	33.6178	0	8.3648	5.38e-08	1.49e-06	SNORD14E	small nucleolar RNA, C/D box 14E [Source:HGNC Symbol;Acc:HGNC:30354]
ENSG00000173110	102.839	0	8.3929	2.14e-21	1.98e-19	HSPA6	heat shock protein family A (Hsp70) member 6 [Source:HGNC Symbol;Acc:HGNC:5239]
