# Supplementary material for: STAT3 induces G9a to exacerbate HER3 expression for the survival of epidermal growth factor receptor-tyrosine kinase inhibitors in lung cancers
Source: BMC Cancer. 2019 Oct 16;19:959. doi: 10.1186/s12885-019-6217-9 (PMC6796430; doi:10.1186/s12885-019-6217-9)
Supplement: Supplementary file 3 — Additional file 3: Table S3. Differential genes in the YM155-treated A549 cells analyzed by RNAseq. (XLSX 160 kb) [file 12885_2019_6217_MOESM3_ESM.xlsx]

## Sheet: RNAseq A549_YMvsA549.DEG
Gene_id	readcount_A549_YM	readcount_A549	log2.Fold_change.	pvalue	qvalue	Gene name	Gene description
ENSG00000165376	1.18421	135.845	-6.8419	1.17e-34	1.22e-32	CLDN2	claudin 2 [Source:HGNC Symbol;Acc:HGNC:2041]
ENSG00000265972	0	64.1521	-6.3445	1.26e-17	5.98e-16	TXNIP	thioredoxin interacting protein [Source:HGNC Symbol;Acc:HGNC:16952]
ENSG00000168955	0	66.1149	-6.1655	3.18e-18	1.55e-16	TM4SF20	transmembrane 4 L six family member 20 [Source:HGNC Symbol;Acc:HGNC:26230]
ENSG00000107984	11.579	326.546	-4.8177	1.41e-82	3.68e-80	DKK1	dickkopf WNT signaling pathway inhibitor 1 [Source:HGNC Symbol;Acc:HGNC:2891]
ENSG00000227507	0	20.2477	-4.6807	1.81e-06	2.62e-05	LTB	lymphotoxin beta [Source:HGNC Symbol;Acc:HGNC:6711]
ENSG00000169903	2.76316	52.7886	-4.2558	3.64e-14	1.36e-12	TM4SF4	transmembrane 4 L six family member 4 [Source:HGNC Symbol;Acc:HGNC:11856]
ENSG00000145920	10.9211	190.39	-4.1238	3.01e-46	4.31e-44	CPLX2	complexin 2 [Source:HGNC Symbol;Acc:HGNC:2310]
ENSG00000104537	1.71053	23.1402	-3.7579	1.22e-06	1.82e-05	ANXA13	annexin A13 [Source:HGNC Symbol;Acc:HGNC:536]
ENSG00000241635	1.44737	17.975	-3.6345	2.31e-05	0.00026426	UGT1A1	UDP glucuronosyltransferase family 1 member A1 [Source:HGNC Symbol;Acc:HGNC:12530]
ENSG00000223749	1.57895	16.8386	-3.4147	6.04e-05	0.00063424	MIR503HG	MIR503 host gene [Source:HGNC Symbol;Acc:HGNC:28258]
ENSG00000099998	3.28948	32.9541	-3.3245	2.74e-08	5.42e-07	GGT5	gamma-glutamyltransferase 5 [Source:HGNC Symbol;Acc:HGNC:4260]
ENSG00000189431	1.31579	12.9131	-3.2948	0.00052638	0.0043	RASSF10	Ras association domain family member 10 [Source:HGNC Symbol;Acc:HGNC:33984]
ENSG00000120211	1.97369	19.2146	-3.2832	2.41e-05	0.00027457	INSL4	insulin like 4 [Source:HGNC Symbol;Acc:HGNC:6087]
ENSG00000166189	2.89474	27.9955	-3.2737	3.54e-07	5.86e-06	HPS6	HPS6, biogenesis of lysosomal organelles complex 2 subunit 3 [Source:HGNC Symbol;Acc:HGNC:18817]
ENSG00000166741	21.9737	207.435	-3.2388	2.35e-43	3.17e-41	NNMT	nicotinamide N-methyltransferase [Source:HGNC Symbol;Acc:HGNC:7861]
ENSG00000129988	2.23685	20.1444	-3.1708	1.98e-05	0.00023089	LBP	lipopolysaccharide binding protein [Source:HGNC Symbol;Acc:HGNC:6517]
ENSG00000233621	2.5	22.3138	-3.1579	7.35e-06	9.48e-05	LINC01137	long intergenic non-protein coding RNA 1137 [Source:HGNC Symbol;Acc:HGNC:49453]
ENSG00000140284	6.44738	56.7142	-3.1369	1.01e-12	3.31e-11	SLC27A2	solute carrier family 27 member 2 [Source:HGNC Symbol;Acc:HGNC:10996]
ENSG00000118849	6.18422	53.0985	-3.102	6.58e-12	2.03e-10	RARRES1	retinoic acid receptor responder 1 [Source:HGNC Symbol;Acc:HGNC:9867]
ENSG00000169174	2.63158	21.4873	-3.0295	1.52e-05	0.00018284	PCSK9	proprotein convertase subtilisin/kexin type 9 [Source:HGNC Symbol;Acc:HGNC:20001]
ENSG00000149474	1.71053	13.9461	-3.0273	0.00049422	0.0040649	KAT14	lysine acetyltransferase 14 [Source:HGNC Symbol;Acc:HGNC:15904]
ENSG00000162062	2.10527	17.0452	-3.0173	0.00011996	0.0011727	C16orf59	chromosome 16 open reading frame 59 [Source:HGNC Symbol;Acc:HGNC:25849]
ENSG00000272636	1.71053	13.8428	-3.0166	0.00052867	0.0043148	DOC2B	double C2 domain beta [Source:HGNC Symbol;Acc:HGNC:2986]
ENSG00000108602	224.211	1782.42	-2.9909	0	0	ALDH3A1	aldehyde dehydrogenase 3 family member A1 [Source:HGNC Symbol;Acc:HGNC:405]
ENSG00000003989	4.73685	37.0863	-2.9689	1.75e-08	3.56e-07	SLC7A2	solute carrier family 7 member 2 [Source:HGNC Symbol;Acc:HGNC:11060]
ENSG00000167549	7.23685	55.4745	-2.9384	6.84e-12	2.1e-10	CORO6	coronin 6 [Source:HGNC Symbol;Acc:HGNC:21356]
ENSG00000177854	3.94738	30.1649	-2.9339	4.28e-07	6.97e-06	TMEM187	transmembrane protein 187 [Source:HGNC Symbol;Acc:HGNC:13705]
ENSG00000004799	30.0001	227.993	-2.926	7.91e-44	1.07e-41	PDK4	pyruvate dehydrogenase kinase 4 [Source:HGNC Symbol;Acc:HGNC:8812]
ENSG00000169683	5.78948	43.2846	-2.9023	1.66e-09	3.86e-08	LRRC45	leucine rich repeat containing 45 [Source:HGNC Symbol;Acc:HGNC:28302]
ENSG00000147592	3.1579	21.384	-2.7595	3.44e-05	0.00038129	LACTB2	lactamase beta 2 [Source:HGNC Symbol;Acc:HGNC:18512]
ENSG00000187288	2.36843	16.0122	-2.7572	0.00033967	0.0029202	CIDEC	cell death inducing DFFA like effector c [Source:HGNC Symbol;Acc:HGNC:24229]
ENSG00000142089	3.55264	23.8633	-2.7478	1.26e-05	0.00015447	IFITM3	interferon induced transmembrane protein 3 [Source:HGNC Symbol;Acc:HGNC:5414]
ENSG00000091592	2.63158	17.5618	-2.7384	0.00018358	0.0017094	NLRP1	NLR family pyrin domain containing 1 [Source:HGNC Symbol;Acc:HGNC:14374]
ENSG00000168874	2.76316	18.1816	-2.7181	0.00014889	0.0014262	ATOH8	atonal bHLH transcription factor 8 [Source:HGNC Symbol;Acc:HGNC:24126]
ENSG00000159423	3.55264	23.3468	-2.7163	1.73e-05	0.00020504	ALDH4A1	aldehyde dehydrogenase 4 family member A1 [Source:HGNC Symbol;Acc:HGNC:406]
ENSG00000176974	7.63159	50.1027	-2.7148	3.12e-10	7.95e-09	SHMT1	serine hydroxymethyltransferase 1 [Source:HGNC Symbol;Acc:HGNC:10850]
ENSG00000275395	6.57896	42.8714	-2.7041	6.24e-09	1.33e-07	FCGBP	Fc fragment of IgG binding protein [Source:HGNC Symbol;Acc:HGNC:13572]
ENSG00000108984	3.1579	20.5576	-2.7026	5.76e-05	0.00060757	MAP2K6	mitogen-activated protein kinase kinase 6 [Source:HGNC Symbol;Acc:HGNC:6846]
ENSG00000140043	2.63158	17.0452	-2.6954	0.00025409	0.0022755	PTGR2	prostaglandin reductase 2 [Source:HGNC Symbol;Acc:HGNC:20149]
ENSG00000065057	7.50001	48.3465	-2.6884	7.58e-10	1.84e-08	NTHL1	nth like DNA glycosylase 1 [Source:HGNC Symbol;Acc:HGNC:8028]
ENSG00000167700	23.0264	146.796	-2.6725	1.1e-26	8.54e-25	MFSD3	major facilitator superfamily domain containing 3 [Source:HGNC Symbol;Acc:HGNC:25157]
ENSG00000171227	2.5	15.8056	-2.6604	0.00046354	0.0038494	TMEM37	transmembrane protein 37 [Source:HGNC Symbol;Acc:HGNC:18216]
ENSG00000164120	24.2106	152.374	-2.6539	1.83e-27	1.47e-25	HPGD	hydroxyprostaglandin dehydrogenase 15-(NAD) [Source:HGNC Symbol;Acc:HGNC:5154]
ENSG00000165092	1014.48	6382.77	-2.6534	0	0	ALDH1A1	aldehyde dehydrogenase 1 family member A1 [Source:HGNC Symbol;Acc:HGNC:402]
ENSG00000021826	57.8948	363.735	-2.6514	4.12e-63	7.82e-61	CPS1	carbamoyl-phosphate synthase 1 [Source:HGNC Symbol;Acc:HGNC:2323]
ENSG00000128311	16.9737	105.474	-2.6355	2.18e-19	1.14e-17	TST	thiosulfate sulfurtransferase [Source:HGNC Symbol;Acc:HGNC:12388]
ENSG00000166979	25.6579	157.126	-2.6144	6.84e-28	5.59e-26	EVA1C	eva-1 homolog C [Source:HGNC Symbol;Acc:HGNC:13239]
ENSG00000187713	5.26317	32.231	-2.6144	7.12e-07	1.12e-05	TMEM203	transmembrane protein 203 [Source:HGNC Symbol;Acc:HGNC:28217]
ENSG00000104760	5.26317	30.888	-2.553	1.6e-06	2.35e-05	FGL1	fibrinogen like 1 [Source:HGNC Symbol;Acc:HGNC:3695]
ENSG00000176697	4.34211	25.2063	-2.5373	1.55e-05	0.00018593	BDNF	brain derived neurotrophic factor [Source:HGNC Symbol;Acc:HGNC:1033]
ENSG00000161888	2.76316	16.0122	-2.5348	0.00057665	0.0046579	SPC24	SPC24, NDC80 kinetochore complex component [Source:HGNC Symbol;Acc:HGNC:26913]
ENSG00000171564	4.73685	27.3757	-2.5309	6.87e-06	8.93e-05	FGB	fibrinogen beta chain [Source:HGNC Symbol;Acc:HGNC:3662]
ENSG00000165905	3.28948	18.3882	-2.4828	0.00026099	0.0023225	LARGE2	LARGE xylosyl- and glucuronyltransferase 2 [Source:HGNC Symbol;Acc:HGNC:16522]
ENSG00000256269	7.36843	41.0119	-2.4766	5.15e-08	9.81e-07	HMBS	hydroxymethylbilane synthase [Source:HGNC Symbol;Acc:HGNC:4982]
ENSG00000143819	76.9738	420.553	-2.4498	2.12e-67	4.39e-65	EPHX1	epoxide hydrolase 1 [Source:HGNC Symbol;Acc:HGNC:3401]
ENSG00000128602	4.73685	25.8261	-2.4468	1.74e-05	0.00020591	SMO	smoothened, frizzled class receptor [Source:HGNC Symbol;Acc:HGNC:11119]
ENSG00000174684	8.68423	46.9002	-2.4331	7.83e-09	1.66e-07	B4GAT1	beta-1,4-glucuronyltransferase 1 [Source:HGNC Symbol;Acc:HGNC:15685]
ENSG00000115380	4.86843	26.2393	-2.4302	1.6e-05	0.00019087	EFEMP1	EGF containing fibulin like extracellular matrix protein 1 [Source:HGNC Symbol;Acc:HGNC:3218]
ENSG00000256802	10.5263	56.5076	-2.4244	2.54e-10	6.59e-09	AC022613.1	-
ENSG00000170458	6.18422	33.1607	-2.4228	1.28e-06	1.9e-05	CD14	CD14 molecule [Source:HGNC Symbol;Acc:HGNC:1628]
ENSG00000145882	3.55264	18.9047	-2.4118	0.00026407	0.0023456	PCYOX1L	prenylcysteine oxidase 1 like [Source:HGNC Symbol;Acc:HGNC:28477]
ENSG00000227619	4.21053	22.3138	-2.4059	7.54e-05	0.00077455	AL391056.1	-
ENSG00000113924	6.71054	34.9169	-2.3794	8.49e-07	1.31e-05	HGD	homogentisate 1,2-dioxygenase [Source:HGNC Symbol;Acc:HGNC:4892]
ENSG00000196139	281.974	1448.12	-2.3605	5.2e-219	3.24e-216	AKR1C3	aldo-keto reductase family 1 member C3 [Source:HGNC Symbol;Acc:HGNC:386]
ENSG00000133466	4.86843	24.9997	-2.3604	3.34e-05	0.00037055	C1QTNF6	C1q and TNF related 6 [Source:HGNC Symbol;Acc:HGNC:14343]
ENSG00000178096	4.86843	24.5865	-2.3363	4.26e-05	0.00046255	BOLA1	bolA family member 1 [Source:HGNC Symbol;Acc:HGNC:24263]
ENSG00000072422	6.18422	31.0947	-2.33	4.3e-06	5.87e-05	RHOBTB1	Rho related BTB domain containing 1 [Source:HGNC Symbol;Acc:HGNC:18738]
ENSG00000223414	3.8158	19.1113	-2.3244	0.00031975	0.0027768	LINC00473	long intergenic non-protein coding RNA 473 [Source:HGNC Symbol;Acc:HGNC:21160]
ENSG00000108448	46.7106	233.778	-2.3233	2.58e-36	2.8e-34	TRIM16L	tripartite motif containing 16 like [Source:HGNC Symbol;Acc:HGNC:32670]
ENSG00000153140	3.94738	19.5246	-2.3063	0.00029165	0.0025549	CETN3	centrin 3 [Source:HGNC Symbol;Acc:HGNC:1868]
ENSG00000160211	288.29	1406.59	-2.2866	6.92e-206	3.9e-203	G6PD	glucose-6-phosphate dehydrogenase [Source:HGNC Symbol;Acc:HGNC:4057]
ENSG00000273344	4.86843	23.6567	-2.2807	7.37e-05	0.00075789	PAXIP1-AS1	PAXIP1 antisense RNA 1 (head to head) [Source:HGNC Symbol;Acc:HGNC:27328]
ENSG00000180340	15	71.7966	-2.259	6.38e-12	1.97e-10	FZD2	frizzled class receptor 2 [Source:HGNC Symbol;Acc:HGNC:4040]
ENSG00000179862	24.7369	118.18	-2.2563	1.25e-18	6.3e-17	CITED4	Cbp/p300 interacting transactivator with Glu/Asp rich carboxy-terminal domain 4 [Source:HGNC Symbol;Acc:HGNC:18696]
ENSG00000235173	4.60527	21.4873	-2.2221	0.00019462	0.0017983	HGH1	HGH1 homolog [Source:HGNC Symbol;Acc:HGNC:24161]
ENSG00000136883	4.60527	21.384	-2.2152	0.00020671	0.0018955	KIF12	kinesin family member 12 [Source:HGNC Symbol;Acc:HGNC:21495]
ENSG00000168481	4.60527	21.384	-2.2152	0.00020671	0.0018955	LGI3	leucine rich repeat LGI family member 3 [Source:HGNC Symbol;Acc:HGNC:18711]
ENSG00000278619	4.60527	21.384	-2.2152	0.00020671	0.0018955	MRM1	mitochondrial rRNA methyltransferase 1 [Source:HGNC Symbol;Acc:HGNC:26202]
ENSG00000120256	18.6842	86.3626	-2.2086	9.68e-14	3.5e-12	LRP11	LDL receptor related protein 11 [Source:HGNC Symbol;Acc:HGNC:16936]
ENSG00000162366	9.4737	43.5945	-2.2021	1.28e-07	2.28e-06	PDZK1IP1	PDZK1 interacting protein 1 [Source:HGNC Symbol;Acc:HGNC:16887]
ENSG00000131746	96.7107	437.805	-2.1785	3.54e-62	6.45e-60	TNS4	tensin 4 [Source:HGNC Symbol;Acc:HGNC:24352]
ENSG00000144057	5.39475	24.3799	-2.1761	8.71e-05	0.00088287	ST6GAL2	ST6 beta-galactoside alpha-2,6-sialyltransferase 2 [Source:HGNC Symbol;Acc:HGNC:10861]
ENSG00000006611	7.76317	35.0202	-2.1735	2.6e-06	3.69e-05	USH1C	USH1 protein network component harmonin [Source:HGNC Symbol;Acc:HGNC:12597]
ENSG00000184436	4.60527	20.6609	-2.1655	0.00031476	0.0027387	THAP7	THAP domain containing 7 [Source:HGNC Symbol;Acc:HGNC:23190]
ENSG00000198712	1493.69	6689.69	-2.1631	0	0	MT-CO2	mitochondrially encoded cytochrome c oxidase II [Source:HGNC Symbol;Acc:HGNC:7421]
ENSG00000008853	5.13159	22.5204	-2.1338	0.00019064	0.0017642	RHOBTB2	Rho related BTB domain containing 2 [Source:HGNC Symbol;Acc:HGNC:18756]
ENSG00000267121	8.55265	37.3962	-2.1285	1.58e-06	2.31e-05	AC008105.3	-
ENSG00000198074	221.316	944.513	-2.0935	2.13e-126	9.15e-124	AKR1B10	aldo-keto reductase family 1 member B10 [Source:HGNC Symbol;Acc:HGNC:382]
ENSG00000053108	4.86843	20.7642	-2.0926	0.00039371	0.0033355	FSTL4	follistatin like 4 [Source:HGNC Symbol;Acc:HGNC:21389]
ENSG00000241119	6.44738	27.479	-2.0915	4.58e-05	0.00049362	UGT1A9	UDP glucuronosyltransferase family 1 member A9 [Source:HGNC Symbol;Acc:HGNC:12541]
ENSG00000105364	10.7895	45.9705	-2.0911	1.35e-07	2.4e-06	MRPL4	mitochondrial ribosomal protein L4 [Source:HGNC Symbol;Acc:HGNC:14276]
ENSG00000116353	5.92106	25.103	-2.0839	0.00010105	0.0010064	MECR	mitochondrial trans-2-enoyl-CoA reductase [Source:HGNC Symbol;Acc:HGNC:19691]
ENSG00000179886	7.89475	33.4707	-2.0839	7.14e-06	9.24e-05	TIGD5	tigger transposable element derived 5 [Source:HGNC Symbol;Acc:HGNC:18336]
ENSG00000065361	5.00001	21.1774	-2.0825	0.00035727	0.0030599	ERBB3	erb-b2 receptor tyrosine kinase 3 [Source:HGNC Symbol;Acc:HGNC:3431]
ENSG00000187634	21.579	91.3212	-2.0813	1.26e-13	4.48e-12	SAMD11	sterile alpha motif domain containing 11 [Source:HGNC Symbol;Acc:HGNC:28706]
ENSG00000130748	16.8421	71.0735	-2.0772	6.55e-11	1.77e-09	TMEM160	transmembrane protein 160 [Source:HGNC Symbol;Acc:HGNC:26042]
ENSG00000166938	5.00001	21.0741	-2.0755	0.00037894	0.003221	DIS3L	DIS3 like exosome 3'-5' exoribonuclease [Source:HGNC Symbol;Acc:HGNC:28698]
ENSG00000178927	18.6842	78.6147	-2.073	6.87e-12	2.11e-10	C17orf62	chromosome 17 open reading frame 62 [Source:HGNC Symbol;Acc:HGNC:28672]
ENSG00000172731	7.23685	30.3715	-2.0693	2.05e-05	0.00023713	LRRC20	leucine rich repeat containing 20 [Source:HGNC Symbol;Acc:HGNC:23421]
ENSG00000213347	10.9211	45.7639	-2.0671	1.73e-07	3.02e-06	MXD3	MAX dimerization protein 3 [Source:HGNC Symbol;Acc:HGNC:14008]
ENSG00000142619	17.3685	72.7264	-2.066	4.52e-11	1.26e-09	PADI3	peptidyl arginine deiminase 3 [Source:HGNC Symbol;Acc:HGNC:18337]
ENSG00000163050	7.36843	30.7847	-2.0628	1.86e-05	0.00021731	COQ8A	coenzyme Q8A [Source:HGNC Symbol;Acc:HGNC:16812]
ENSG00000141401	19.3421	80.7841	-2.0623	4.08e-12	1.28e-10	IMPA2	inositol monophosphatase 2 [Source:HGNC Symbol;Acc:HGNC:6051]
ENSG00000171557	9.86844	40.3921	-2.0332	1.15e-06	1.73e-05	FGG	fibrinogen gamma chain [Source:HGNC Symbol;Acc:HGNC:3694]
ENSG00000105379	11.9737	48.9663	-2.0319	8.61e-08	1.57e-06	ETFB	electron transfer flavoprotein beta subunit [Source:HGNC Symbol;Acc:HGNC:3482]
ENSG00000171492	5.13159	20.9708	-2.0309	0.00046061	0.0038279	LRRC8D	leucine rich repeat containing 8 family member D [Source:HGNC Symbol;Acc:HGNC:16992]
ENSG00000112984	5.92106	24.1733	-2.0295	0.0001705	0.001605	KIF20A	kinesin family member 20A [Source:HGNC Symbol;Acc:HGNC:9787]
ENSG00000185201	20.7895	83.78	-2.0107	3.36e-12	1.06e-10	IFITM2	interferon induced transmembrane protein 2 [Source:HGNC Symbol;Acc:HGNC:5413]
ENSG00000140538	45.658	182.642	-2.0001	1.21e-24	8.63e-23	NTRK3	neurotrophic receptor tyrosine kinase 3 [Source:HGNC Symbol;Acc:HGNC:8033]
ENSG00000275216	7.89475	31.5079	-1.9967	2.12e-05	0.00024412	AL161431.1	-
ENSG00000101871	13.2895	52.9952	-1.9956	3.53e-08	6.88e-07	MID1	midline 1 [Source:HGNC Symbol;Acc:HGNC:7095]
ENSG00000168077	6.9737	27.7889	-1.9945	6.58e-05	0.0006845	SCARA3	scavenger receptor class A member 3 [Source:HGNC Symbol;Acc:HGNC:19000]
ENSG00000166206	33.9474	134.606	-1.9874	1.85e-18	9.15e-17	GABRB3	gamma-aminobutyric acid type A receptor beta3 subunit [Source:HGNC Symbol;Acc:HGNC:4083]
ENSG00000106351	7.76317	30.4748	-1.9729	3.27e-05	0.00036503	AGFG2	ArfGAP with FG repeats 2 [Source:HGNC Symbol;Acc:HGNC:5177]
ENSG00000102996	39.8685	156.196	-1.97	5.68e-21	3.31e-19	MMP15	matrix metallopeptidase 15 [Source:HGNC Symbol;Acc:HGNC:7161]
ENSG00000198840	187.237	731.396	-1.9658	1.06e-91	3.09e-89	MT-ND3	mitochondrially encoded NADH:ubiquinone oxidoreductase core subunit 3 [Source:HGNC Symbol;Acc:HGNC:7458]
ENSG00000136463	11.4474	44.6275	-1.9629	5.4e-07	8.66e-06	TACO1	translational activator of cytochrome c oxidase I [Source:HGNC Symbol;Acc:HGNC:24316]
ENSG00000106804	6.84212	26.6526	-1.9618	0.00010808	0.0010686	C5	complement C5 [Source:HGNC Symbol;Acc:HGNC:1331]
ENSG00000125901	28.2895	110.123	-1.9608	3.61e-15	1.46e-13	MRPS26	mitochondrial ribosomal protein S26 [Source:HGNC Symbol;Acc:HGNC:14045]
ENSG00000119333	34.2106	132.23	-1.9505	8.28e-18	3.96e-16	WDR34	WD repeat domain 34 [Source:HGNC Symbol;Acc:HGNC:28296]
ENSG00000185215	279.474	1079.43	-1.9495	3.62e-133	1.59e-130	TNFAIP2	TNF alpha induced protein 2 [Source:HGNC Symbol;Acc:HGNC:11895]
ENSG00000168078	9.86844	38.0161	-1.9457	4.18e-06	5.72e-05	PBK	PDZ binding kinase [Source:HGNC Symbol;Acc:HGNC:18282]
ENSG00000153391	9.34212	35.95	-1.9442	7.7e-06	9.86e-05	INO80C	INO80 complex subunit C [Source:HGNC Symbol;Acc:HGNC:26994]
ENSG00000164465	29.2106	112.395	-1.944	2.58e-15	1.06e-13	DCBLD1	discoidin, CUB and LCCL domain containing 1 [Source:HGNC Symbol;Acc:HGNC:21479]
ENSG00000169047	14.2106	54.4415	-1.9377	3.92e-08	7.62e-07	IRS1	insulin receptor substrate 1 [Source:HGNC Symbol;Acc:HGNC:6125]
ENSG00000171560	8.42107	32.231	-1.9364	2.38e-05	0.00027206	FGA	fibrinogen alpha chain [Source:HGNC Symbol;Acc:HGNC:3661]
ENSG00000176153	50.658	193.283	-1.9319	4.9e-25	3.55e-23	GPX2	glutathione peroxidase 2 [Source:HGNC Symbol;Acc:HGNC:4554]
ENSG00000163453	25.2632	95.8666	-1.924	3.84e-13	1.3e-11	IGFBP7	insulin like growth factor binding protein 7 [Source:HGNC Symbol;Acc:HGNC:5476]
ENSG00000143126	5.78948	21.9006	-1.9195	0.00052866	0.0043148	CELSR2	cadherin EGF LAG seven-pass G-type receptor 2 [Source:HGNC Symbol;Acc:HGNC:3231]
ENSG00000122870	26.0527	98.1393	-1.9134	2.42e-13	8.41e-12	BICC1	BicC family RNA binding protein 1 [Source:HGNC Symbol;Acc:HGNC:19351]
ENSG00000064490	11.0527	41.3218	-1.9025	2.18e-06	3.11e-05	RFXANK	regulatory factor X associated ankyrin containing protein [Source:HGNC Symbol;Acc:HGNC:9987]
ENSG00000168476	32.7632	122.416	-1.9016	3.64e-16	1.58e-14	REEP4	receptor accessory protein 4 [Source:HGNC Symbol;Acc:HGNC:26176]
ENSG00000139410	11.7105	43.4912	-1.8929	1.27e-06	1.89e-05	SDSL	serine dehydratase like [Source:HGNC Symbol;Acc:HGNC:30404]
ENSG00000108784	23.1579	85.4328	-1.8833	1.29e-11	3.83e-10	NAGLU	N-acetyl-alpha-glucosaminidase [Source:HGNC Symbol;Acc:HGNC:7632]
ENSG00000109881	8.68423	31.8178	-1.8734	3.81e-05	0.00041838	CCDC34	coiled-coil domain containing 34 [Source:HGNC Symbol;Acc:HGNC:25079]
ENSG00000166750	6.18422	22.6237	-1.8712	0.00051917	0.0042488	SLFN5	schlafen family member 5 [Source:HGNC Symbol;Acc:HGNC:28286]
ENSG00000104518	23.8158	86.156	-1.855	1.6e-11	4.72e-10	GSDMD	gasdermin D [Source:HGNC Symbol;Acc:HGNC:25697]
ENSG00000139211	97.237	350.512	-1.8499	5.97e-42	7.64e-40	AMIGO2	adhesion molecule with Ig like domain 2 [Source:HGNC Symbol;Acc:HGNC:24073]
ENSG00000174446	8.94738	32.231	-1.8489	3.9e-05	0.00042666	SNAPC5	small nuclear RNA activating complex polypeptide 5 [Source:HGNC Symbol;Acc:HGNC:15484]
ENSG00000108691	8.81581	31.5079	-1.8375	5.07e-05	0.00054189	CCL2	C-C motif chemokine ligand 2 [Source:HGNC Symbol;Acc:HGNC:10618]
ENSG00000144579	16.579	59.0902	-1.8336	2.98e-08	5.86e-07	CTDSP1	CTD small phosphatase 1 [Source:HGNC Symbol;Acc:HGNC:21614]
ENSG00000169660	13.4211	47.83	-1.8334	6.15e-07	9.8e-06	HEXDC	hexosaminidase D [Source:HGNC Symbol;Acc:HGNC:26307]
ENSG00000153029	6.71054	23.8633	-1.8303	0.00043402	0.0036445	MR1	major histocompatibility complex, class I-related [Source:HGNC Symbol;Acc:HGNC:4975]
ENSG00000140365	21.1842	75.2057	-1.8278	4.34e-10	1.09e-08	COMMD4	COMM domain containing 4 [Source:HGNC Symbol;Acc:HGNC:26027]
ENSG00000108469	10.2632	36.2599	-1.8209	1.53e-05	0.00018403	RECQL5	RecQ like helicase 5 [Source:HGNC Symbol;Acc:HGNC:9950]
ENSG00000179715	34.079	120.246	-1.819	3.56e-15	1.44e-13	PCED1B	PC-esterase domain containing 1B [Source:HGNC Symbol;Acc:HGNC:28255]
ENSG00000101246	12.2369	43.078	-1.8157	2.54e-06	3.6e-05	ARFRP1	ADP ribosylation factor related protein 1 [Source:HGNC Symbol;Acc:HGNC:662]
ENSG00000150687	85.2633	300.1	-1.8154	2.08e-35	2.22e-33	PRSS23	protease, serine 23 [Source:HGNC Symbol;Acc:HGNC:14370]
ENSG00000142303	24.7369	86.5692	-1.8072	2.9e-11	8.31e-10	ADAMTS10	ADAM metallopeptidase with thrombospondin type 1 motif 10 [Source:HGNC Symbol;Acc:HGNC:13201]
ENSG00000164574	43.6843	152.477	-1.8034	1.18e-18	5.95e-17	GALNT10	polypeptide N-acetylgalactosaminyltransferase 10 [Source:HGNC Symbol;Acc:HGNC:19873]
ENSG00000223764	8.42107	29.3385	-1.8007	0.00011163	0.0010997	AL645608.1	-
ENSG00000181481	9.4737	32.9541	-1.7985	4.28e-05	0.00046371	RNF135	ring finger protein 135 [Source:HGNC Symbol;Acc:HGNC:21158]
ENSG00000164647	8.02633	27.6856	-1.7863	0.00018734	0.0017404	STEAP1	STEAP family member 1 [Source:HGNC Symbol;Acc:HGNC:11378]
ENSG00000134824	80.2633	274.687	-1.775	9.79e-32	8.91e-30	FADS2	fatty acid desaturase 2 [Source:HGNC Symbol;Acc:HGNC:3575]
ENSG00000177383	13.5527	46.3837	-1.775	1.46e-06	2.15e-05	MAGEF1	MAGE family member F1 [Source:HGNC Symbol;Acc:HGNC:29639]
ENSG00000179403	17.2369	58.9869	-1.7749	5.58e-08	1.05e-06	VWA1	von Willebrand factor A domain containing 1 [Source:HGNC Symbol;Acc:HGNC:30910]
ENSG00000077152	13.6842	46.6936	-1.7707	1.39e-06	2.06e-05	UBE2T	ubiquitin conjugating enzyme E2 T [Source:HGNC Symbol;Acc:HGNC:25009]
ENSG00000087077	15.2632	52.0655	-1.7703	3.48e-07	5.78e-06	TRIP6	thyroid hormone receptor interactor 6 [Source:HGNC Symbol;Acc:HGNC:12311]
ENSG00000184371	47.5001	161.878	-1.7689	2.7e-19	1.4e-17	CSF1	colony stimulating factor 1 [Source:HGNC Symbol;Acc:HGNC:2432]
ENSG00000214941	6.9737	23.76	-1.7685	0.00058188	0.0046938	ZSWIM7	zinc finger SWIM-type containing 7 [Source:HGNC Symbol;Acc:HGNC:26993]
ENSG00000125968	209.474	711.045	-1.7632	9.6e-79	2.28e-76	ID1	inhibitor of DNA binding 1, HLH protein [Source:HGNC Symbol;Acc:HGNC:5360]
ENSG00000137133	12.2369	41.5284	-1.7629	5.65e-06	7.51e-05	HINT2	histidine triad nucleotide binding protein 2 [Source:HGNC Symbol;Acc:HGNC:18344]
ENSG00000107821	11.0527	37.4995	-1.7625	1.61e-05	0.00019253	KAZALD1	Kazal type serine peptidase inhibitor domain 1 [Source:HGNC Symbol;Acc:HGNC:25460]
ENSG00000264230	10.9211	36.7764	-1.7517	2.09e-05	0.00024139	ANXA8L1	annexin A8 like 1 [Source:HGNC Symbol;Acc:HGNC:23334]
ENSG00000185630	20.9211	70.3504	-1.7496	4.08e-09	8.97e-08	PBX1	PBX homeobox 1 [Source:HGNC Symbol;Acc:HGNC:8632]
ENSG00000171604	12.2369	41.1152	-1.7484	6.98e-06	9.06e-05	CXXC5	CXXC finger protein 5 [Source:HGNC Symbol;Acc:HGNC:26943]
ENSG00000137834	18.1579	60.6397	-1.7397	5.28e-08	1e-06	SMAD6	SMAD family member 6 [Source:HGNC Symbol;Acc:HGNC:6772]
ENSG00000166188	7.50001	24.9997	-1.7369	0.00048206	0.0039849	ZNF319	zinc finger protein 319 [Source:HGNC Symbol;Acc:HGNC:13644]
ENSG00000115525	51.4475	171.072	-1.7334	7.5e-20	4.09e-18	ST3GAL5	ST3 beta-galactoside alpha-2,3-sialyltransferase 5 [Source:HGNC Symbol;Acc:HGNC:10872]
ENSG00000237886	9.34212	30.9914	-1.73	0.00010573	0.0010484	NALT1	NOTCH1 associated lncRNA in T-cell acute lymphoblastic leukemia 1 [Source:HGNC Symbol;Acc:HGNC:51192]
ENSG00000176396	10.5263	34.9169	-1.7299	3.87e-05	0.00042431	EID2	EP300 interacting inhibitor of differentiation 2 [Source:HGNC Symbol;Acc:HGNC:28292]
ENSG00000111679	10.6579	35.3301	-1.729	3.5e-05	0.00038787	PTPN6	protein tyrosine phosphatase, non-receptor type 6 [Source:HGNC Symbol;Acc:HGNC:9658]
ENSG00000204237	16.579	54.958	-1.729	2.46e-07	4.17e-06	OXLD1	oxidoreductase like domain containing 1 [Source:HGNC Symbol;Acc:HGNC:27901]
ENSG00000068120	37.7632	125.102	-1.728	7.01e-15	2.79e-13	COASY	Coenzyme A synthase [Source:HGNC Symbol;Acc:HGNC:29932]
ENSG00000113140	12.8948	42.4582	-1.7193	6.16e-06	8.13e-05	SPARC	secreted protein acidic and cysteine rich [Source:HGNC Symbol;Acc:HGNC:11219]
ENSG00000143314	48.8159	160.639	-1.7184	1.48e-18	7.39e-17	MRPL24	mitochondrial ribosomal protein L24 [Source:HGNC Symbol;Acc:HGNC:14037]
ENSG00000162496	59.2106	194.832	-1.7183	3.61e-22	2.22e-20	DHRS3	dehydrogenase/reductase 3 [Source:HGNC Symbol;Acc:HGNC:17693]
ENSG00000155465	7.63159	25.103	-1.7178	0.00051197	0.0041917	SLC7A7	solute carrier family 7 member 7 [Source:HGNC Symbol;Acc:HGNC:11065]
ENSG00000149476	22.8948	74.7925	-1.7079	2.28e-09	5.21e-08	TKFC	triokinase and FMN cyclase [Source:HGNC Symbol;Acc:HGNC:24552]
ENSG00000188483	43.9474	143.283	-1.705	1.41e-16	6.3e-15	IER5L	immediate early response 5 like [Source:HGNC Symbol;Acc:HGNC:23679]
ENSG00000196372	9.60528	31.3013	-1.7043	0.00011281	0.00111	ASB13	ankyrin repeat and SOCS box containing 13 [Source:HGNC Symbol;Acc:HGNC:19765]
ENSG00000130881	18.5527	60.4331	-1.7037	8.14e-08	1.49e-06	LRP3	LDL receptor related protein 3 [Source:HGNC Symbol;Acc:HGNC:6695]
ENSG00000105518	12.5	40.702	-1.7032	1.08e-05	0.00013415	TMEM205	transmembrane protein 205 [Source:HGNC Symbol;Acc:HGNC:29631]
ENSG00000183579	7.89475	25.6195	-1.6983	0.00049077	0.004042	ZNRF3	zinc and ring finger 3 [Source:HGNC Symbol;Acc:HGNC:18126]
ENSG00000108666	8.42107	27.2724	-1.6954	0.00032728	0.0028291	C17orf75	chromosome 17 open reading frame 75 [Source:HGNC Symbol;Acc:HGNC:30173]
ENSG00000160688	13.2895	42.9747	-1.6932	6.59e-06	8.61e-05	FLAD1	flavin adenine dinucleotide synthetase 1 [Source:HGNC Symbol;Acc:HGNC:24671]
ENSG00000112667	30.3948	98.2426	-1.6925	9.63e-12	2.91e-10	DNPH1	2'-deoxynucleoside 5'-phosphate N-hydrolase 1 [Source:HGNC Symbol;Acc:HGNC:21218]
ENSG00000156521	16.0527	51.7556	-1.6889	7.9e-07	1.23e-05	TYSND1	trypsin domain containing 1 [Source:HGNC Symbol;Acc:HGNC:28531]
ENSG00000105429	41.4474	133.056	-1.6827	2.8e-15	1.15e-13	MEGF8	multiple EGF like domains 8 [Source:HGNC Symbol;Acc:HGNC:3233]
ENSG00000158457	9.21054	29.5451	-1.6816	0.00019856	0.0018282	TSPAN33	tetraspanin 33 [Source:HGNC Symbol;Acc:HGNC:28743]
ENSG00000109062	20.2632	64.9785	-1.6811	3.45e-08	6.73e-07	SLC9A3R1	SLC9A3 regulator 1 [Source:HGNC Symbol;Acc:HGNC:11075]
ENSG00000111275	96.9739	310.637	-1.6796	1.78e-33	1.8e-31	ALDH2	aldehyde dehydrogenase 2 family (mitochondrial) [Source:HGNC Symbol;Acc:HGNC:404]
ENSG00000074071	58.5527	187.394	-1.6783	7.97e-21	4.59e-19	MRPS34	mitochondrial ribosomal protein S34 [Source:HGNC Symbol;Acc:HGNC:16618]
ENSG00000173992	20.1316	64.2554	-1.6744	4.43e-08	8.52e-07	CCS	copper chaperone for superoxide dismutase [Source:HGNC Symbol;Acc:HGNC:1613]
ENSG00000106541	40.9211	130.577	-1.674	6.14e-15	2.46e-13	AGR2	anterior gradient 2, protein disulphide isomerase family member [Source:HGNC Symbol;Acc:HGNC:328]
ENSG00000204228	9.60528	30.5781	-1.6706	0.00016308	0.0015473	HSD17B8	hydroxysteroid 17-beta dehydrogenase 8 [Source:HGNC Symbol;Acc:HGNC:3554]
ENSG00000115255	18.4211	58.367	-1.6638	2.04e-07	3.51e-06	REEP6	receptor accessory protein 6 [Source:HGNC Symbol;Acc:HGNC:30078]
ENSG00000107872	11.3158	35.8467	-1.6635	4.67e-05	0.00050227	FBXL15	F-box and leucine rich repeat protein 15 [Source:HGNC Symbol;Acc:HGNC:28155]
ENSG00000106460	36.3159	114.461	-1.6562	3.98e-13	1.34e-11	TMEM106B	transmembrane protein 106B [Source:HGNC Symbol;Acc:HGNC:22407]
ENSG00000182704	105.263	331.504	-1.655	5.24e-35	5.5e-33	TSKU	tsukushi, small leucine rich proteoglycan [Source:HGNC Symbol;Acc:HGNC:28850]
ENSG00000175792	20.5264	64.5653	-1.6533	5.22e-08	9.9e-07	RUVBL1	RuvB like AAA ATPase 1 [Source:HGNC Symbol;Acc:HGNC:10474]
ENSG00000118777	8.15791	25.6195	-1.651	0.00061211	0.0049179	ABCG2	ATP binding cassette subfamily G member 2 (Junior blood group) [Source:HGNC Symbol;Acc:HGNC:74]
ENSG00000124107	11.4474	35.8467	-1.6468	5.2e-05	0.00055415	SLPI	secretory leukocyte peptidase inhibitor [Source:HGNC Symbol;Acc:HGNC:11092]
ENSG00000179958	11.8421	36.983	-1.6429	4.06e-05	0.00044244	DCTPP1	dCTP pyrophosphatase 1 [Source:HGNC Symbol;Acc:HGNC:28777]
ENSG00000146477	12.5	38.7392	-1.6319	2.88e-05	0.00032417	SLC22A3	solute carrier family 22 member 3 [Source:HGNC Symbol;Acc:HGNC:10967]
ENSG00000063241	31.3158	97.0029	-1.6311	3.65e-11	1.03e-09	ISOC2	isochorismatase domain containing 2 [Source:HGNC Symbol;Acc:HGNC:26278]
ENSG00000025434	13.8158	42.7681	-1.6302	1.12e-05	0.00013938	NR1H3	nuclear receptor subfamily 1 group H member 3 [Source:HGNC Symbol;Acc:HGNC:7966]
ENSG00000073111	10.3948	32.1277	-1.628	0.00014247	0.001369	MCM2	minichromosome maintenance complex component 2 [Source:HGNC Symbol;Acc:HGNC:6944]
ENSG00000165389	146.842	453.507	-1.6269	2.63e-46	3.8e-44	SPTSSA	serine palmitoyltransferase small subunit A [Source:HGNC Symbol;Acc:HGNC:20361]
ENSG00000167930	33.9474	104.234	-1.6185	8.67e-12	2.63e-10	FAM234A	family with sequence similarity 234 member A [Source:HGNC Symbol;Acc:HGNC:14163]
ENSG00000179163	10.1316	31.0947	-1.6178	0.00019317	0.0017868	FUCA1	fucosidase, alpha-L- 1, tissue [Source:HGNC Symbol;Acc:HGNC:4006]
ENSG00000126088	14.7369	45.1441	-1.6151	7.22e-06	9.32e-05	UROD	uroporphyrinogen decarboxylase [Source:HGNC Symbol;Acc:HGNC:12591]
ENSG00000116586	32.5001	99.3789	-1.6125	2.91e-11	8.32e-10	LAMTOR2	late endosomal/lysosomal adaptor, MAPK and MTOR activator 2 [Source:HGNC Symbol;Acc:HGNC:29796]
ENSG00000143416	9.86844	30.1649	-1.612	0.00024883	0.0022318	SELENBP1	selenium binding protein 1 [Source:HGNC Symbol;Acc:HGNC:10719]
ENSG00000104213	9.73686	29.6484	-1.6064	0.00028982	0.0025426	PDGFRL	platelet derived growth factor receptor like [Source:HGNC Symbol;Acc:HGNC:8805]
ENSG00000138829	12.7632	38.7392	-1.6018	3.54e-05	0.00039209	FBN2	fibrillin 2 [Source:HGNC Symbol;Acc:HGNC:3604]
ENSG00000140854	16.1842	48.9663	-1.5972	3.47e-06	4.82e-05	KATNB1	katanin regulatory subunit B1 [Source:HGNC Symbol;Acc:HGNC:6217]
ENSG00000204220	24.3421	73.5528	-1.5953	1.32e-08	2.71e-07	PFDN6	prefoldin subunit 6 [Source:HGNC Symbol;Acc:HGNC:4926]
ENSG00000164136	17.8948	54.0283	-1.5942	1.12e-06	1.69e-05	IL15	interleukin 15 [Source:HGNC Symbol;Acc:HGNC:5977]
ENSG00000197766	66.9738	202.167	-1.5939	4.57e-21	2.68e-19	CFD	complement factor D [Source:HGNC Symbol;Acc:HGNC:2771]
ENSG00000109511	10.6579	32.1277	-1.5919	0.00017573	0.0016466	ANXA10	annexin A10 [Source:HGNC Symbol;Acc:HGNC:534]
ENSG00000138413	52.7633	158.986	-1.5913	7.19e-17	3.27e-15	IDH1	isocitrate dehydrogenase (NADP(+)) 1, cytosolic [Source:HGNC Symbol;Acc:HGNC:5382]
ENSG00000185298	17.7632	53.5117	-1.591	1.3e-06	1.93e-05	CCDC137	coiled-coil domain containing 137 [Source:HGNC Symbol;Acc:HGNC:33451]
ENSG00000148334	44.7369	134.193	-1.5848	2.07e-14	7.97e-13	PTGES2	prostaglandin E synthase 2 [Source:HGNC Symbol;Acc:HGNC:17822]
ENSG00000117593	10	29.9583	-1.583	0.00030613	0.0026713	DARS2	aspartyl-tRNA synthetase 2, mitochondrial [Source:HGNC Symbol;Acc:HGNC:25538]
ENSG00000213699	19.8685	59.4001	-1.58	3.83e-07	6.28e-06	SLC35F6	solute carrier family 35 member F6 [Source:HGNC Symbol;Acc:HGNC:26055]
ENSG00000135148	13.6842	40.9086	-1.5799	2.51e-05	0.00028634	TRAFD1	TRAF-type zinc finger domain containing 1 [Source:HGNC Symbol;Acc:HGNC:24808]
ENSG00000161981	10.1316	30.2682	-1.5789	0.00029124	0.0025525	SNRNP25	small nuclear ribonucleoprotein U11/U12 subunit 25 [Source:HGNC Symbol;Acc:HGNC:14161]
ENSG00000184207	10	29.855	-1.578	0.00032218	0.0027925	PGP	phosphoglycolate phosphatase [Source:HGNC Symbol;Acc:HGNC:8909]
ENSG00000232442	14.6053	43.5945	-1.5777	1.39e-05	0.00016901	MHENCR	melanoma highly expressed competing endogenous lncRNA for miR-425 and miR-489 [Source:HGNC Symbol;Acc:HGNC:53110]
ENSG00000116649	19.6053	58.367	-1.5739	5.14e-07	8.27e-06	SRM	spermidine synthase [Source:HGNC Symbol;Acc:HGNC:11296]
ENSG00000132481	18.8158	55.991	-1.5732	8.81e-07	1.35e-05	TRIM47	tripartite motif containing 47 [Source:HGNC Symbol;Acc:HGNC:19020]
ENSG00000105677	55.9212	166.114	-1.5707	2.67e-17	1.24e-15	TMEM147	transmembrane protein 147 [Source:HGNC Symbol;Acc:HGNC:30414]
ENSG00000084090	16.9737	50.4126	-1.5705	3.16e-06	4.42e-05	STARD7	StAR related lipid transfer domain containing 7 [Source:HGNC Symbol;Acc:HGNC:18063]
ENSG00000112576	73.2896	217.663	-1.5704	3.55e-22	2.19e-20	CCND3	cyclin D3 [Source:HGNC Symbol;Acc:HGNC:1585]
ENSG00000130638	43.9474	130.267	-1.5676	7.28e-14	2.67e-12	ATXN10	ataxin 10 [Source:HGNC Symbol;Acc:HGNC:10549]
ENSG00000103260	56.7106	168.076	-1.5674	1.91e-17	8.94e-16	METRN	meteorin, glial cell differentiation regulator [Source:HGNC Symbol;Acc:HGNC:14151]
ENSG00000156709	26.9737	79.7511	-1.5639	5.03e-09	1.09e-07	AIFM1	apoptosis inducing factor mitochondria associated 1 [Source:HGNC Symbol;Acc:HGNC:8768]
ENSG00000125457	20.5264	60.5364	-1.5603	3.66e-07	6.05e-06	MIF4GD	MIF4G domain containing [Source:HGNC Symbol;Acc:HGNC:24030]
ENSG00000140859	115	338.632	-1.5581	2.81e-33	2.77e-31	KIFC3	kinesin family member C3 [Source:HGNC Symbol;Acc:HGNC:6326]
ENSG00000215182	20.1316	59.1935	-1.556	5.15e-07	8.28e-06	MUC5AC	mucin 5AC, oligomeric mucus/gel-forming [Source:HGNC Symbol;Acc:HGNC:7515]
ENSG00000064545	20.5264	60.3298	-1.5554	4.03e-07	6.6e-06	TMEM161A	transmembrane protein 161A [Source:HGNC Symbol;Acc:HGNC:26020]
ENSG00000103227	12.7632	37.4995	-1.5549	6.49e-05	0.00067628	LMF1	lipase maturation factor 1 [Source:HGNC Symbol;Acc:HGNC:14154]
ENSG00000187244	177.632	518.382	-1.5451	1.59e-49	2.47e-47	BCAM	basal cell adhesion molecule (Lutheran blood group) [Source:HGNC Symbol;Acc:HGNC:6722]
ENSG00000145494	41.8422	121.899	-1.5427	7.71e-13	2.53e-11	NDUFS6	NADH:ubiquinone oxidoreductase subunit S6 [Source:HGNC Symbol;Acc:HGNC:7713]
ENSG00000186297	23.6843	68.6975	-1.5363	8.06e-08	1.48e-06	GABRA5	gamma-aminobutyric acid type A receptor alpha5 subunit [Source:HGNC Symbol;Acc:HGNC:4079]
ENSG00000133028	17.2369	49.7928	-1.5304	5.18e-06	6.96e-05	SCO1	SCO1, cytochrome c oxidase assembly protein [Source:HGNC Symbol;Acc:HGNC:10603]
ENSG00000146828	10.6579	30.7847	-1.5303	0.00033955	0.0029202	SLC12A9	solute carrier family 12 member 9 [Source:HGNC Symbol;Acc:HGNC:17435]
ENSG00000171552	74.0791	213.944	-1.5301	3.53e-21	2.09e-19	BCL2L1	BCL2 like 1 [Source:HGNC Symbol;Acc:HGNC:992]
ENSG00000167964	19.6053	56.6109	-1.5298	1.19e-06	1.78e-05	RAB26	RAB26, member RAS oncogene family [Source:HGNC Symbol;Acc:HGNC:14259]
ENSG00000100461	10.1316	29.2352	-1.5288	0.0004836	0.003992	RBM23	RNA binding motif protein 23 [Source:HGNC Symbol;Acc:HGNC:20155]
ENSG00000141429	54.2106	156.196	-1.5267	7.66e-16	3.25e-14	GALNT1	polypeptide N-acetylgalactosaminyltransferase 1 [Source:HGNC Symbol;Acc:HGNC:4123]
ENSG00000167969	39.7369	114.358	-1.525	5.53e-12	1.72e-10	ECI1	enoyl-CoA delta isomerase 1 [Source:HGNC Symbol;Acc:HGNC:2703]
ENSG00000146223	17.5	50.206	-1.5205	5.18e-06	6.96e-05	RPL7L1	ribosomal protein L7 like 1 [Source:HGNC Symbol;Acc:HGNC:21370]
ENSG00000165898	12.5	35.8467	-1.5199	0.00011812	0.0011566	ISCA2	iron-sulfur cluster assembly 2 [Source:HGNC Symbol;Acc:HGNC:19857]
ENSG00000119650	17.8948	51.0324	-1.5119	4.68e-06	6.36e-05	IFT43	intraflagellar transport 43 [Source:HGNC Symbol;Acc:HGNC:29669]
ENSG00000112118	10.3948	29.5451	-1.5071	0.0005077	0.0041606	MCM3	minichromosome maintenance complex component 3 [Source:HGNC Symbol;Acc:HGNC:6945]
ENSG00000146374	24.2106	68.8008	-1.5068	1.13e-07	2.03e-06	RSPO3	R-spondin 3 [Source:HGNC Symbol;Acc:HGNC:20866]
ENSG00000130433	13.8158	39.2557	-1.5066	6.16e-05	0.00064536	CACNG6	calcium voltage-gated channel auxiliary subunit gamma 6 [Source:HGNC Symbol;Acc:HGNC:13625]
ENSG00000049656	47.8948	135.536	-1.5007	1.11e-13	3.99e-12	CLPTM1L	CLPTM1 like [Source:HGNC Symbol;Acc:HGNC:24308]
ENSG00000135069	18.5527	52.3754	-1.4973	4.03e-06	5.53e-05	PSAT1	phosphoserine aminotransferase 1 [Source:HGNC Symbol;Acc:HGNC:19129]
ENSG00000105357	13.4211	37.8094	-1.4942	9.16e-05	0.00092337	MYH14	myosin heavy chain 14 [Source:HGNC Symbol;Acc:HGNC:23212]
ENSG00000125863	47.1053	132.643	-1.4936	2.39e-13	8.32e-12	MKKS	McKusick-Kaufman syndrome [Source:HGNC Symbol;Acc:HGNC:7108]
ENSG00000173581	16.4474	46.2804	-1.4925	1.53e-05	0.00018341	CCDC106	coiled-coil domain containing 106 [Source:HGNC Symbol;Acc:HGNC:30181]
ENSG00000171155	10.3948	29.2352	-1.4918	0.00058963	0.0047478	C1GALT1C1	C1GALT1 specific chaperone 1 [Source:HGNC Symbol;Acc:HGNC:24338]
ENSG00000129422	17.2369	48.4498	-1.491	9.77e-06	0.00012308	MTUS1	microtubule associated scaffold protein 1 [Source:HGNC Symbol;Acc:HGNC:29789]
ENSG00000141696	34.2106	96.0732	-1.4897	4.85e-10	1.21e-08	P3H4	prolyl 3-hydroxylase family member 4 (non-enzymatic) [Source:HGNC Symbol;Acc:HGNC:16946]
ENSG00000213465	31.3158	87.9121	-1.4892	2.64e-09	5.99e-08	ARL2	ADP ribosylation factor like GTPase 2 [Source:HGNC Symbol;Acc:HGNC:693]
ENSG00000019186	484.738	1359.9	-1.4882	3.37e-121	1.38e-118	CYP24A1	cytochrome P450 family 24 subfamily A member 1 [Source:HGNC Symbol;Acc:HGNC:2602]
ENSG00000013364	100.79	282.228	-1.4855	1.76e-26	1.35e-24	MVP	major vault protein [Source:HGNC Symbol;Acc:HGNC:7531]
ENSG00000175567	23.0264	64.3587	-1.4828	3.79e-07	6.24e-06	UCP2	uncoupling protein 2 [Source:HGNC Symbol;Acc:HGNC:12518]
ENSG00000179918	14.2106	39.6689	-1.481	6.76e-05	0.00070089	SEPHS2	selenophosphate synthetase 2 [Source:HGNC Symbol;Acc:HGNC:19686]
ENSG00000099330	13.2895	37.0863	-1.4806	0.0001172	0.0011488	OCEL1	occludin/ELL domain containing 1 [Source:HGNC Symbol;Acc:HGNC:26221]
ENSG00000094914	22.8948	63.7389	-1.4772	4.6e-07	7.43e-06	AAAS	aladin WD repeat nucleoporin [Source:HGNC Symbol;Acc:HGNC:13666]
ENSG00000105618	19.079	53.0985	-1.4767	4.2e-06	5.74e-05	PRPF31	pre-mRNA processing factor 31 [Source:HGNC Symbol;Acc:HGNC:15446]
ENSG00000163513	30.9211	86.0527	-1.4766	4.7e-09	1.03e-07	TGFBR2	transforming growth factor beta receptor 2 [Source:HGNC Symbol;Acc:HGNC:11773]
ENSG00000151012	12.1053	33.6773	-1.4761	0.0002487	0.0022317	SLC7A11	solute carrier family 7 member 11 [Source:HGNC Symbol;Acc:HGNC:11059]
ENSG00000160256	73.9475	205.576	-1.4751	1.46e-19	7.72e-18	FAM207A	family with sequence similarity 207 member A [Source:HGNC Symbol;Acc:HGNC:15811]
ENSG00000167107	37.7632	104.854	-1.4733	1.07e-10	2.85e-09	ACSF2	acyl-CoA synthetase family member 2 [Source:HGNC Symbol;Acc:HGNC:26101]
ENSG00000167889	19.079	52.7886	-1.4682	4.85e-06	6.56e-05	MGAT5B	mannosyl (alpha-1,6-)-glycoprotein beta-1,6-N-acetyl-glucosaminyltransferase, isozyme B [Source:HGNC Symbol;Acc:HGNC:24140]
ENSG00000198732	21.4474	59.2968	-1.4672	1.28e-06	1.9e-05	SMOC1	SPARC related modular calcium binding 1 [Source:HGNC Symbol;Acc:HGNC:20318]
ENSG00000260260	53.5527	148.035	-1.4669	2e-14	7.69e-13	SNHG19	small nucleolar RNA host gene 19 [Source:HGNC Symbol;Acc:HGNC:49574]
ENSG00000256073	10.9211	30.0616	-1.4608	0.00058486	0.0047137	URB1-AS1	URB1 antisense RNA 1 (head to head) [Source:HGNC Symbol;Acc:HGNC:23128]
ENSG00000142082	12.5	34.4004	-1.4605	0.00023523	0.002131	SIRT3	sirtuin 3 [Source:HGNC Symbol;Acc:HGNC:14931]
ENSG00000025708	19.3421	53.0985	-1.4569	5.06e-06	6.82e-05	TYMP	thymidine phosphorylase [Source:HGNC Symbol;Acc:HGNC:3148]
ENSG00000106399	18.1579	49.7928	-1.4553	1.01e-05	0.00012703	RPA3	replication protein A3 [Source:HGNC Symbol;Acc:HGNC:10291]
ENSG00000213339	16.8421	46.1771	-1.4551	2.13e-05	0.00024528	QTRT1	queuine tRNA-ribosyltransferase catalytic subunit 1 [Source:HGNC Symbol;Acc:HGNC:23797]
ENSG00000108219	96.7107	264.873	-1.4536	2.56e-24	1.79e-22	TSPAN14	tetraspanin 14 [Source:HGNC Symbol;Acc:HGNC:23303]
ENSG00000110811	27.7632	76.0321	-1.4534	5.01e-08	9.57e-07	P3H3	prolyl 3-hydroxylase 3 [Source:HGNC Symbol;Acc:HGNC:19318]
ENSG00000107874	47.2369	129.337	-1.4532	1.17e-12	3.81e-11	CUEDC2	CUE domain containing 2 [Source:HGNC Symbol;Acc:HGNC:28352]
ENSG00000099795	30.5264	83.5733	-1.453	1.1e-08	2.3e-07	NDUFB7	NADH:ubiquinone oxidoreductase subunit B7 [Source:HGNC Symbol;Acc:HGNC:7702]
ENSG00000118418	12.7632	34.9169	-1.4519	0.0002229	0.0020244	HMGN3	high mobility group nucleosomal binding domain 3 [Source:HGNC Symbol;Acc:HGNC:12312]
ENSG00000105711	21.4474	58.5737	-1.4494	1.79e-06	2.6e-05	SCN1B	sodium voltage-gated channel beta subunit 1 [Source:HGNC Symbol;Acc:HGNC:10586]
ENSG00000253982	15.1316	41.3218	-1.4493	6.04e-05	0.00063424	AC100810.1	-
ENSG00000104140	25.5264	69.5239	-1.4455	2.05e-07	3.53e-06	RHOV	ras homolog family member V [Source:HGNC Symbol;Acc:HGNC:18313]
ENSG00000007255	45.3948	123.552	-1.4445	4.46e-12	1.4e-10	TRAPPC6A	trafficking protein particle complex 6A [Source:HGNC Symbol;Acc:HGNC:23069]
ENSG00000275180	11.579	31.5079	-1.4442	0.00047437	0.0039285	AC048341.3	-
ENSG00000159228	26.3158	71.4867	-1.4417	1.45e-07	2.56e-06	CBR1	carbonyl reductase 1 [Source:HGNC Symbol;Acc:HGNC:1548]
ENSG00000164040	57.5001	155.887	-1.4389	8.8e-15	3.48e-13	PGRMC2	progesterone receptor membrane component 2 [Source:HGNC Symbol;Acc:HGNC:16089]
ENSG00000141569	17.8948	48.4498	-1.437	1.56e-05	0.00018684	TRIM65	tripartite motif containing 65 [Source:HGNC Symbol;Acc:HGNC:27316]
ENSG00000136271	20.1316	54.3382	-1.4325	4.97e-06	6.72e-05	DDX56	DEAD-box helicase 56 [Source:HGNC Symbol;Acc:HGNC:18193]
ENSG00000128951	21.0527	56.8175	-1.4323	3.03e-06	4.26e-05	DUT	deoxyuridine triphosphatase [Source:HGNC Symbol;Acc:HGNC:3078]
ENSG00000087842	23.6843	63.8422	-1.4306	7.62e-07	1.19e-05	PIR	pirin [Source:HGNC Symbol;Acc:HGNC:30048]
ENSG00000167515	17.1053	46.0738	-1.4295	2.68e-05	0.00030433	TRAPPC2L	trafficking protein particle complex 2 like [Source:HGNC Symbol;Acc:HGNC:30887]
ENSG00000067836	16.9737	45.6606	-1.4276	2.96e-05	0.00033265	ROGDI	rogdi homolog [Source:HGNC Symbol;Acc:HGNC:29478]
ENSG00000160113	35.5264	95.4534	-1.4259	1.6e-09	3.74e-08	NR2F6	nuclear receptor subfamily 2 group F member 6 [Source:HGNC Symbol;Acc:HGNC:7977]
ENSG00000115415	51.0527	136.982	-1.4239	5.13e-13	1.71e-11	STAT1	signal transducer and activator of transcription 1 [Source:HGNC Symbol;Acc:HGNC:11362]
ENSG00000168924	14.3421	38.4293	-1.4219	0.00013256	0.0012862	LETM1	leucine zipper and EF-hand containing transmembrane protein 1 [Source:HGNC Symbol;Acc:HGNC:6556]
ENSG00000007376	11.9737	32.0244	-1.4193	0.00049302	0.0040568	RPUSD1	RNA pseudouridylate synthase domain containing 1 [Source:HGNC Symbol;Acc:HGNC:14173]
ENSG00000148346	33.8158	90.3914	-1.4185	4.85e-09	1.05e-07	LCN2	lipocalin 2 [Source:HGNC Symbol;Acc:HGNC:6526]
ENSG00000142279	15.7895	42.1482	-1.4165	6.54e-05	0.00068042	WTIP	WT1 interacting protein [Source:HGNC Symbol;Acc:HGNC:20964]
ENSG00000160446	18.2895	48.7597	-1.4147	1.78e-05	0.00020968	ZDHHC12	zinc finger DHHC-type containing 12 [Source:HGNC Symbol;Acc:HGNC:19159]
ENSG00000158019	21.8421	58.1604	-1.4129	2.84e-06	4e-05	BABAM2	BRISC and BRCA1 A complex member 2 [Source:HGNC Symbol;Acc:HGNC:1106]
ENSG00000156990	25	66.5281	-1.412	5.56e-07	8.9e-06	RPUSD3	RNA pseudouridylate synthase domain containing 3 [Source:HGNC Symbol;Acc:HGNC:28437]
ENSG00000006534	172.632	459.292	-1.4117	1.64e-39	1.9e-37	ALDH3B1	aldehyde dehydrogenase 3 family member B1 [Source:HGNC Symbol;Acc:HGNC:410]
ENSG00000159685	12.7632	33.8839	-1.4086	0.00036111	0.0030883	CHCHD6	coiled-coil-helix-coiled-coil-helix domain containing 6 [Source:HGNC Symbol;Acc:HGNC:28184]
ENSG00000068001	13.8158	36.6731	-1.4084	0.00020681	0.0018955	HYAL2	hyaluronoglucosaminidase 2 [Source:HGNC Symbol;Acc:HGNC:5321]
ENSG00000180921	20.3948	54.1316	-1.4083	6.55e-06	8.56e-05	FAM83H	family with sequence similarity 83 member H [Source:HGNC Symbol;Acc:HGNC:24797]
ENSG00000100297	15.2632	40.4954	-1.4077	9.7e-05	0.0009729	MCM5	minichromosome maintenance complex component 5 [Source:HGNC Symbol;Acc:HGNC:6948]
ENSG00000148120	82.5001	218.696	-1.4065	1.38e-19	7.36e-18	C9orf3	chromosome 9 open reading frame 3 [Source:HGNC Symbol;Acc:HGNC:1361]
ENSG00000133131	87.237	230.369	-1.4009	1.88e-20	1.06e-18	MORC4	MORC family CW-type zinc finger 4 [Source:HGNC Symbol;Acc:HGNC:23485]
ENSG00000168393	20.7895	54.8547	-1.3998	6.18e-06	8.14e-05	DTYMK	deoxythymidylate kinase [Source:HGNC Symbol;Acc:HGNC:3061]
ENSG00000149499	27.3685	71.8999	-1.3935	2.47e-07	4.18e-06	EML3	echinoderm microtubule associated protein like 3 [Source:HGNC Symbol;Acc:HGNC:26666]
ENSG00000167112	19.4737	51.1357	-1.3928	1.36e-05	0.00016593	TRUB2	TruB pseudouridine synthase family member 2 [Source:HGNC Symbol;Acc:HGNC:17170]
ENSG00000138685	21.4474	56.0943	-1.3871	5.51e-06	7.36e-05	FGF2	fibroblast growth factor 2 [Source:HGNC Symbol;Acc:HGNC:3676]
ENSG00000181610	38.0264	99.069	-1.3814	1.71e-09	3.95e-08	MRPS23	mitochondrial ribosomal protein S23 [Source:HGNC Symbol;Acc:HGNC:14509]
ENSG00000187147	12.8948	33.574	-1.3806	0.00045634	0.0038001	RNF220	ring finger protein 220 [Source:HGNC Symbol;Acc:HGNC:25552]
ENSG00000084774	21.4474	55.7844	-1.3791	6.33e-06	8.31e-05	CAD	carbamoyl-phosphate synthetase 2, aspartate transcarbamylase, and dihydroorotase [Source:HGNC Symbol;Acc:HGNC:1424]
ENSG00000133315	26.9737	70.1438	-1.3788	4.14e-07	6.77e-06	MACROD1	MACRO domain containing 1 [Source:HGNC Symbol;Acc:HGNC:29598]
ENSG00000033050	18.1579	47.2102	-1.3785	3.29e-05	0.00036592	ABCF2	ATP binding cassette subfamily F member 2 [Source:HGNC Symbol;Acc:HGNC:71]
ENSG00000142945	13.6842	35.5368	-1.3768	0.0003184	0.0027677	KIF2C	kinesin family member 2C [Source:HGNC Symbol;Acc:HGNC:6393]
ENSG00000164081	23.1579	60.1232	-1.3764	2.85e-06	4.01e-05	TEX264	testis expressed 264 [Source:HGNC Symbol;Acc:HGNC:30247]
ENSG00000102901	12.6316	32.7475	-1.3743	0.000557	0.0045113	CENPT	centromere protein T [Source:HGNC Symbol;Acc:HGNC:25787]
ENSG00000111907	19.8685	51.239	-1.3668	1.69e-05	0.00020055	TPD52L1	tumor protein D52 like 1 [Source:HGNC Symbol;Acc:HGNC:12006]
ENSG00000125170	44.6053	114.875	-1.3648	1.23e-10	3.25e-09	DOK4	docking protein 4 [Source:HGNC Symbol;Acc:HGNC:19868]
ENSG00000100577	17.7632	45.6606	-1.3621	5.07e-05	0.00054189	GSTZ1	glutathione S-transferase zeta 1 [Source:HGNC Symbol;Acc:HGNC:4643]
ENSG00000075239	24.2106	62.1893	-1.361	2.28e-06	3.25e-05	ACAT1	acetyl-CoA acetyltransferase 1 [Source:HGNC Symbol;Acc:HGNC:93]
ENSG00000110080	28.2895	72.5198	-1.3581	3.44e-07	5.72e-06	ST3GAL4	ST3 beta-galactoside alpha-2,3-sialyltransferase 4 [Source:HGNC Symbol;Acc:HGNC:10864]
ENSG00000188690	21.8421	55.7844	-1.3527	8.22e-06	0.00010491	UROS	uroporphyrinogen III synthase [Source:HGNC Symbol;Acc:HGNC:12592]
ENSG00000107902	14.079	35.95	-1.3524	0.00034443	0.0029541	LHPP	phospholysine phosphohistidine inorganic pyrophosphate phosphatase [Source:HGNC Symbol;Acc:HGNC:30042]
ENSG00000136490	14.6053	37.2929	-1.3524	0.00026683	0.0023662	LIMD2	LIM domain containing 2 [Source:HGNC Symbol;Acc:HGNC:28142]
ENSG00000100889	20.7895	52.9952	-1.35	1.42e-05	0.00017243	PCK2	phosphoenolpyruvate carboxykinase 2, mitochondrial [Source:HGNC Symbol;Acc:HGNC:8725]
ENSG00000157637	42.3685	107.953	-1.3493	5.88e-10	1.45e-08	SLC38A10	solute carrier family 38 member 10 [Source:HGNC Symbol;Acc:HGNC:28237]
ENSG00000142507	96.8423	246.381	-1.3472	8.97e-21	5.15e-19	PSMB6	proteasome subunit beta 6 [Source:HGNC Symbol;Acc:HGNC:9543]
ENSG00000164904	33.0264	83.9866	-1.3465	4.88e-08	9.34e-07	ALDH7A1	aldehyde dehydrogenase 7 family member A1 [Source:HGNC Symbol;Acc:HGNC:877]
ENSG00000114019	14.3421	36.4665	-1.3463	0.00032511	0.0028145	AMOTL2	angiomotin like 2 [Source:HGNC Symbol;Acc:HGNC:17812]
ENSG00000130713	14.079	35.7434	-1.3441	0.00037814	0.0032188	EXOSC2	exosome component 2 [Source:HGNC Symbol;Acc:HGNC:17097]
ENSG00000100632	36.4474	92.4575	-1.343	1.1e-08	2.29e-07	ERH	ERH, mRNA splicing and mitosis factor [Source:HGNC Symbol;Acc:HGNC:3447]
ENSG00000188186	45.7896	116.114	-1.3425	1.53e-10	4.03e-09	LAMTOR4	late endosomal/lysosomal adaptor, MAPK and MTOR activator 4 [Source:HGNC Symbol;Acc:HGNC:33772]
ENSG00000129055	13.4211	33.9872	-1.3405	0.00053941	0.0043865	ANAPC13	anaphase promoting complex subunit 13 [Source:HGNC Symbol;Acc:HGNC:24540]
ENSG00000186283	19.3421	48.9663	-1.34	3.29e-05	0.00036592	TOR3A	torsin family 3 member A [Source:HGNC Symbol;Acc:HGNC:11997]
ENSG00000111671	28.6843	72.5198	-1.3381	4.44e-07	7.21e-06	SPSB2	splA/ryanodine receptor domain and SOCS box containing 2 [Source:HGNC Symbol;Acc:HGNC:29522]
ENSG00000130203	67.6317	170.866	-1.3371	9.45e-15	3.72e-13	APOE	apolipoprotein E [Source:HGNC Symbol;Acc:HGNC:613]
ENSG00000211584	21.1842	53.5117	-1.3369	1.46e-05	0.00017713	SLC48A1	solute carrier family 48 member 1 [Source:HGNC Symbol;Acc:HGNC:26035]
ENSG00000133195	16.4474	41.5284	-1.3362	0.00013496	0.0013087	SLC39A11	solute carrier family 39 member 11 [Source:HGNC Symbol;Acc:HGNC:14463]
ENSG00000227057	17.3685	43.8011	-1.3345	8.97e-05	0.00090651	WDR46	WD repeat domain 46 [Source:HGNC Symbol;Acc:HGNC:13923]
ENSG00000163734	17.2369	43.3879	-1.3318	9.89e-05	0.00098794	CXCL3	C-X-C motif chemokine ligand 3 [Source:HGNC Symbol;Acc:HGNC:4604]
ENSG00000111653	18.0263	45.3507	-1.331	6.92e-05	0.0007159	ING4	inhibitor of growth family member 4 [Source:HGNC Symbol;Acc:HGNC:19423]
ENSG00000183978	19.4737	48.9663	-1.3303	3.58e-05	0.00039547	COA3	cytochrome c oxidase assembly factor 3 [Source:HGNC Symbol;Acc:HGNC:24990]
ENSG00000198804	7690.41	19321.5	-1.3291	0	0	MT-CO1	mitochondrially encoded cytochrome c oxidase I [Source:HGNC Symbol;Acc:HGNC:7419]
ENSG00000181513	33.8158	84.9163	-1.3283	5.4e-08	1.02e-06	ACBD4	acyl-CoA binding domain containing 4 [Source:HGNC Symbol;Acc:HGNC:23337]
ENSG00000160932	92.6317	232.435	-1.3272	2.43e-19	1.26e-17	LY6E	lymphocyte antigen 6 family member E [Source:HGNC Symbol;Acc:HGNC:6727]
ENSG00000109084	22.2369	55.7844	-1.3269	1.06e-05	0.00013263	TMEM97	transmembrane protein 97 [Source:HGNC Symbol;Acc:HGNC:28106]
ENSG00000103024	52.3685	131.093	-1.3238	1.57e-11	4.64e-10	NME3	NME/NM23 nucleoside diphosphate kinase 3 [Source:HGNC Symbol;Acc:HGNC:7851]
ENSG00000143374	16.579	41.4251	-1.3212	0.00015398	0.0014703	TARS2	threonyl-tRNA synthetase 2, mitochondrial (putative) [Source:HGNC Symbol;Acc:HGNC:30740]
ENSG00000147119	16.4474	41.0119	-1.3182	0.00016981	0.0015994	CHST7	carbohydrate sulfotransferase 7 [Source:HGNC Symbol;Acc:HGNC:13817]
ENSG00000127920	26.1843	65.2884	-1.3181	2.09e-06	3e-05	GNG11	G protein subunit gamma 11 [Source:HGNC Symbol;Acc:HGNC:4403]
ENSG00000169738	40.658	101.342	-1.3176	3.44e-09	7.63e-08	DCXR	dicarbonyl and L-xylulose reductase [Source:HGNC Symbol;Acc:HGNC:18985]
ENSG00000099624	63.9475	158.986	-1.3139	1.49e-13	5.25e-12	ATP5D	ATP synthase, H+ transporting, mitochondrial F1 complex, delta subunit [Source:HGNC Symbol;Acc:HGNC:837]
ENSG00000087586	23.2895	57.8505	-1.3126	8.44e-06	0.00010743	AURKA	aurora kinase A [Source:HGNC Symbol;Acc:HGNC:11393]
ENSG00000168936	27.6316	68.5942	-1.3118	1.25e-06	1.86e-05	TMEM129	transmembrane protein 129 [Source:HGNC Symbol;Acc:HGNC:25137]
ENSG00000275074	24.6053	61.053	-1.3111	4.84e-06	6.55e-05	NUDT18	nudix hydrolase 18 [Source:HGNC Symbol;Acc:HGNC:26194]
ENSG00000141736	18.9474	47.0036	-1.3108	6.05e-05	0.000635	ERBB2	erb-b2 receptor tyrosine kinase 2 [Source:HGNC Symbol;Acc:HGNC:3430]
ENSG00000110717	97.1054	240.803	-1.3102	1.12e-19	6.02e-18	NDUFS8	NADH:ubiquinone oxidoreductase core subunit S8 [Source:HGNC Symbol;Acc:HGNC:7715]
ENSG00000143891	14.2106	35.2268	-1.3097	0.00051981	0.0042521	GALM	galactose mutarotase [Source:HGNC Symbol;Acc:HGNC:24063]
ENSG00000107249	15.1316	37.4995	-1.3093	0.00034384	0.0029518	GLIS3	GLIS family zinc finger 3 [Source:HGNC Symbol;Acc:HGNC:28510]
ENSG00000136003	48.9475	121.279	-1.309	1.22e-10	3.23e-09	ISCU	iron-sulfur cluster assembly enzyme [Source:HGNC Symbol;Acc:HGNC:29882]
ENSG00000128185	16.3158	40.3921	-1.3078	0.00020519	0.0018844	DGCR6L	DiGeorge syndrome critical region gene 6 like [Source:HGNC Symbol;Acc:HGNC:18551]
ENSG00000114054	18.9474	46.9002	-1.3076	6.33e-05	0.00066135	PCCB	propionyl-CoA carboxylase beta subunit [Source:HGNC Symbol;Acc:HGNC:8654]
ENSG00000170604	25.2632	62.4992	-1.3068	3.92e-06	5.4e-05	IRF2BP1	interferon regulatory factor 2 binding protein 1 [Source:HGNC Symbol;Acc:HGNC:21728]
ENSG00000089685	34.2106	84.6064	-1.3063	7.91e-08	1.46e-06	BIRC5	baculoviral IAP repeat containing 5 [Source:HGNC Symbol;Acc:HGNC:593]
ENSG00000177989	21.3158	52.6853	-1.3055	2.28e-05	0.0002619	ODF3B	outer dense fiber of sperm tails 3B [Source:HGNC Symbol;Acc:HGNC:34388]
ENSG00000167862	19.2106	47.4168	-1.3035	5.97e-05	0.00062789	MRPL58	mitochondrial ribosomal protein L58 [Source:HGNC Symbol;Acc:HGNC:5359]
ENSG00000183751	26.9737	66.5281	-1.3024	2.02e-06	2.9e-05	TBL3	transducin beta like 3 [Source:HGNC Symbol;Acc:HGNC:11587]
ENSG00000171793	23.5527	58.0571	-1.3016	9.11e-06	0.00011543	CTPS1	CTP synthase 1 [Source:HGNC Symbol;Acc:HGNC:2519]
ENSG00000137673	35.5264	87.4989	-1.3004	5.21e-08	9.9e-07	MMP7	matrix metallopeptidase 7 [Source:HGNC Symbol;Acc:HGNC:7174]
ENSG00000119705	31.0527	76.342	-1.2978	3.8e-07	6.25e-06	SLIRP	SRA stem-loop interacting RNA binding protein [Source:HGNC Symbol;Acc:HGNC:20495]
ENSG00000125817	107.763	264.666	-1.2963	3.4e-21	2.02e-19	CENPB	centromere protein B [Source:HGNC Symbol;Acc:HGNC:1852]
ENSG00000111906	25.1316	61.6728	-1.2951	5.15e-06	6.93e-05	HDDC2	HD domain containing 2 [Source:HGNC Symbol;Acc:HGNC:21078]
ENSG00000106268	16.0527	39.359	-1.2939	0.0002733	0.0024153	NUDT1	nudix hydrolase 1 [Source:HGNC Symbol;Acc:HGNC:8048]
ENSG00000198938	1825.79	4475.67	-1.2936	0	0	MT-CO3	mitochondrially encoded cytochrome c oxidase III [Source:HGNC Symbol;Acc:HGNC:7422]
ENSG00000204394	31.3158	76.7552	-1.2934	3.75e-07	6.19e-06	VARS	valyl-tRNA synthetase [Source:HGNC Symbol;Acc:HGNC:12651]
ENSG00000268621	46.7106	114.461	-1.293	5.51e-10	1.37e-08	IGFL2-AS1	IGFL2 antisense RNA 1 [Source:HGNC Symbol;Acc:HGNC:52559]
ENSG00000079257	22.3685	54.7514	-1.2914	1.81e-05	0.00021253	LXN	latexin [Source:HGNC Symbol;Acc:HGNC:13347]
ENSG00000137804	17.7632	43.3879	-1.2884	0.00013865	0.0013373	NUSAP1	nucleolar and spindle associated protein 1 [Source:HGNC Symbol;Acc:HGNC:18538]
ENSG00000166508	79.4738	193.799	-1.286	8.69e-16	3.63e-14	MCM7	minichromosome maintenance complex component 7 [Source:HGNC Symbol;Acc:HGNC:6950]
ENSG00000205426	2925.4	7110.24	-1.2813	0	0	KRT81	keratin 81 [Source:HGNC Symbol;Acc:HGNC:6458]
ENSG00000152082	15.1316	36.7764	-1.2812	0.0004732	0.0039206	MZT2B	mitotic spindle organizing protein 2B [Source:HGNC Symbol;Acc:HGNC:25886]
ENSG00000157399	24.8685	60.4331	-1.281	7.45e-06	9.58e-05	ARSE	arylsulfatase E (chondrodysplasia punctata 1) [Source:HGNC Symbol;Acc:HGNC:719]
ENSG00000183011	40.658	98.7591	-1.2804	1.03e-08	2.16e-07	NAA38	N(alpha)-acetyltransferase 38, NatC auxiliary subunit [Source:HGNC Symbol;Acc:HGNC:28212]
ENSG00000125445	32.3685	78.6147	-1.2802	3.25e-07	5.42e-06	MRPS7	mitochondrial ribosomal protein S7 [Source:HGNC Symbol;Acc:HGNC:14499]
ENSG00000182173	26.9737	65.4951	-1.2798	3.14e-06	4.4e-05	TSEN54	tRNA splicing endonuclease subunit 54 [Source:HGNC Symbol;Acc:HGNC:27561]
ENSG00000117395	16.0527	38.9458	-1.2787	0.00032761	0.0028301	EBNA1BP2	EBNA1 binding protein 2 [Source:HGNC Symbol;Acc:HGNC:15531]
ENSG00000196975	168.816	409.396	-1.278	2.43e-31	2.18e-29	ANXA4	annexin A4 [Source:HGNC Symbol;Acc:HGNC:542]
ENSG00000122971	18.1579	44.0077	-1.2772	0.00013572	0.001314	ACADS	acyl-CoA dehydrogenase, C-2 to C-3 short chain [Source:HGNC Symbol;Acc:HGNC:90]
ENSG00000171222	39.3422	95.3501	-1.2772	1.94e-08	3.93e-07	SCAND1	SCAN domain containing 1 [Source:HGNC Symbol;Acc:HGNC:10566]
ENSG00000163110	141.053	340.802	-1.2727	3.12e-26	2.34e-24	PDLIM5	PDZ and LIM domain 5 [Source:HGNC Symbol;Acc:HGNC:17468]
ENSG00000117448	49.4738	119.42	-1.2713	3.68e-10	9.3e-09	AKR1A1	aldo-keto reductase family 1 member A1 [Source:HGNC Symbol;Acc:HGNC:380]
ENSG00000113645	44.8685	108.16	-1.2694	2.54e-09	5.78e-08	WWC1	WW and C2 domain containing 1 [Source:HGNC Symbol;Acc:HGNC:29435]
ENSG00000148498	128.027	308.261	-1.2677	9.07e-24	6.15e-22	PARD3	par-3 family cell polarity regulator [Source:HGNC Symbol;Acc:HGNC:16051]
ENSG00000140990	50.5264	121.383	-1.2645	3.05e-10	7.82e-09	NDUFB10	NADH:ubiquinone oxidoreductase subunit B10 [Source:HGNC Symbol;Acc:HGNC:7696]
ENSG00000124299	58.4212	140.081	-1.2617	1.44e-11	4.26e-10	PEPD	peptidase D [Source:HGNC Symbol;Acc:HGNC:8840]
ENSG00000130312	17.6316	42.2515	-1.2608	0.00020916	0.001914	MRPL34	mitochondrial ribosomal protein L34 [Source:HGNC Symbol;Acc:HGNC:14488]
ENSG00000178449	15.3948	36.8797	-1.2604	0.00053386	0.0043453	COX14	COX14, cytochrome c oxidase assembly factor [Source:HGNC Symbol;Acc:HGNC:28216]
ENSG00000073169	18.0263	43.1813	-1.2603	0.00017881	0.0016702	SELENOO	selenoprotein O [Source:HGNC Symbol;Acc:HGNC:30395]
ENSG00000214194	19.8685	47.5201	-1.2581	8.62e-05	0.00087522	SMIM30	small integral membrane protein 30 [Source:HGNC Symbol;Acc:HGNC:48953]
ENSG00000169750	31.8422	76.1354	-1.2576	6.73e-07	1.06e-05	RAC3	ras-related C3 botulinum toxin substrate 3 (rho family, small GTP binding protein Rac3) [Source:HGNC Symbol;Acc:HGNC:9803]
ENSG00000149809	17.8948	42.7681	-1.257	0.00019698	0.0018165	TM7SF2	transmembrane 7 superfamily member 2 [Source:HGNC Symbol;Acc:HGNC:11863]
ENSG00000134809	21.3158	50.9291	-1.2566	4.87e-05	0.00052251	TIMM10	translocase of inner mitochondrial membrane 10 [Source:HGNC Symbol;Acc:HGNC:11814]
ENSG00000117419	19.8685	47.4168	-1.2549	9.01e-05	0.00091047	ERI3	ERI1 exoribonuclease family member 3 [Source:HGNC Symbol;Acc:HGNC:17276]
ENSG00000163346	47.7632	113.945	-1.2544	1.29e-09	3.05e-08	PBXIP1	PBX homeobox interacting protein 1 [Source:HGNC Symbol;Acc:HGNC:21199]
ENSG00000100526	17.1053	40.8053	-1.2543	0.00028195	0.0024807	CDKN3	cyclin dependent kinase inhibitor 3 [Source:HGNC Symbol;Acc:HGNC:1791]
ENSG00000168453	35.9211	85.4328	-1.25	1.58e-07	2.77e-06	HR	HR, lysine demethylase and nuclear receptor corepressor [Source:HGNC Symbol;Acc:HGNC:5172]
ENSG00000176978	81.4475	193.489	-1.2483	3.19e-15	1.3e-13	DPP7	dipeptidyl peptidase 7 [Source:HGNC Symbol;Acc:HGNC:14892]
ENSG00000154723	15.9211	37.8094	-1.2478	0.00049466	0.0040666	ATP5J	ATP synthase, H+ transporting, mitochondrial Fo complex subunit F6 [Source:HGNC Symbol;Acc:HGNC:847]
ENSG00000053372	16.1842	38.4293	-1.2476	0.00044522	0.0037282	MRTO4	MRT4 homolog, ribosome maturation factor [Source:HGNC Symbol;Acc:HGNC:18477]
ENSG00000000971	43.2896	102.685	-1.2461	9.69e-09	2.04e-07	CFH	complement factor H [Source:HGNC Symbol;Acc:HGNC:4883]
ENSG00000197448	39.2106	92.7674	-1.2424	5.29e-08	1e-06	GSTK1	glutathione S-transferase kappa 1 [Source:HGNC Symbol;Acc:HGNC:16906]
ENSG00000151632	1388.29	3281.57	-1.2411	6.42e-230	4.29e-227	AKR1C2	aldo-keto reductase family 1 member C2 [Source:HGNC Symbol;Acc:HGNC:385]
ENSG00000116711	39.3422	92.9741	-1.2408	5.25e-08	9.96e-07	PLA2G4A	phospholipase A2 group IVA [Source:HGNC Symbol;Acc:HGNC:9035]
ENSG00000170515	49.7369	117.457	-1.2397	9.7e-10	2.33e-08	PA2G4	proliferation-associated 2G4 [Source:HGNC Symbol;Acc:HGNC:8550]
ENSG00000116096	35.2632	83.2634	-1.2395	2.64e-07	4.46e-06	SPR	sepiapterin reductase (7,8-dihydrobiopterin:NADP+ oxidoreductase) [Source:HGNC Symbol;Acc:HGNC:11257]
ENSG00000117983	17.6316	41.6317	-1.2395	0.0002731	0.0024146	MUC5B	mucin 5B, oligomeric mucus/gel-forming [Source:HGNC Symbol;Acc:HGNC:7516]
ENSG00000168291	18.1579	42.8714	-1.2394	0.00022149	0.0020136	PDHB	pyruvate dehydrogenase (lipoamide) beta [Source:HGNC Symbol;Acc:HGNC:8808]
ENSG00000117984	151.184	356.917	-1.2393	1.63e-26	1.25e-24	CTSD	cathepsin D [Source:HGNC Symbol;Acc:HGNC:2529]
ENSG00000102181	77.5001	182.746	-1.2376	2.58e-14	9.81e-13	CD99L2	CD99 molecule like 2 [Source:HGNC Symbol;Acc:HGNC:18237]
ENSG00000073350	45.658	107.643	-1.2373	5.05e-09	1.09e-07	LLGL2	LLGL2, scribble cell polarity complex component [Source:HGNC Symbol;Acc:HGNC:6629]
ENSG00000103254	26.9737	63.5323	-1.2359	7.2e-06	9.31e-05	FAM173A	family with sequence similarity 173 member A [Source:HGNC Symbol;Acc:HGNC:14152]
ENSG00000148450	16.579	39.0491	-1.2359	0.00043451	0.0036469	MSRB2	methionine sulfoxide reductase B2 [Source:HGNC Symbol;Acc:HGNC:17061]
ENSG00000167792	114.474	269.212	-1.2337	2.77e-20	1.53e-18	NDUFV1	NADH:ubiquinone oxidoreductase core subunit V1 [Source:HGNC Symbol;Acc:HGNC:7716]
ENSG00000108561	129.605	304.645	-1.233	9.96e-23	6.33e-21	C1QBP	complement C1q binding protein [Source:HGNC Symbol;Acc:HGNC:1243]
ENSG00000003436	72.1054	169.419	-1.2324	2.58e-13	8.92e-12	TFPI	tissue factor pathway inhibitor [Source:HGNC Symbol;Acc:HGNC:11760]
ENSG00000119929	16.1842	38.0161	-1.232	0.00053196	0.0043338	CUTC	cutC copper transporter [Source:HGNC Symbol;Acc:HGNC:24271]
ENSG00000008130	30.5264	71.6933	-1.2318	1.97e-06	2.84e-05	NADK	NAD kinase [Source:HGNC Symbol;Acc:HGNC:29831]
ENSG00000099901	40.0001	93.9038	-1.2312	5.27e-08	9.98e-07	RANBP1	RAN binding protein 1 [Source:HGNC Symbol;Acc:HGNC:9847]
ENSG00000166965	26.0527	61.1563	-1.2311	1.13e-05	0.00013973	RCCD1	RCC1 domain containing 1 [Source:HGNC Symbol;Acc:HGNC:30457]
ENSG00000149179	17.8948	41.9416	-1.2288	0.00028075	0.0024738	C11orf49	chromosome 11 open reading frame 49 [Source:HGNC Symbol;Acc:HGNC:28720]
ENSG00000121680	24.2106	56.6109	-1.2254	2.53e-05	0.00028707	PEX16	peroxisomal biogenesis factor 16 [Source:HGNC Symbol;Acc:HGNC:8857]
ENSG00000187134	557.106	1299.05	-1.2214	3.04e-90	8.56e-88	AKR1C1	aldo-keto reductase family 1 member C1 [Source:HGNC Symbol;Acc:HGNC:384]
ENSG00000171159	53.8159	125.412	-1.2206	4.01e-10	1.01e-08	C9orf16	chromosome 9 open reading frame 16 [Source:HGNC Symbol;Acc:HGNC:17823]
ENSG00000184076	32.3685	75.4123	-1.2202	1.25e-06	1.86e-05	UQCR10	ubiquinol-cytochrome c reductase, complex III subunit X [Source:HGNC Symbol;Acc:HGNC:30863]
ENSG00000116120	18.0263	41.9416	-1.2183	0.00030395	0.0026575	FARSB	phenylalanyl-tRNA synthetase beta subunit [Source:HGNC Symbol;Acc:HGNC:17800]
ENSG00000133265	42.7632	99.4822	-1.2181	2.66e-08	5.27e-07	HSPBP1	HSPA (Hsp70) binding protein 1 [Source:HGNC Symbol;Acc:HGNC:24989]
ENSG00000008394	159.737	371.38	-1.2172	6.41e-27	5.03e-25	MGST1	microsomal glutathione S-transferase 1 [Source:HGNC Symbol;Acc:HGNC:7061]
ENSG00000100982	19.4737	45.2474	-1.2163	0.00017856	0.0016687	PCIF1	PDX1 C-terminal inhibiting factor 1 [Source:HGNC Symbol;Acc:HGNC:16200]
ENSG00000187778	22.7632	52.8919	-1.2163	5.08e-05	0.00054256	MCRS1	microspherule protein 1 [Source:HGNC Symbol;Acc:HGNC:6960]
ENSG00000126254	84.8686	197.105	-1.2157	5.31e-15	2.14e-13	RBM42	RNA binding motif protein 42 [Source:HGNC Symbol;Acc:HGNC:28117]
ENSG00000125726	62.7633	145.763	-1.2156	1.77e-11	5.17e-10	CD70	CD70 molecule [Source:HGNC Symbol;Acc:HGNC:11937]
ENSG00000106009	30.2632	70.0405	-1.2106	3.35e-06	4.67e-05	BRAT1	BRCA1 associated ATM activator 1 [Source:HGNC Symbol;Acc:HGNC:21701]
ENSG00000105289	24.3421	56.301	-1.2097	3.11e-05	0.00034758	TJP3	tight junction protein 3 [Source:HGNC Symbol;Acc:HGNC:11829]
ENSG00000126456	61.1843	141.114	-1.2056	4.7e-11	1.3e-09	IRF3	interferon regulatory factor 3 [Source:HGNC Symbol;Acc:HGNC:6118]
ENSG00000001497	31.0527	71.59	-1.205	2.8e-06	3.95e-05	LAS1L	LAS1 like, ribosome biogenesis factor [Source:HGNC Symbol;Acc:HGNC:25726]
ENSG00000160867	18.4211	42.4582	-1.2047	0.0003093	0.0026977	FGFR4	fibroblast growth factor receptor 4 [Source:HGNC Symbol;Acc:HGNC:3691]
ENSG00000142546	45.0001	103.408	-1.2003	1.95e-08	3.94e-07	NOSIP	nitric oxide synthase interacting protein [Source:HGNC Symbol;Acc:HGNC:17946]
ENSG00000132182	34.8685	80.061	-1.1992	7.86e-07	1.22e-05	NUP210	nucleoporin 210 [Source:HGNC Symbol;Acc:HGNC:30052]
ENSG00000137288	26.0527	59.8133	-1.199	1.97e-05	0.0002292	UQCC2	ubiquinol-cytochrome c reductase complex assembly factor 2 [Source:HGNC Symbol;Acc:HGNC:21237]
ENSG00000163683	26.579	60.9497	-1.1973	1.67e-05	0.00019874	SMIM14	small integral membrane protein 14 [Source:HGNC Symbol;Acc:HGNC:27321]
ENSG00000164062	48.0264	110.123	-1.1972	7.21e-09	1.53e-07	APEH	acylaminoacyl-peptide hydrolase [Source:HGNC Symbol;Acc:HGNC:586]
ENSG00000163545	35.5264	81.3006	-1.1944	6.92e-07	1.09e-05	NUAK2	NUAK family kinase 2 [Source:HGNC Symbol;Acc:HGNC:29558]
ENSG00000108479	69.4738	158.882	-1.1934	4.05e-12	1.27e-10	GALK1	galactokinase 1 [Source:HGNC Symbol;Acc:HGNC:4118]
ENSG00000171703	69.2106	158.159	-1.1923	4.66e-12	1.46e-10	TCEA2	transcription elongation factor A2 [Source:HGNC Symbol;Acc:HGNC:11614]
ENSG00000166140	44.8685	102.478	-1.1915	2.63e-08	5.23e-07	ZFYVE19	zinc finger FYVE-type containing 19 [Source:HGNC Symbol;Acc:HGNC:20758]
ENSG00000184983	35.5264	81.094	-1.1907	7.52e-07	1.17e-05	NDUFA6	NADH:ubiquinone oxidoreductase subunit A6 [Source:HGNC Symbol;Acc:HGNC:7690]
ENSG00000090971	54.2106	123.552	-1.1885	1.07e-09	2.54e-08	NAT14	N-acetyltransferase 14 (putative) [Source:HGNC Symbol;Acc:HGNC:28918]
ENSG00000142657	761.58	1734.48	-1.1874	1.41e-115	5.52e-113	PGD	phosphogluconate dehydrogenase [Source:HGNC Symbol;Acc:HGNC:8891]
ENSG00000108641	18.4211	41.9416	-1.187	0.00038423	0.0032629	B9D1	B9 domain containing 1 [Source:HGNC Symbol;Acc:HGNC:24123]
ENSG00000172663	19.3421	44.0077	-1.186	0.00027794	0.0024514	TMEM134	transmembrane protein 134 [Source:HGNC Symbol;Acc:HGNC:26142]
ENSG00000122390	19.7369	44.8342	-1.1837	0.00024801	0.0022277	NAA60	N(alpha)-acetyltransferase 60, NatF catalytic subunit [Source:HGNC Symbol;Acc:HGNC:25875]
ENSG00000163735	284.211	645.24	-1.1829	6.57e-44	9.04e-42	CXCL5	C-X-C motif chemokine ligand 5 [Source:HGNC Symbol;Acc:HGNC:10642]
ENSG00000163344	20.1316	45.6606	-1.1815	0.00022131	0.002013	PMVK	phosphomevalonate kinase [Source:HGNC Symbol;Acc:HGNC:9141]
ENSG00000088298	41.7106	94.5236	-1.1803	1.09e-07	1.97e-06	EDEM2	ER degradation enhancing alpha-mannosidase like protein 2 [Source:HGNC Symbol;Acc:HGNC:15877]
ENSG00000013810	22.6316	51.239	-1.1789	9.35e-05	0.00094071	TACC3	transforming acidic coiled-coil containing protein 3 [Source:HGNC Symbol;Acc:HGNC:11524]
ENSG00000167693	28.9474	65.4951	-1.178	1.01e-05	0.00012706	NXN	nucleoredoxin [Source:HGNC Symbol;Acc:HGNC:18008]
ENSG00000119421	24.079	54.4415	-1.1769	5.76e-05	0.00060741	NDUFA8	NADH:ubiquinone oxidoreductase subunit A8 [Source:HGNC Symbol;Acc:HGNC:7692]
ENSG00000132170	22.6316	51.1357	-1.176	9.76e-05	0.0009778	PPARG	peroxisome proliferator activated receptor gamma [Source:HGNC Symbol;Acc:HGNC:9236]
ENSG00000164896	58.0264	131.093	-1.1758	4.42e-10	1.11e-08	FASTK	Fas activated serine/threonine kinase [Source:HGNC Symbol;Acc:HGNC:24676]
ENSG00000138085	57.1054	128.821	-1.1737	6.55e-10	1.6e-08	ATRAID	all-trans retinoic acid induced differentiation factor [Source:HGNC Symbol;Acc:HGNC:24090]
ENSG00000167085	59.2106	133.573	-1.1737	3.18e-10	8.09e-09	PHB	prohibitin [Source:HGNC Symbol;Acc:HGNC:8912]
ENSG00000124587	27.8948	62.9124	-1.1733	1.59e-05	0.00019038	PEX6	peroxisomal biogenesis factor 6 [Source:HGNC Symbol;Acc:HGNC:8859]
ENSG00000198736	22.8948	51.5489	-1.1709	9.58e-05	0.0009611	MSRB1	methionine sulfoxide reductase B1 [Source:HGNC Symbol;Acc:HGNC:14133]
ENSG00000104738	18.2895	41.1152	-1.1687	0.00050228	0.0041199	MCM4	minichromosome maintenance complex component 4 [Source:HGNC Symbol;Acc:HGNC:6947]
ENSG00000138772	24.7369	55.5778	-1.1678	5.26e-05	0.00055933	ANXA3	annexin A3 [Source:HGNC Symbol;Acc:HGNC:541]
ENSG00000108592	23.6843	53.2018	-1.1675	7.63e-05	0.00078325	FTSJ3	FtsJ homolog 3 [Source:HGNC Symbol;Acc:HGNC:17136]
ENSG00000177595	24.8685	55.7844	-1.1655	5.21e-05	0.00055466	PIDD1	p53-induced death domain protein 1 [Source:HGNC Symbol;Acc:HGNC:16491]
ENSG00000164967	21.579	48.3465	-1.1638	0.00016805	0.0015865	RPP25L	ribonuclease P/MRP subunit p25 like [Source:HGNC Symbol;Acc:HGNC:19909]
ENSG00000103266	19.079	42.6648	-1.1611	0.00041671	0.0035172	STUB1	STIP1 homology and U-box containing protein 1 [Source:HGNC Symbol;Acc:HGNC:11427]
ENSG00000175701	25.5264	57.0241	-1.1596	4.57e-05	0.00049264	LINC00116	long intergenic non-protein coding RNA 116 [Source:HGNC Symbol;Acc:HGNC:27339]
ENSG00000091640	40.658	90.8047	-1.1592	2.7e-07	4.54e-06	SPAG7	sperm associated antigen 7 [Source:HGNC Symbol;Acc:HGNC:11216]
ENSG00000065268	18.4211	41.1152	-1.1583	0.00054186	0.0044025	WDR18	WD repeat domain 18 [Source:HGNC Symbol;Acc:HGNC:17956]
ENSG00000065054	59.7369	133.263	-1.1576	4.81e-10	1.2e-08	SLC9A3R2	SLC9A3 regulator 2 [Source:HGNC Symbol;Acc:HGNC:11076]
ENSG00000272398	176.579	393.9	-1.1575	9.83e-27	7.64e-25	CD24	CD24 molecule [Source:HGNC Symbol;Acc:HGNC:1645]
ENSG00000141295	54.3422	121.176	-1.157	2.95e-09	6.63e-08	SCRN2	secernin 2 [Source:HGNC Symbol;Acc:HGNC:30381]
ENSG00000172586	22.2369	49.5862	-1.157	0.00014708	0.0014103	CHCHD1	coiled-coil-helix-coiled-coil-helix domain containing 1 [Source:HGNC Symbol;Acc:HGNC:23518]
ENSG00000102109	59.4738	132.54	-1.1561	5.54e-10	1.37e-08	PCSK1N	proprotein convertase subtilisin/kexin type 1 inhibitor [Source:HGNC Symbol;Acc:HGNC:17301]
ENSG00000166347	50.2632	111.982	-1.1557	1.2e-08	2.48e-07	CYB5A	cytochrome b5 type A [Source:HGNC Symbol;Acc:HGNC:2570]
ENSG00000179115	28.4211	63.2224	-1.1535	1.89e-05	0.00022065	FARSA	phenylalanyl-tRNA synthetase alpha subunit [Source:HGNC Symbol;Acc:HGNC:3592]
ENSG00000099956	23.4211	52.0655	-1.1525	0.00010456	0.0010385	SMARCB1	SWI/SNF related, matrix associated, actin dependent regulator of chromatin, subfamily b, member 1 [Source:HGNC Symbol;Acc:HGNC:11103]
ENSG00000187609	20.7895	46.1771	-1.1513	0.00026094	0.0023225	EXD3	exonuclease 3'-5' domain containing 3 [Source:HGNC Symbol;Acc:HGNC:26023]
ENSG00000160991	20.6579	45.8672	-1.1508	0.00027493	0.0024273	ORAI2	ORAI calcium release-activated calcium modulator 2 [Source:HGNC Symbol;Acc:HGNC:21667]
ENSG00000119383	125.658	278.922	-1.1504	2.98e-19	1.54e-17	PTPA	protein phosphatase 2 phosphatase activator [Source:HGNC Symbol;Acc:HGNC:9308]
ENSG00000277791	97.5002	216.113	-1.1483	3.13e-15	1.28e-13	PSMB3	proteasome subunit beta 3 [Source:HGNC Symbol;Acc:HGNC:9540]
ENSG00000116661	43.9474	97.3128	-1.1469	1.24e-07	2.22e-06	FBXO2	F-box protein 2 [Source:HGNC Symbol;Acc:HGNC:13581]
ENSG00000105852	26.9737	59.71	-1.1464	3.47e-05	0.00038432	PON3	paraoxonase 3 [Source:HGNC Symbol;Acc:HGNC:9206]
ENSG00000198931	65.7896	145.246	-1.1426	1.17e-10	3.11e-09	APRT	adenine phosphoribosyltransferase [Source:HGNC Symbol;Acc:HGNC:626]
ENSG00000111667	48.6843	107.437	-1.142	3.03e-08	5.96e-07	USP5	ubiquitin specific peptidase 5 [Source:HGNC Symbol;Acc:HGNC:12628]
ENSG00000198356	39.4738	87.0857	-1.1415	6.16e-07	9.8e-06	ASNA1	arsA arsenite transporter, ATP-binding, homolog 1 (bacterial) [Source:HGNC Symbol;Acc:HGNC:752]
ENSG00000100075	63.9475	141.011	-1.1408	2.26e-10	5.9e-09	SLC25A1	solute carrier family 25 member 1 [Source:HGNC Symbol;Acc:HGNC:10979]
ENSG00000161036	22.5	49.5862	-1.14	0.00017059	0.0016051	LRWD1	leucine rich repeats and WD repeat domain containing 1 [Source:HGNC Symbol;Acc:HGNC:21769]
ENSG00000158716	31.9737	70.4537	-1.1398	7.46e-06	9.59e-05	DUSP23	dual specificity phosphatase 23 [Source:HGNC Symbol;Acc:HGNC:21480]
ENSG00000205213	30.0001	66.0116	-1.1378	1.48e-05	0.00017906	LGR4	leucine rich repeat containing G protein-coupled receptor 4 [Source:HGNC Symbol;Acc:HGNC:13299]
ENSG00000184900	22.3685	49.1729	-1.1364	0.00018738	0.0017404	SUMO3	small ubiquitin-like modifier 3 [Source:HGNC Symbol;Acc:HGNC:11124]
ENSG00000147419	20.9211	45.9705	-1.1358	0.00030573	0.0026692	CCDC25	coiled-coil domain containing 25 [Source:HGNC Symbol;Acc:HGNC:25591]
ENSG00000129559	21.4474	47.1069	-1.1351	0.00025876	0.0023082	NEDD8	neural precursor cell expressed, developmentally down-regulated 8 [Source:HGNC Symbol;Acc:HGNC:7732]
ENSG00000086289	23.2895	51.1357	-1.1347	0.00014158	0.0013627	EPDR1	ependymin related 1 [Source:HGNC Symbol;Acc:HGNC:17572]
ENSG00000131475	34.6053	75.9288	-1.1337	3.58e-06	4.96e-05	VPS25	vacuolar protein sorting 25 homolog [Source:HGNC Symbol;Acc:HGNC:28122]
ENSG00000053371	20.3948	44.7309	-1.1331	0.00037682	0.0032105	AKR7A2	aldo-keto reductase family 7 member A2 [Source:HGNC Symbol;Acc:HGNC:389]
ENSG00000255302	46.0527	100.929	-1.132	9.4e-08	1.71e-06	EID1	EP300 interacting inhibitor of differentiation 1 [Source:HGNC Symbol;Acc:HGNC:1191]
ENSG00000023171	106.974	234.398	-1.1317	4.16e-16	1.8e-14	GRAMD1B	GRAM domain containing 1B [Source:HGNC Symbol;Acc:HGNC:29214]
ENSG00000104870	64.737	141.837	-1.1316	2.51e-10	6.51e-09	FCGRT	Fc fragment of IgG receptor and transporter [Source:HGNC Symbol;Acc:HGNC:3621]
ENSG00000169718	46.8422	102.581	-1.1309	7.53e-08	1.39e-06	DUS1L	dihydrouridine synthase 1 like [Source:HGNC Symbol;Acc:HGNC:30086]
ENSG00000168061	19.8685	43.4912	-1.1302	0.00046458	0.0038563	SAC3D1	SAC3 domain containing 1 [Source:HGNC Symbol;Acc:HGNC:30179]
ENSG00000103876	23.8158	52.0655	-1.1284	0.00013034	0.001266	FAH	fumarylacetoacetate hydrolase [Source:HGNC Symbol;Acc:HGNC:3579]
ENSG00000196411	46.4475	101.445	-1.127	9.5e-08	1.73e-06	EPHB4	EPH receptor B4 [Source:HGNC Symbol;Acc:HGNC:3395]
ENSG00000165912	27.5	60.0199	-1.126	4.1e-05	0.00044661	PACSIN3	protein kinase C and casein kinase substrate in neurons 3 [Source:HGNC Symbol;Acc:HGNC:8572]
ENSG00000173786	46.579	101.652	-1.1259	9.41e-08	1.71e-06	CNP	2',3'-cyclic nucleotide 3' phosphodiesterase [Source:HGNC Symbol;Acc:HGNC:2158]
ENSG00000221926	51.0527	111.362	-1.1252	2.34e-08	4.68e-07	TRIM16	tripartite motif containing 16 [Source:HGNC Symbol;Acc:HGNC:17241]
ENSG00000088682	20.6579	45.0408	-1.1245	0.00038485	0.0032666	COQ9	coenzyme Q9 [Source:HGNC Symbol;Acc:HGNC:25302]
ENSG00000111912	63.2896	137.705	-1.1215	5.76e-10	1.42e-08	NCOA7	nuclear receptor coactivator 7 [Source:HGNC Symbol;Acc:HGNC:21081]
ENSG00000112651	25.7895	56.0943	-1.1211	7.69e-05	0.00078787	MRPL2	mitochondrial ribosomal protein L2 [Source:HGNC Symbol;Acc:HGNC:14056]
ENSG00000108774	35.1316	76.342	-1.1197	4.05e-06	5.55e-05	RAB5C	RAB5C, member RAS oncogene family [Source:HGNC Symbol;Acc:HGNC:9785]
ENSG00000178952	160.658	349.066	-1.1195	6.51e-23	4.19e-21	TUFM	Tu translation elongation factor, mitochondrial [Source:HGNC Symbol;Acc:HGNC:12420]
ENSG00000179085	49.079	106.61	-1.1192	5.18e-08	9.86e-07	DPM3	dolichyl-phosphate mannosyltransferase subunit 3 [Source:HGNC Symbol;Acc:HGNC:3007]
ENSG00000089053	34.7369	75.4123	-1.1183	4.72e-06	6.4e-05	ANAPC5	anaphase promoting complex subunit 5 [Source:HGNC Symbol;Acc:HGNC:15713]
ENSG00000100644	149.474	324.17	-1.1169	2.49e-21	1.48e-19	HIF1A	hypoxia inducible factor 1 alpha subunit [Source:HGNC Symbol;Acc:HGNC:4910]
ENSG00000067182	247.106	535.84	-1.1167	3.49e-34	3.62e-32	TNFRSF1A	TNF receptor superfamily member 1A [Source:HGNC Symbol;Acc:HGNC:11916]
ENSG00000224877	43.0264	93.1807	-1.1148	3.83e-07	6.28e-06	NDUFAF8	NADH:ubiquinone oxidoreductase complex assembly factor 8 [Source:HGNC Symbol;Acc:HGNC:33551]
ENSG00000169727	75.5264	163.531	-1.1145	1.76e-11	5.14e-10	GPS1	G protein pathway suppressor 1 [Source:HGNC Symbol;Acc:HGNC:4549]
ENSG00000106628	77.3686	167.457	-1.114	1.02e-11	3.09e-10	POLD2	DNA polymerase delta 2, accessory subunit [Source:HGNC Symbol;Acc:HGNC:9176]
ENSG00000163739	136.316	295.038	-1.1139	1.71e-19	9e-18	CXCL1	C-X-C motif chemokine ligand 1 [Source:HGNC Symbol;Acc:HGNC:4602]
ENSG00000205138	38.4211	83.0568	-1.1122	1.7e-06	2.49e-05	SDHAF1	succinate dehydrogenase complex assembly factor 1 [Source:HGNC Symbol;Acc:HGNC:33867]
ENSG00000167513	33.158	71.59	-1.1104	9.06e-06	0.0001148	CDT1	chromatin licensing and DNA replication factor 1 [Source:HGNC Symbol;Acc:HGNC:24576]
ENSG00000181924	31.0527	67.0446	-1.1104	1.74e-05	0.00020591	COA4	cytochrome c oxidase assembly factor 4 homolog [Source:HGNC Symbol;Acc:HGNC:24604]
ENSG00000110492	25.6579	55.3712	-1.1097	9.54e-05	0.00095838	MDK	midkine (neurite growth-promoting factor 2) [Source:HGNC Symbol;Acc:HGNC:6972]
ENSG00000204371	23.0264	49.6895	-1.1097	0.0002189	0.0019931	EHMT2	euchromatic histone lysine methyltransferase 2 [Source:HGNC Symbol;Acc:HGNC:14129]
ENSG00000148362	26.0527	56.1977	-1.1091	8.52e-05	0.00086533	PAXX	PAXX, non-homologous end joining factor [Source:HGNC Symbol;Acc:HGNC:27849]
ENSG00000130204	74.0791	159.709	-1.1083	3.56e-11	1.01e-09	TOMM40	translocase of outer mitochondrial membrane 40 [Source:HGNC Symbol;Acc:HGNC:18001]
ENSG00000156510	28.6843	61.7761	-1.1068	3.89e-05	0.0004258	HKDC1	hexokinase domain containing 1 [Source:HGNC Symbol;Acc:HGNC:23302]
ENSG00000084072	24.2106	52.0655	-1.1047	0.0001618	0.0015368	PPIE	peptidylprolyl isomerase E [Source:HGNC Symbol;Acc:HGNC:9258]
ENSG00000213619	39.6053	85.1229	-1.1039	1.43e-06	2.11e-05	NDUFS3	NADH:ubiquinone oxidoreductase core subunit S3 [Source:HGNC Symbol;Acc:HGNC:7710]
ENSG00000204308	34.4737	73.966	-1.1014	7.22e-06	9.32e-05	RNF5	ring finger protein 5 [Source:HGNC Symbol;Acc:HGNC:10068]
ENSG00000243449	30.5264	65.3918	-1.0991	2.52e-05	0.00028652	C4orf48	chromosome 4 open reading frame 48 [Source:HGNC Symbol;Acc:HGNC:34437]
ENSG00000084207	322.106	689.351	-1.0977	1.51e-42	1.96e-40	GSTP1	glutathione S-transferase pi 1 [Source:HGNC Symbol;Acc:HGNC:4638]
ENSG00000039068	38.2895	81.9205	-1.0973	2.47e-06	3.5e-05	CDH1	cadherin 1 [Source:HGNC Symbol;Acc:HGNC:1748]
ENSG00000167674	63.6843	136.259	-1.0973	1.24e-09	2.92e-08	HDGFL2	HDGF like 2 [Source:HGNC Symbol;Acc:HGNC:14680]
ENSG00000178401	23.6843	50.6192	-1.0958	0.00021608	0.001971	DNAJC22	DnaJ heat shock protein family (Hsp40) member C22 [Source:HGNC Symbol;Acc:HGNC:25802]
ENSG00000072506	48.6843	104.028	-1.0954	1.14e-07	2.05e-06	HSD17B10	hydroxysteroid 17-beta dehydrogenase 10 [Source:HGNC Symbol;Acc:HGNC:4800]
ENSG00000182307	28.9474	61.7761	-1.0936	4.47e-05	0.0004832	C8orf33	chromosome 8 open reading frame 33 [Source:HGNC Symbol;Acc:HGNC:26104]
ENSG00000277972	48.0264	102.478	-1.0934	1.47e-07	2.59e-06	CISD3	CDGSH iron sulfur domain 3 [Source:HGNC Symbol;Acc:HGNC:27578]
ENSG00000115365	27.8948	59.5034	-1.093	6.22e-05	0.00065104	LANCL1	LanC like 1 [Source:HGNC Symbol;Acc:HGNC:6508]
ENSG00000079462	31.9737	68.181	-1.0925	1.83e-05	0.00021434	PAFAH1B3	platelet activating factor acetylhydrolase 1b catalytic subunit 3 [Source:HGNC Symbol;Acc:HGNC:8576]
ENSG00000100567	37.3685	79.5445	-1.0899	3.82e-06	5.27e-05	PSMA3	proteasome subunit alpha 3 [Source:HGNC Symbol;Acc:HGNC:9532]
ENSG00000183648	36.3159	77.2718	-1.0893	5.29e-06	7.08e-05	NDUFB1	NADH:ubiquinone oxidoreductase subunit B1 [Source:HGNC Symbol;Acc:HGNC:7695]
ENSG00000159199	74.4738	158.366	-1.0885	7.28e-11	1.97e-09	ATP5G1	ATP synthase, H+ transporting, mitochondrial Fo complex subunit C1 (subunit 9) [Source:HGNC Symbol;Acc:HGNC:841]
ENSG00000170906	39.4738	83.8833	-1.0875	2.15e-06	3.08e-05	NDUFA3	NADH:ubiquinone oxidoreductase subunit A3 [Source:HGNC Symbol;Acc:HGNC:7686]
ENSG00000149357	30.9211	65.7017	-1.0873	2.75e-05	0.00031073	LAMTOR1	late endosomal/lysosomal adaptor, MAPK and MTOR activator 1 [Source:HGNC Symbol;Acc:HGNC:26068]
ENSG00000004142	71.9738	152.891	-1.087	1.6e-10	4.21e-09	POLDIP2	DNA polymerase delta interacting protein 2 [Source:HGNC Symbol;Acc:HGNC:23781]
ENSG00000153406	21.7106	46.0738	-1.0855	0.00045232	0.0037753	NMRAL1	NmrA like redox sensor 1 [Source:HGNC Symbol;Acc:HGNC:24987]
ENSG00000079616	22.1053	46.9002	-1.0852	0.00040305	0.0034099	KIF22	kinesin family member 22 [Source:HGNC Symbol;Acc:HGNC:6391]
ENSG00000135052	79.4738	168.386	-1.0832	2.14e-11	6.21e-10	GOLM1	golgi membrane protein 1 [Source:HGNC Symbol;Acc:HGNC:15451]
ENSG00000102030	24.7369	52.3754	-1.0822	0.00018991	0.0017594	NAA10	N(alpha)-acetyltransferase 10, NatA catalytic subunit [Source:HGNC Symbol;Acc:HGNC:18704]
ENSG00000163382	71.0528	150.411	-1.082	2.55e-10	6.61e-09	NAXE	NAD(P)HX epimerase [Source:HGNC Symbol;Acc:HGNC:18453]
ENSG00000118046	53.6843	113.635	-1.0818	3.89e-08	7.56e-07	STK11	serine/threonine kinase 11 [Source:HGNC Symbol;Acc:HGNC:11389]
ENSG00000109854	63.0264	133.16	-1.0791	2.86e-09	6.44e-08	HTATIP2	HIV-1 Tat interactive protein 2 [Source:HGNC Symbol;Acc:HGNC:16637]
ENSG00000115685	24.6053	51.9622	-1.0785	0.00020827	0.0019079	PPP1R7	protein phosphatase 1 regulatory subunit 7 [Source:HGNC Symbol;Acc:HGNC:9295]
ENSG00000130005	32.5001	68.5942	-1.0776	2.05e-05	0.00023761	GAMT	guanidinoacetate N-methyltransferase [Source:HGNC Symbol;Acc:HGNC:4136]
ENSG00000196642	76.9738	162.395	-1.0771	5.72e-11	1.56e-09	RABL6	RAB, member RAS oncogene family like 6 [Source:HGNC Symbol;Acc:HGNC:24703]
ENSG00000170312	33.5527	70.7636	-1.0766	1.54e-05	0.00018476	CDK1	cyclin dependent kinase 1 [Source:HGNC Symbol;Acc:HGNC:1722]
ENSG00000176393	63.4212	133.676	-1.0757	2.88e-09	6.47e-08	RNPEP	arginyl aminopeptidase [Source:HGNC Symbol;Acc:HGNC:10078]
ENSG00000099849	40.5264	85.3295	-1.0742	2.14e-06	3.06e-05	RASSF7	Ras association domain family member 7 [Source:HGNC Symbol;Acc:HGNC:1166]
ENSG00000164611	52.7633	110.949	-1.0723	6.71e-08	1.25e-06	PTTG1	pituitary tumor-transforming 1 [Source:HGNC Symbol;Acc:HGNC:9690]
ENSG00000131408	75.9212	159.605	-1.0719	9.56e-11	2.56e-09	NR1H2	nuclear receptor subfamily 1 group H member 2 [Source:HGNC Symbol;Acc:HGNC:7965]
ENSG00000132639	24.3421	51.0324	-1.068	0.00026075	0.0023225	SNAP25	synaptosome associated protein 25 [Source:HGNC Symbol;Acc:HGNC:11132]
ENSG00000007520	28.6843	60.1232	-1.0677	7.41e-05	0.00076219	TSR3	TSR3, acp transferase ribosome maturation factor [Source:HGNC Symbol;Acc:HGNC:14175]
ENSG00000159403	107.237	224.584	-1.0665	1.96e-14	7.56e-13	C1R	complement C1r [Source:HGNC Symbol;Acc:HGNC:1246]
ENSG00000132153	31.8422	66.6314	-1.0653	3.11e-05	0.00034758	DHX30	DExH-box helicase 30 [Source:HGNC Symbol;Acc:HGNC:16716]
ENSG00000116237	24.6053	51.4456	-1.0641	0.00025485	0.0022801	ICMT	isoprenylcysteine carboxyl methyltransferase [Source:HGNC Symbol;Acc:HGNC:5350]
ENSG00000225733	22.2369	46.487	-1.0639	0.00050865	0.0041664	FGD5-AS1	FGD5 antisense RNA 1 [Source:HGNC Symbol;Acc:HGNC:40410]
ENSG00000167680	76.4475	159.709	-1.0629	1.2e-10	3.18e-09	SEMA6B	semaphorin 6B [Source:HGNC Symbol;Acc:HGNC:10739]
ENSG00000132591	26.7106	55.7844	-1.0625	0.00014206	0.0013658	ERAL1	Era like 12S mitochondrial rRNA chaperone 1 [Source:HGNC Symbol;Acc:HGNC:3424]
ENSG00000167925	41.7106	87.0857	-1.062	2.01e-06	2.89e-05	GHDC	GH3 domain containing [Source:HGNC Symbol;Acc:HGNC:24438]
ENSG00000125877	31.9737	66.7347	-1.0615	3.2e-05	0.00035669	ITPA	inosine triphosphatase [Source:HGNC Symbol;Acc:HGNC:6176]
ENSG00000037241	26.8422	55.7844	-1.0554	0.00015211	0.0014532	RPL26L1	ribosomal protein L26 like 1 [Source:HGNC Symbol;Acc:HGNC:17050]
ENSG00000185100	41.0527	85.2262	-1.0538	2.91e-06	4.09e-05	ADSSL1	adenylosuccinate synthase like 1 [Source:HGNC Symbol;Acc:HGNC:20093]
ENSG00000132635	58.2896	120.866	-1.0521	2.64e-08	5.23e-07	PCED1A	PC-esterase domain containing 1A [Source:HGNC Symbol;Acc:HGNC:16212]
ENSG00000063180	27.5	56.9208	-1.0495	0.00013794	0.0013312	CA11	carbonic anhydrase 11 [Source:HGNC Symbol;Acc:HGNC:1370]
ENSG00000088766	38.158	78.9246	-1.0485	7.27e-06	9.38e-05	CRLS1	cardiolipin synthase 1 [Source:HGNC Symbol;Acc:HGNC:16148]
ENSG00000197858	70.9212	146.589	-1.0475	1e-09	2.39e-08	GPAA1	glycosylphosphatidylinositol anchor attachment 1 [Source:HGNC Symbol;Acc:HGNC:4446]
ENSG00000178999	31.3158	64.6686	-1.0462	5.03e-05	0.00053852	AURKB	aurora kinase B [Source:HGNC Symbol;Acc:HGNC:11390]
ENSG00000177225	38.4211	79.3379	-1.0461	7.1e-06	9.21e-05	GATD1	glutamine amidotransferase like class 1 domain containing 1 [Source:HGNC Symbol;Acc:HGNC:26616]
ENSG00000238227	28.0264	57.8505	-1.0455	0.00012653	0.0012317	TMEM250	transmembrane protein 250 [Source:HGNC Symbol;Acc:HGNC:31009]
ENSG00000237973	37.1053	76.5486	-1.0448	1.05e-05	0.00013107	MTCO1P12	mitochondrially encoded cytochrome c oxidase I pseudogene 12 [Source:HGNC Symbol;Acc:HGNC:52014]
ENSG00000069998	26.8422	55.3712	-1.0446	0.00017833	0.0016675	HDHD5	haloacid dehalogenase like hydrolase domain containing 5 [Source:HGNC Symbol;Acc:HGNC:1843]
ENSG00000147224	28.0264	57.7472	-1.043	0.00013164	0.0012779	PRPS1	phosphoribosyl pyrophosphate synthetase 1 [Source:HGNC Symbol;Acc:HGNC:9462]
ENSG00000175756	55.2633	113.842	-1.0426	8e-08	1.47e-06	AURKAIP1	aurora kinase A interacting protein 1 [Source:HGNC Symbol;Acc:HGNC:24114]
ENSG00000111057	616.843	1268.37	-1.04	1.36e-71	2.95e-69	KRT18	keratin 18 [Source:HGNC Symbol;Acc:HGNC:6430]
ENSG00000165644	35.5264	73.0363	-1.0397	1.78e-05	0.00020965	COMTD1	catechol-O-methyltransferase domain containing 1 [Source:HGNC Symbol;Acc:HGNC:26309]
ENSG00000165283	126.316	259.501	-1.0387	6.3e-16	2.7e-14	STOML2	stomatin like 2 [Source:HGNC Symbol;Acc:HGNC:14559]
ENSG00000105854	257.5	528.299	-1.0368	1.04e-30	9.17e-29	PON2	paraoxonase 2 [Source:HGNC Symbol;Acc:HGNC:9205]
ENSG00000132563	26.1843	53.7183	-1.0367	0.00023991	0.002168	REEP2	receptor accessory protein 2 [Source:HGNC Symbol;Acc:HGNC:17975]
ENSG00000120885	369.737	758.462	-1.0366	2.45e-43	3.27e-41	CLU	clusterin [Source:HGNC Symbol;Acc:HGNC:2095]
ENSG00000006704	26.3158	53.925	-1.035	0.00023708	0.0021467	GTF2IRD1	GTF2I repeat domain containing 1 [Source:HGNC Symbol;Acc:HGNC:4661]
ENSG00000136280	25.3948	51.9622	-1.0329	0.00031404	0.0027338	CCM2	CCM2 scaffolding protein [Source:HGNC Symbol;Acc:HGNC:21708]
ENSG00000072210	104.737	214.254	-1.0325	2.56e-13	8.88e-12	ALDH3A2	aldehyde dehydrogenase 3 family member A2 [Source:HGNC Symbol;Acc:HGNC:403]
ENSG00000141556	30.6579	62.7058	-1.0323	7.59e-05	0.00077926	TBCD	tubulin folding cofactor D [Source:HGNC Symbol;Acc:HGNC:11581]
ENSG00000168887	24.2106	49.4829	-1.0313	0.00044361	0.0037164	C2orf68	chromosome 2 open reading frame 68 [Source:HGNC Symbol;Acc:HGNC:34353]
ENSG00000180891	52.3685	106.92	-1.0298	2.49e-07	4.22e-06	CUEDC1	CUE domain containing 1 [Source:HGNC Symbol;Acc:HGNC:31350]
ENSG00000117906	44.079	89.9782	-1.0295	2.23e-06	3.18e-05	RCN2	reticulocalbin 2 [Source:HGNC Symbol;Acc:HGNC:9935]
ENSG00000182752	85.5265	174.275	-1.0269	4.91e-11	1.36e-09	PAPPA	pappalysin 1 [Source:HGNC Symbol;Acc:HGNC:8602]
ENSG00000158106	68.0264	138.531	-1.026	4.7e-09	1.03e-07	RHPN1	rhophilin Rho GTPase binding protein 1 [Source:HGNC Symbol;Acc:HGNC:19973]
ENSG00000127884	74.4738	151.651	-1.0259	8.88e-10	2.14e-08	ECHS1	enoyl-CoA hydratase, short chain 1 [Source:HGNC Symbol;Acc:HGNC:3151]
ENSG00000181031	39.7369	80.6808	-1.0217	8.29e-06	0.00010573	RPH3AL	rabphilin 3A like (without C2 domains) [Source:HGNC Symbol;Acc:HGNC:10296]
ENSG00000235162	74.4738	151.031	-1.02	1.11e-09	2.65e-08	C12orf75	chromosome 12 open reading frame 75 [Source:HGNC Symbol;Acc:HGNC:35164]
ENSG00000005486	71.0528	144.006	-1.0192	2.76e-09	6.23e-08	RHBDD2	rhomboid domain containing 2 [Source:HGNC Symbol;Acc:HGNC:23082]
ENSG00000169689	59.8685	121.176	-1.0172	5.13e-08	9.78e-07	CENPX	centromere protein X [Source:HGNC Symbol;Acc:HGNC:11422]
ENSG00000089248	77.7633	157.333	-1.0167	5.5e-10	1.36e-08	ERP29	endoplasmic reticulum protein 29 [Source:HGNC Symbol;Acc:HGNC:13799]
ENSG00000230124	30.7895	62.2926	-1.0166	9.48e-05	0.00095221	ACBD6	acyl-CoA binding domain containing 6 [Source:HGNC Symbol;Acc:HGNC:23339]
ENSG00000108846	371.053	749.991	-1.0152	9.59e-42	1.19e-39	ABCC3	ATP binding cassette subfamily C member 3 [Source:HGNC Symbol;Acc:HGNC:54]
ENSG00000174917	33.9474	68.4909	-1.0126	4.46e-05	0.00048166	C19orf70	chromosome 19 open reading frame 70 [Source:HGNC Symbol;Acc:HGNC:33702]
ENSG00000167770	61.3159	123.655	-1.012	4.18e-08	8.07e-07	OTUB1	OTU deubiquitinase, ubiquitin aldehyde binding 1 [Source:HGNC Symbol;Acc:HGNC:23077]
ENSG00000169604	41.9738	84.6064	-1.0113	5.8e-06	7.7e-05	ANTXR1	anthrax toxin receptor 1 [Source:HGNC Symbol;Acc:HGNC:21014]
ENSG00000162337	94.3423	190.08	-1.0106	1.1e-11	3.32e-10	LRP5	LDL receptor related protein 5 [Source:HGNC Symbol;Acc:HGNC:6697]
ENSG00000130520	96.0528	193.489	-1.0104	7.3e-12	2.23e-10	LSM4	LSM4 homolog, U6 small nuclear RNA and mRNA degradation associated [Source:HGNC Symbol;Acc:HGNC:17259]
ENSG00000182512	31.0527	62.2926	-1.0043	0.00010795	0.0010686	GLRX5	glutaredoxin 5 [Source:HGNC Symbol;Acc:HGNC:20134]
ENSG00000244122	27.8948	55.8877	-1.0025	0.00024918	0.0022327	UGT1A7	UDP glucuronosyltransferase family 1 member A7 [Source:HGNC Symbol;Acc:HGNC:12539]
ENSG00000141971	37.6316	75.309	-1.0009	2.16e-05	0.00024881	MVB12A	multivesicular body subunit 12A [Source:HGNC Symbol;Acc:HGNC:25153]
ENSG00000115756	732.764	366.318	1.0003	9.03e-20	4.89e-18	HPCAL1	hippocalcin like 1 [Source:HGNC Symbol;Acc:HGNC:5145]
ENSG00000179134	339.737	169.833	1.0003	5.8e-10	1.43e-08	SAMD4B	sterile alpha motif domain containing 4B [Source:HGNC Symbol;Acc:HGNC:25492]
ENSG00000134070	224.737	112.292	1.001	4.59e-07	7.43e-06	IRAK2	interleukin 1 receptor associated kinase 2 [Source:HGNC Symbol;Acc:HGNC:6113]
ENSG00000109107	135.132	67.3545	1.0045	8.69e-05	0.00088129	ALDOC	aldolase, fructose-bisphosphate C [Source:HGNC Symbol;Acc:HGNC:418]
ENSG00000149925	4936.19	2460.09	1.0047	7.81e-125	3.28e-122	ALDOA	aldolase, fructose-bisphosphate A [Source:HGNC Symbol;Acc:HGNC:414]
ENSG00000145819	103.684	51.6523	1.0053	0.00058065	0.004686	ARHGAP26	Rho GTPase activating protein 26 [Source:HGNC Symbol;Acc:HGNC:17073]
ENSG00000175906	135	67.0446	1.0098	8.01e-05	0.00081809	ARL4D	ADP ribosylation factor like GTPase 4D [Source:HGNC Symbol;Acc:HGNC:656]
ENSG00000127824	170	84.3998	1.0102	9.5e-06	0.00011991	TUBA4A	tubulin alpha 4a [Source:HGNC Symbol;Acc:HGNC:12407]
ENSG00000110321	578.159	286.98	1.0105	3.08e-16	1.35e-14	EIF4G2	eukaryotic translation initiation factor 4 gamma 2 [Source:HGNC Symbol;Acc:HGNC:3297]
ENSG00000198380	184.342	91.2179	1.015	3.58e-06	4.97e-05	GFPT1	glutamine--fructose-6-phosphate transaminase 1 [Source:HGNC Symbol;Acc:HGNC:4241]
ENSG00000144118	120.132	59.4001	1.0161	0.00018033	0.0016827	RALB	RAS like proto-oncogene B [Source:HGNC Symbol;Acc:HGNC:9840]
ENSG00000126603	106.184	52.4787	1.0168	0.00042597	0.0035869	GLIS2	GLIS family zinc finger 2 [Source:HGNC Symbol;Acc:HGNC:29450]
ENSG00000106105	251.711	124.275	1.0182	5.53e-08	1.04e-06	GARS	glycyl-tRNA synthetase [Source:HGNC Symbol;Acc:HGNC:4162]
ENSG00000196730	119.342	58.8836	1.0192	0.00018066	0.001684	DAPK1	death associated protein kinase 1 [Source:HGNC Symbol;Acc:HGNC:2674]
ENSG00000039560	197.764	97.4162	1.0215	1.35e-06	2e-05	RAI14	retinoic acid induced 14 [Source:HGNC Symbol;Acc:HGNC:14873]
ENSG00000132470	1032.5	506.089	1.0287	9.46e-29	7.86e-27	ITGB4	integrin subunit beta 4 [Source:HGNC Symbol;Acc:HGNC:6158]
ENSG00000205339	419.869	205.679	1.0295	1.26e-12	4.06e-11	IPO7	importin 7 [Source:HGNC Symbol;Acc:HGNC:9852]
ENSG00000127603	122.632	60.0199	1.0308	0.00012244	0.0011944	MACF1	microtubule-actin crosslinking factor 1 [Source:HGNC Symbol;Acc:HGNC:13664]
ENSG00000125826	823.028	402.578	1.0317	2.23e-23	1.49e-21	RBCK1	RANBP2-type and C3HC4-type zinc finger containing 1 [Source:HGNC Symbol;Acc:HGNC:15864]
ENSG00000245532	1027.37	502.267	1.0324	8.05e-29	6.72e-27	NEAT1	nuclear paraspeckle assembly transcript 1 (non-protein coding) [Source:HGNC Symbol;Acc:HGNC:30815]
ENSG00000180263	120.658	58.9869	1.0325	0.00013538	0.0013115	FGD6	FYVE, RhoGEF and PH domain containing 6 [Source:HGNC Symbol;Acc:HGNC:21740]
ENSG00000138834	312.237	151.858	1.0399	6.18e-10	1.52e-08	MAPK8IP3	mitogen-activated protein kinase 8 interacting protein 3 [Source:HGNC Symbol;Acc:HGNC:6884]
ENSG00000113739	296.974	144.42	1.0401	1.6e-09	3.74e-08	STC2	stanniocalcin 2 [Source:HGNC Symbol;Acc:HGNC:11374]
ENSG00000133961	103.553	50.3093	1.0415	0.00036024	0.0030824	NUMB	NUMB, endocytic adaptor protein [Source:HGNC Symbol;Acc:HGNC:8060]
ENSG00000099814	133.816	64.9785	1.0422	4.94e-05	0.00052904	CEP170B	centrosomal protein 170B [Source:HGNC Symbol;Acc:HGNC:20362]
ENSG00000172432	96.4475	46.7969	1.0433	0.00056181	0.0045462	GTPBP2	GTP binding protein 2 [Source:HGNC Symbol;Acc:HGNC:4670]
ENSG00000142192	1345.27	652.678	1.0434	5.14e-38	5.87e-36	APP	amyloid beta precursor protein [Source:HGNC Symbol;Acc:HGNC:620]
ENSG00000165006	183.421	88.9452	1.0442	1.93e-06	2.78e-05	UBAP1	ubiquitin associated protein 1 [Source:HGNC Symbol;Acc:HGNC:12461]
ENSG00000141503	345.395	167.457	1.0445	6.34e-11	1.72e-09	MINK1	misshapen like kinase 1 [Source:HGNC Symbol;Acc:HGNC:17565]
ENSG00000109736	285.527	137.498	1.0542	1.98e-09	4.57e-08	MFSD10	major facilitator superfamily domain containing 10 [Source:HGNC Symbol;Acc:HGNC:16894]
ENSG00000242265	112.105	53.925	1.0558	0.00016659	0.0015765	PEG10	paternally expressed 10 [Source:HGNC Symbol;Acc:HGNC:14005]
ENSG00000116604	226.974	109.09	1.057	8.16e-08	1.5e-06	MEF2D	myocyte enhancer factor 2D [Source:HGNC Symbol;Acc:HGNC:6997]
ENSG00000076604	190.395	91.4245	1.0583	8.71e-07	1.34e-05	TRAF4	TNF receptor associated factor 4 [Source:HGNC Symbol;Acc:HGNC:12034]
ENSG00000146112	268.158	128.304	1.0635	4.44e-09	9.73e-08	PPP1R18	protein phosphatase 1 regulatory subunit 18 [Source:HGNC Symbol;Acc:HGNC:29413]
ENSG00000197694	223.816	106.817	1.0672	7.5e-08	1.39e-06	SPTAN1	spectrin alpha, non-erythrocytic 1 [Source:HGNC Symbol;Acc:HGNC:11273]
ENSG00000109089	119.605	57.0241	1.0686	8.24e-05	0.0008391	CDR2L	cerebellar degeneration related protein 2 like [Source:HGNC Symbol;Acc:HGNC:29999]
ENSG00000073921	138.027	65.5984	1.0732	2.15e-05	0.00024813	PICALM	phosphatidylinositol binding clathrin assembly protein [Source:HGNC Symbol;Acc:HGNC:15514]
ENSG00000158769	147.895	70.1438	1.0762	1.03e-05	0.0001294	F11R	F11 receptor [Source:HGNC Symbol;Acc:HGNC:14685]
ENSG00000198561	181.711	85.7427	1.0836	8.55e-07	1.32e-05	CTNND1	catenin delta 1 [Source:HGNC Symbol;Acc:HGNC:2515]
ENSG00000134884	172.895	81.404	1.0867	1.47e-06	2.16e-05	ARGLU1	arginine and glutamate rich 1 [Source:HGNC Symbol;Acc:HGNC:25482]
ENSG00000164828	196.711	92.5608	1.0876	2.73e-07	4.59e-06	SUN1	Sad1 and UNC84 domain containing 1 [Source:HGNC Symbol;Acc:HGNC:18587]
ENSG00000149115	319.869	150.411	1.0886	5.31e-11	1.46e-09	TNKS1BP1	tankyrase 1 binding protein 1 [Source:HGNC Symbol;Acc:HGNC:19081]
ENSG00000281649	119.737	56.0943	1.0939	5.47e-05	0.00057914	EBLN3P	endogenous Bornavirus-like nucleoprotein 3, pseudogene [Source:HGNC Symbol;Acc:HGNC:50682]
ENSG00000141582	178.948	83.6767	1.0966	7.62e-07	1.19e-05	CBX4	chromobox 4 [Source:HGNC Symbol;Acc:HGNC:1554]
ENSG00000186591	467.501	218.386	1.0981	1.21e-15	4.99e-14	UBE2H	ubiquitin conjugating enzyme E2 H [Source:HGNC Symbol;Acc:HGNC:12484]
ENSG00000108349	111.448	51.9622	1.1008	8.95e-05	0.00090576	CASC3	cancer susceptibility 3 [Source:HGNC Symbol;Acc:HGNC:17040]
ENSG00000132432	339.08	158.056	1.1012	8.16e-12	2.48e-10	SEC61G	Sec61 translocon gamma subunit [Source:HGNC Symbol;Acc:HGNC:18277]
ENSG00000197622	136.842	63.7389	1.1023	1.38e-05	0.00016856	CDC42SE1	CDC42 small effector 1 [Source:HGNC Symbol;Acc:HGNC:17719]
ENSG00000139163	139.342	64.8752	1.1029	1.14e-05	0.00014125	ETNK1	ethanolamine kinase 1 [Source:HGNC Symbol;Acc:HGNC:24649]
ENSG00000122515	178.553	83.0568	1.1042	6.57e-07	1.04e-05	ZMIZ2	zinc finger MIZ-type containing 2 [Source:HGNC Symbol;Acc:HGNC:22229]
ENSG00000143418	179.737	83.5733	1.1048	5.95e-07	9.49e-06	CERS2	ceramide synthase 2 [Source:HGNC Symbol;Acc:HGNC:14076]
ENSG00000086548	90.9212	42.2515	1.1056	0.00037978	0.0032266	CEACAM6	carcinoembryonic antigen related cell adhesion molecule 6 [Source:HGNC Symbol;Acc:HGNC:1818]
ENSG00000147872	923.423	428.3	1.1084	6.83e-30	5.84e-28	PLIN2	perilipin 2 [Source:HGNC Symbol;Acc:HGNC:248]
ENSG00000087266	84.3423	39.0491	1.111	0.00058283	0.0046994	SH3BP2	SH3 domain binding protein 2 [Source:HGNC Symbol;Acc:HGNC:10825]
ENSG00000112511	198.685	91.941	1.1117	1.27e-07	2.27e-06	PHF1	PHD finger protein 1 [Source:HGNC Symbol;Acc:HGNC:8919]
ENSG00000108669	200.527	92.7674	1.1121	1.1e-07	1.98e-06	CYTH1	cytohesin 1 [Source:HGNC Symbol;Acc:HGNC:9501]
ENSG00000188895	175.658	81.1973	1.1133	6.55e-07	1.04e-05	MSL1	male specific lethal 1 homolog [Source:HGNC Symbol;Acc:HGNC:27905]
ENSG00000110958	615.001	283.881	1.1153	1.1e-20	6.28e-19	PTGES3	prostaglandin E synthase 3 [Source:HGNC Symbol;Acc:HGNC:16049]
ENSG00000065802	83.2896	38.4293	1.1159	0.00059621	0.0047944	ASB1	ankyrin repeat and SOCS box containing 1 [Source:HGNC Symbol;Acc:HGNC:16011]
ENSG00000182768	93.816	43.2846	1.116	0.00026842	0.002378	NGRN	neugrin, neurite outgrowth associated [Source:HGNC Symbol;Acc:HGNC:18077]
ENSG00000115524	295.658	136.362	1.1165	9.65e-11	2.58e-09	SF3B1	splicing factor 3b subunit 1 [Source:HGNC Symbol;Acc:HGNC:10768]
ENSG00000085063	303.29	139.874	1.1166	5.53e-11	1.51e-09	CD59	CD59 molecule (CD59 blood group) [Source:HGNC Symbol;Acc:HGNC:1689]
ENSG00000169926	166.974	76.9619	1.1174	1.13e-06	1.7e-05	KLF13	Kruppel like factor 13 [Source:HGNC Symbol;Acc:HGNC:13672]
ENSG00000130703	84.737	39.0491	1.1177	0.00052324	0.0042782	OSBPL2	oxysterol binding protein like 2 [Source:HGNC Symbol;Acc:HGNC:15761]
ENSG00000167106	233.158	107.23	1.1206	7.98e-09	1.69e-07	FAM102A	family with sequence similarity 102 member A [Source:HGNC Symbol;Acc:HGNC:31419]
ENSG00000167522	206.053	94.7302	1.1211	5.77e-08	1.08e-06	ANKRD11	ankyrin repeat domain 11 [Source:HGNC Symbol;Acc:HGNC:21316]
ENSG00000170759	131.974	60.6397	1.1219	1.39e-05	0.00016938	KIF5B	kinesin family member 5B [Source:HGNC Symbol;Acc:HGNC:6324]
ENSG00000188706	121.711	55.7844	1.1255	2.84e-05	0.00032013	ZDHHC9	zinc finger DHHC-type containing 9 [Source:HGNC Symbol;Acc:HGNC:18475]
ENSG00000126391	155.658	71.2801	1.1268	2.14e-06	3.06e-05	FRMD8	FERM domain containing 8 [Source:HGNC Symbol;Acc:HGNC:25462]
ENSG00000137575	375.922	172.002	1.128	1.66e-13	5.82e-12	SDCBP	syndecan binding protein [Source:HGNC Symbol;Acc:HGNC:10662]
ENSG00000197081	131.448	60.0199	1.131	1.23e-05	0.00015168	IGF2R	insulin like growth factor 2 receptor [Source:HGNC Symbol;Acc:HGNC:5467]
ENSG00000172057	120	54.7514	1.1321	2.9e-05	0.00032709	ORMDL3	ORMDL sphingolipid biosynthesis regulator 3 [Source:HGNC Symbol;Acc:HGNC:16038]
ENSG00000155508	111.842	50.9291	1.1349	5.2e-05	0.00055415	CNOT8	CCR4-NOT transcription complex subunit 8 [Source:HGNC Symbol;Acc:HGNC:9207]
ENSG00000105327	353.685	160.845	1.1368	5.67e-13	1.88e-11	BBC3	BCL2 binding component 3 [Source:HGNC Symbol;Acc:HGNC:17868]
ENSG00000010244	188.158	85.4328	1.1391	1.38e-07	2.44e-06	ZNF207	zinc finger protein 207 [Source:HGNC Symbol;Acc:HGNC:12998]
ENSG00000104824	277.895	126.135	1.1396	1.51e-10	3.97e-09	HNRNPL	heterogeneous nuclear ribonucleoprotein L [Source:HGNC Symbol;Acc:HGNC:5045]
ENSG00000179335	216.448	98.2426	1.1396	1.58e-08	3.23e-07	CLK3	CDC like kinase 3 [Source:HGNC Symbol;Acc:HGNC:2071]
ENSG00000168036	228.553	103.614	1.1413	5.99e-09	1.28e-07	CTNNB1	catenin beta 1 [Source:HGNC Symbol;Acc:HGNC:2514]
ENSG00000145623	293.29	132.746	1.1437	4.02e-11	1.13e-09	OSMR	oncostatin M receptor [Source:HGNC Symbol;Acc:HGNC:8507]
ENSG00000172845	90.6581	41.0119	1.1444	0.00023933	0.0021649	SP3	Sp3 transcription factor [Source:HGNC Symbol;Acc:HGNC:11208]
ENSG00000141367	436.974	197.312	1.1471	6.24e-16	2.68e-14	CLTC	clathrin heavy chain [Source:HGNC Symbol;Acc:HGNC:2092]
ENSG00000143774	387.895	174.791	1.15	2.23e-14	8.55e-13	GUK1	guanylate kinase 1 [Source:HGNC Symbol;Acc:HGNC:4693]
ENSG00000075618	1033.16	465.284	1.1509	1.03e-35	1.1e-33	FSCN1	fascin actin-bundling protein 1 [Source:HGNC Symbol;Acc:HGNC:11148]
ENSG00000147454	648.291	291.732	1.152	4.6e-23	3e-21	SLC25A37	solute carrier family 25 member 37 [Source:HGNC Symbol;Acc:HGNC:29786]
ENSG00000116260	871.054	391.731	1.1529	1.79e-30	1.57e-28	QSOX1	quiescin sulfhydryl oxidase 1 [Source:HGNC Symbol;Acc:HGNC:9756]
ENSG00000135862	364.08	163.531	1.1547	1.1e-13	3.97e-12	LAMC1	laminin subunit gamma 1 [Source:HGNC Symbol;Acc:HGNC:6492]
ENSG00000054965	82.237	36.8797	1.157	0.00040502	0.0034249	FAM168A	family with sequence similarity 168 member A [Source:HGNC Symbol;Acc:HGNC:28999]
ENSG00000213923	228.158	102.271	1.1576	3.75e-09	8.31e-08	CSNK1E	casein kinase 1 epsilon [Source:HGNC Symbol;Acc:HGNC:2453]
ENSG00000165527	368.027	164.667	1.1603	6.2e-14	2.29e-12	ARF6	ADP ribosylation factor 6 [Source:HGNC Symbol;Acc:HGNC:659]
ENSG00000196352	607.106	271.381	1.1616	4.93e-22	3.01e-20	CD55	CD55 molecule (Cromer blood group) [Source:HGNC Symbol;Acc:HGNC:2665]
ENSG00000095739	90.2633	40.2888	1.1638	0.00019383	0.0017919	BAMBI	BMP and activin membrane bound inhibitor [Source:HGNC Symbol;Acc:HGNC:30251]
ENSG00000182240	131.579	58.4704	1.1702	6.06e-06	8.02e-05	BACE2	beta-site APP-cleaving enzyme 2 [Source:HGNC Symbol;Acc:HGNC:934]
ENSG00000186866	120.658	53.615	1.1702	1.47e-05	0.00017827	POFUT2	protein O-fucosyltransferase 2 [Source:HGNC Symbol;Acc:HGNC:14683]
ENSG00000156535	118.816	52.7886	1.1704	1.71e-05	0.00020239	CD109	CD109 molecule [Source:HGNC Symbol;Acc:HGNC:21685]
ENSG00000123240	338.685	150.308	1.172	3.58e-13	1.22e-11	OPTN	optineurin [Source:HGNC Symbol;Acc:HGNC:17142]
ENSG00000184863	101.711	44.9375	1.1785	6.19e-05	0.00064779	RBM33	RNA binding motif protein 33 [Source:HGNC Symbol;Acc:HGNC:27223]
ENSG00000104549	102.5	45.2474	1.1797	5.69e-05	0.00060118	SQLE	squalene epoxidase [Source:HGNC Symbol;Acc:HGNC:11279]
ENSG00000099995	135.395	59.71	1.1811	3.63e-06	5.02e-05	SF3A1	splicing factor 3a subunit 1 [Source:HGNC Symbol;Acc:HGNC:10765]
ENSG00000167978	598.817	263.943	1.1819	1.88e-22	1.18e-20	SRRM2	serine/arginine repetitive matrix 2 [Source:HGNC Symbol;Acc:HGNC:16639]
ENSG00000114023	187.895	82.6436	1.185	4.41e-08	8.49e-07	FAM162A	family with sequence similarity 162 member A [Source:HGNC Symbol;Acc:HGNC:17865]
ENSG00000105976	250.921	110.123	1.1881	2.27e-10	5.9e-09	MET	MET proto-oncogene, receptor tyrosine kinase [Source:HGNC Symbol;Acc:HGNC:7029]
ENSG00000139146	94.4739	41.4251	1.1894	9.8e-05	0.00098038	FAM60A	family with sequence similarity 60 member A [Source:HGNC Symbol;Acc:HGNC:30702]
ENSG00000153944	114.342	50.1027	1.1904	1.79e-05	0.00021108	MSI2	musashi RNA binding protein 2 [Source:HGNC Symbol;Acc:HGNC:18585]
ENSG00000117868	192.5	84.2965	1.1913	2.55e-08	5.1e-07	ESYT2	extended synaptotagmin 2 [Source:HGNC Symbol;Acc:HGNC:22211]
ENSG00000126012	312.369	136.672	1.1925	1.23e-12	3.99e-11	KDM5C	lysine demethylase 5C [Source:HGNC Symbol;Acc:HGNC:11114]
ENSG00000176142	92.1054	40.2888	1.1929	0.00011459	0.0011245	TMEM39A	transmembrane protein 39A [Source:HGNC Symbol;Acc:HGNC:25600]
ENSG00000046604	111.711	48.863	1.193	2.15e-05	0.00024813	DSG2	desmoglein 2 [Source:HGNC Symbol;Acc:HGNC:3049]
ENSG00000111011	146.974	64.2554	1.1937	1.08e-06	1.64e-05	RSRC2	arginine and serine rich coiled-coil 2 [Source:HGNC Symbol;Acc:HGNC:30559]
ENSG00000104331	145.921	63.7389	1.1949	1.15e-06	1.74e-05	IMPAD1	inositol monophosphatase domain containing 1 [Source:HGNC Symbol;Acc:HGNC:26019]
ENSG00000105722	414.738	181.093	1.1955	2.34e-16	1.03e-14	ERF	ETS2 repressor factor [Source:HGNC Symbol;Acc:HGNC:3444]
ENSG00000135334	92.7633	40.4954	1.1958	0.00010432	0.0010367	AKIRIN2	akirin 2 [Source:HGNC Symbol;Acc:HGNC:21407]
ENSG00000135926	346.711	151.238	1.1969	5.95e-14	2.2e-12	TMBIM1	transmembrane BAX inhibitor motif containing 1 [Source:HGNC Symbol;Acc:HGNC:23410]
ENSG00000044115	426.185	185.742	1.1982	7.79e-17	3.51e-15	CTNNA1	catenin alpha 1 [Source:HGNC Symbol;Acc:HGNC:2509]
ENSG00000176871	116.448	50.7225	1.199	1.31e-05	0.00015996	WSB2	WD repeat and SOCS box containing 2 [Source:HGNC Symbol;Acc:HGNC:19222]
ENSG00000169032	172.106	74.7925	1.2023	1.07e-07	1.94e-06	MAP2K1	mitogen-activated protein kinase kinase 1 [Source:HGNC Symbol;Acc:HGNC:6840]
ENSG00000010404	144.342	62.7058	1.2028	1.13e-06	1.7e-05	IDS	iduronate 2-sulfatase [Source:HGNC Symbol;Acc:HGNC:5389]
ENSG00000090615	161.316	70.0405	1.2036	2.61e-07	4.4e-06	GOLGA3	golgin A3 [Source:HGNC Symbol;Acc:HGNC:4426]
ENSG00000113742	73.6843	31.8178	1.2115	0.00046074	0.0038279	CPEB4	cytoplasmic polyadenylation element binding protein 4 [Source:HGNC Symbol;Acc:HGNC:21747]
ENSG00000125629	72.3685	31.198	1.2139	0.0005055	0.0041444	INSIG2	insulin induced gene 2 [Source:HGNC Symbol;Acc:HGNC:20452]
ENSG00000140521	154.342	66.5281	1.2141	3.78e-07	6.22e-06	POLG	DNA polymerase gamma, catalytic subunit [Source:HGNC Symbol;Acc:HGNC:9179]
ENSG00000132823	152.237	65.5984	1.2146	4.49e-07	7.28e-06	OSER1	oxidative stress responsive serine rich 1 [Source:HGNC Symbol;Acc:HGNC:16105]
ENSG00000102158	143.553	61.7761	1.2165	9.19e-07	1.41e-05	MAGT1	magnesium transporter 1 [Source:HGNC Symbol;Acc:HGNC:28880]
ENSG00000169504	145.921	62.6025	1.2209	6.83e-07	1.08e-05	CLIC4	chloride intracellular channel 4 [Source:HGNC Symbol;Acc:HGNC:13518]
ENSG00000183853	118.29	50.7225	1.2216	7.68e-06	9.85e-05	KIRREL1	kirre like nephrin family adhesion molecule 1 [Source:HGNC Symbol;Acc:HGNC:15734]
ENSG00000065135	153.816	65.9083	1.2227	3.29e-07	5.48e-06	GNAI3	G protein subunit alpha i3 [Source:HGNC Symbol;Acc:HGNC:4387]
ENSG00000099917	211.185	90.3914	1.2242	2.09e-09	4.79e-08	MED15	mediator complex subunit 15 [Source:HGNC Symbol;Acc:HGNC:14248]
ENSG00000118482	70.5264	30.1649	1.2253	0.00053135	0.0043308	PHF3	PHD finger protein 3 [Source:HGNC Symbol;Acc:HGNC:8921]
ENSG00000065809	355.922	152.168	1.2259	6.85e-15	2.73e-13	FAM107B	family with sequence similarity 107 member B [Source:HGNC Symbol;Acc:HGNC:23726]
ENSG00000071054	181.974	77.7883	1.2261	2.57e-08	5.11e-07	MAP4K4	mitogen-activated protein kinase kinase kinase kinase 4 [Source:HGNC Symbol;Acc:HGNC:6866]
ENSG00000128595	607.501	259.604	1.2266	2.44e-24	1.72e-22	CALU	calumenin [Source:HGNC Symbol;Acc:HGNC:1458]
ENSG00000165757	85.1317	36.3632	1.2272	0.0001378	0.0013306	JCAD	junctional cadherin 5 associated [Source:HGNC Symbol;Acc:HGNC:29283]
ENSG00000168374	302.369	129.131	1.2275	6.66e-13	2.2e-11	ARF4	ADP ribosylation factor 4 [Source:HGNC Symbol;Acc:HGNC:655]
ENSG00000129657	129.737	55.1646	1.2338	2.24e-06	3.2e-05	SEC14L1	SEC14 like lipid binding 1 [Source:HGNC Symbol;Acc:HGNC:10698]
ENSG00000144824	111.316	47.3135	1.2343	1.17e-05	0.00014427	PHLDB2	pleckstrin homology like domain family B member 2 [Source:HGNC Symbol;Acc:HGNC:29573]
ENSG00000155876	328.422	139.564	1.2346	5.01e-14	1.87e-12	RRAGA	Ras related GTP binding A [Source:HGNC Symbol;Acc:HGNC:16963]
ENSG00000142669	161.842	68.6975	1.2363	1.2e-07	2.14e-06	SH3BGRL3	SH3 domain binding glutamate rich protein like 3 [Source:HGNC Symbol;Acc:HGNC:15568]
ENSG00000150961	76.4475	32.4376	1.2368	0.00027306	0.0024146	SEC24D	SEC24 homolog D, COPII coat complex component [Source:HGNC Symbol;Acc:HGNC:10706]
ENSG00000125875	201.711	85.4328	1.2394	3.14e-09	7.01e-08	TBC1D20	TBC1 domain family member 20 [Source:HGNC Symbol;Acc:HGNC:16133]
ENSG00000198742	93.816	39.6689	1.2418	5.17e-05	0.00055178	SMURF1	SMAD specific E3 ubiquitin protein ligase 1 [Source:HGNC Symbol;Acc:HGNC:16807]
ENSG00000147874	114.605	48.4498	1.2421	7.65e-06	9.81e-05	HAUS6	HAUS augmin like complex subunit 6 [Source:HGNC Symbol;Acc:HGNC:25948]
ENSG00000064205	225.658	95.1435	1.246	3.02e-10	7.75e-09	WISP2	WNT1 inducible signaling pathway protein 2 [Source:HGNC Symbol;Acc:HGNC:12770]
ENSG00000075420	209.474	88.0154	1.2509	1.12e-09	2.67e-08	FNDC3B	fibronectin type III domain containing 3B [Source:HGNC Symbol;Acc:HGNC:24670]
ENSG00000147852	104.737	44.0077	1.2509	1.66e-05	0.00019723	VLDLR	very low density lipoprotein receptor [Source:HGNC Symbol;Acc:HGNC:12698]
ENSG00000145979	89.6054	37.6028	1.2527	6.63e-05	0.00068902	TBC1D7	TBC1 domain family member 7 [Source:HGNC Symbol;Acc:HGNC:21066]
ENSG00000197989	101.184	42.4582	1.2529	2.24e-05	0.00025723	SNHG12	small nucleolar RNA host gene 12 [Source:HGNC Symbol;Acc:HGNC:30062]
ENSG00000185164	66.7106	27.8922	1.2581	0.00054845	0.00445	NOMO2	NODAL modulator 2 [Source:HGNC Symbol;Acc:HGNC:22652]
ENSG00000113161	82.6317	34.5037	1.2599	0.00011726	0.0011488	HMGCR	3-hydroxy-3-methylglutaryl-CoA reductase [Source:HGNC Symbol;Acc:HGNC:5006]
ENSG00000129473	70.658	29.4418	1.263	0.00035699	0.0030589	BCL2L2	BCL2 like 2 [Source:HGNC Symbol;Acc:HGNC:995]
ENSG00000157557	131.184	54.6481	1.2634	1.14e-06	1.72e-05	ETS2	ETS proto-oncogene 2, transcription factor [Source:HGNC Symbol;Acc:HGNC:3489]
ENSG00000030110	112.369	46.7969	1.2638	6.65e-06	8.66e-05	BAK1	BCL2 antagonist/killer 1 [Source:HGNC Symbol;Acc:HGNC:949]
ENSG00000136754	93.2896	38.8425	1.2641	4.03e-05	0.00044025	ABI1	abl interactor 1 [Source:HGNC Symbol;Acc:HGNC:11320]
ENSG00000135535	221.842	92.3542	1.2643	2.42e-10	6.28e-09	CD164	CD164 molecule [Source:HGNC Symbol;Acc:HGNC:1632]
ENSG00000052802	155.921	64.8752	1.2651	1.09e-07	1.96e-06	MSMO1	methylsterol monooxygenase 1 [Source:HGNC Symbol;Acc:HGNC:10545]
ENSG00000104635	180.527	75.1024	1.2653	1.09e-08	2.27e-07	SLC39A14	solute carrier family 39 member 14 [Source:HGNC Symbol;Acc:HGNC:20858]
ENSG00000167173	104.737	43.4912	1.268	1.28e-05	0.0001574	C15orf39	chromosome 15 open reading frame 39 [Source:HGNC Symbol;Acc:HGNC:24497]
ENSG00000111897	214.211	88.8419	1.2697	4.16e-10	1.05e-08	SERINC1	serine incorporator 1 [Source:HGNC Symbol;Acc:HGNC:13464]
ENSG00000198408	170.132	70.557	1.2698	2.57e-08	5.11e-07	MGEA5	meningioma expressed antigen 5 (hyaluronidase) [Source:HGNC Symbol;Acc:HGNC:7056]
ENSG00000185022	131.579	54.5448	1.2704	9.63e-07	1.47e-05	MAFF	MAF bZIP transcription factor F [Source:HGNC Symbol;Acc:HGNC:6780]
ENSG00000069956	217.106	89.9782	1.2707	3.08e-10	7.88e-09	MAPK6	mitogen-activated protein kinase 6 [Source:HGNC Symbol;Acc:HGNC:6879]
ENSG00000146278	278.948	115.598	1.2709	9.61e-13	3.15e-11	PNRC1	proline rich nuclear receptor coactivator 1 [Source:HGNC Symbol;Acc:HGNC:17278]
ENSG00000119986	875.396	362.496	1.272	1.06e-36	1.16e-34	AVPI1	arginine vasopressin induced 1 [Source:HGNC Symbol;Acc:HGNC:30898]
ENSG00000114120	65.3949	27.0658	1.2727	0.00054097	0.0043972	SLC25A36	solute carrier family 25 member 36 [Source:HGNC Symbol;Acc:HGNC:25554]
ENSG00000133226	86.4475	35.7434	1.2741	6.83e-05	0.00070799	SRRM1	serine and arginine repetitive matrix 1 [Source:HGNC Symbol;Acc:HGNC:16638]
ENSG00000100504	312.501	129.131	1.275	3.55e-14	1.33e-12	PYGL	glycogen phosphorylase L [Source:HGNC Symbol;Acc:HGNC:9725]
ENSG00000134108	175.658	72.5198	1.2763	1.3e-08	2.69e-07	ARL8B	ADP ribosylation factor like GTPase 8B [Source:HGNC Symbol;Acc:HGNC:25564]
ENSG00000082701	80.1317	33.0574	1.2774	0.00012152	0.0011867	GSK3B	glycogen synthase kinase 3 beta [Source:HGNC Symbol;Acc:HGNC:4617]
ENSG00000112893	63.9475	26.3426	1.2795	0.00058517	0.004714	MAN2A1	mannosidase alpha class 2A member 1 [Source:HGNC Symbol;Acc:HGNC:6824]
ENSG00000023287	67.5001	27.7889	1.2804	0.00040784	0.0034471	RB1CC1	RB1 inducible coiled-coil 1 [Source:HGNC Symbol;Acc:HGNC:15574]
ENSG00000070961	183.948	75.7222	1.2805	5.34e-09	1.15e-07	ATP2B1	ATPase plasma membrane Ca2+ transporting 1 [Source:HGNC Symbol;Acc:HGNC:814]
ENSG00000077782	235.395	96.7963	1.2821	3.85e-11	1.08e-09	FGFR1	fibroblast growth factor receptor 1 [Source:HGNC Symbol;Acc:HGNC:3688]
ENSG00000171940	135.395	55.5778	1.2846	5.11e-07	8.23e-06	ZNF217	zinc finger protein 217 [Source:HGNC Symbol;Acc:HGNC:13009]
ENSG00000178381	97.8949	40.1855	1.2846	1.95e-05	0.00022762	ZFAND2A	zinc finger AN1-type containing 2A [Source:HGNC Symbol;Acc:HGNC:28073]
ENSG00000068878	75.0001	30.7847	1.2847	0.00018547	0.0017253	PSME4	proteasome activator subunit 4 [Source:HGNC Symbol;Acc:HGNC:20635]
ENSG00000119707	100.79	41.3218	1.2864	1.43e-05	0.00017393	RBM25	RNA binding motif protein 25 [Source:HGNC Symbol;Acc:HGNC:23244]
ENSG00000187325	76.4475	31.3013	1.2882	0.00015443	0.0014737	TAF9B	TATA-box binding protein associated factor 9b [Source:HGNC Symbol;Acc:HGNC:17306]
ENSG00000156860	210.395	86.0527	1.2898	3.28e-10	8.33e-09	FBRS	fibrosin [Source:HGNC Symbol;Acc:HGNC:20442]
ENSG00000154370	110.921	45.3507	1.2903	5e-06	6.74e-05	TRIM11	tripartite motif containing 11 [Source:HGNC Symbol;Acc:HGNC:16281]
ENSG00000137193	307.895	125.825	1.291	2.75e-14	1.04e-12	PIM1	Pim-1 proto-oncogene, serine/threonine kinase [Source:HGNC Symbol;Acc:HGNC:8986]
ENSG00000165029	69.6054	28.3054	1.2981	0.00027622	0.0024375	ABCA1	ATP binding cassette subfamily A member 1 [Source:HGNC Symbol;Acc:HGNC:29]
ENSG00000142599	62.5001	25.4129	1.2983	0.00056798	0.0045919	RERE	arginine-glutamic acid dipeptide repeats [Source:HGNC Symbol;Acc:HGNC:9965]
ENSG00000117139	103.684	42.1482	1.2987	8.99e-06	0.00011397	KDM5B	lysine demethylase 5B [Source:HGNC Symbol;Acc:HGNC:18039]
ENSG00000131389	538.422	218.799	1.2991	4.35e-24	2.99e-22	SLC6A6	solute carrier family 6 member 6 [Source:HGNC Symbol;Acc:HGNC:11052]
ENSG00000185043	1104.34	447.928	1.3018	7.9e-48	1.2e-45	CIB1	calcium and integrin binding 1 [Source:HGNC Symbol;Acc:HGNC:16920]
ENSG00000161010	77.7633	31.5079	1.3034	0.00011409	0.0011208	MRNIP	MRN complex interacting protein [Source:HGNC Symbol;Acc:HGNC:30817]
ENSG00000108654	755.659	306.091	1.3038	2.35e-33	2.37e-31	DDX5	DEAD-box helicase 5 [Source:HGNC Symbol;Acc:HGNC:2746]
ENSG00000121060	125.527	50.8258	1.3044	9.3e-07	1.43e-05	TRIM25	tripartite motif containing 25 [Source:HGNC Symbol;Acc:HGNC:12932]
ENSG00000080822	115.132	46.487	1.3084	2.45e-06	3.49e-05	CLDND1	claudin domain containing 1 [Source:HGNC Symbol;Acc:HGNC:1322]
ENSG00000183864	74.4738	30.0616	1.3088	0.00015017	0.0014377	TOB2	transducer of ERBB2, 2 [Source:HGNC Symbol;Acc:HGNC:11980]
ENSG00000102172	647.37	261.154	1.3097	4.8e-29	4.05e-27	SMS	spermine synthase [Source:HGNC Symbol;Acc:HGNC:11123]
ENSG00000116514	150.921	60.7431	1.313	6.21e-08	1.16e-06	RNF19B	ring finger protein 19B [Source:HGNC Symbol;Acc:HGNC:26886]
ENSG00000026025	1842.77	741.003	1.3143	5.18e-80	1.26e-77	VIM	vimentin [Source:HGNC Symbol;Acc:HGNC:12692]
ENSG00000134352	91.5791	36.7764	1.3162	2.38e-05	0.00027205	IL6ST	interleukin 6 signal transducer [Source:HGNC Symbol;Acc:HGNC:6021]
ENSG00000089159	175.527	70.4537	1.3169	4.81e-09	1.05e-07	PXN	paxillin [Source:HGNC Symbol;Acc:HGNC:9718]
ENSG00000182827	160.79	64.462	1.3187	2.03e-08	4.09e-07	ACBD3	acyl-CoA binding domain containing 3 [Source:HGNC Symbol;Acc:HGNC:15453]
ENSG00000171621	88.1581	35.2268	1.3234	3.08e-05	0.00034484	SPSB1	splA/ryanodine receptor domain and SOCS box containing 1 [Source:HGNC Symbol;Acc:HGNC:30628]
ENSG00000135250	70.0001	27.8922	1.3275	0.00019592	0.0018085	SRPK2	SRSF protein kinase 2 [Source:HGNC Symbol;Acc:HGNC:11306]
ENSG00000109920	120.132	47.83	1.3286	1.05e-06	1.59e-05	FNBP4	formin binding protein 4 [Source:HGNC Symbol;Acc:HGNC:19752]
ENSG00000169045	445.132	177.167	1.3291	5.29e-21	3.09e-19	HNRNPH1	heterogeneous nuclear ribonucleoprotein H1 [Source:HGNC Symbol;Acc:HGNC:5041]
ENSG00000105220	4321.59	1715.37	1.333	3.48e-190	1.84e-187	GPI	glucose-6-phosphate isomerase [Source:HGNC Symbol;Acc:HGNC:4458]
ENSG00000110171	63.5527	25.2063	1.3342	0.00036361	0.0031068	TRIM3	tripartite motif containing 3 [Source:HGNC Symbol;Acc:HGNC:10064]
ENSG00000033327	63.4212	25.103	1.3371	0.00035866	0.0030703	GAB2	GRB2 associated binding protein 2 [Source:HGNC Symbol;Acc:HGNC:14458]
ENSG00000139112	278.553	110.019	1.3402	6.59e-14	2.43e-12	GABARAPL1	GABA type A receptor associated protein like 1 [Source:HGNC Symbol;Acc:HGNC:4068]
ENSG00000113282	123.027	48.5531	1.3413	6.19e-07	9.83e-06	CLINT1	clathrin interactor 1 [Source:HGNC Symbol;Acc:HGNC:23186]
ENSG00000162783	550.659	217.146	1.3425	4.73e-26	3.51e-24	IER5	immediate early response 5 [Source:HGNC Symbol;Acc:HGNC:5393]
ENSG00000163755	121.842	48.0366	1.3428	6.83e-07	1.08e-05	HPS3	HPS3, biogenesis of lysosomal organelles complex 2 subunit 1 [Source:HGNC Symbol;Acc:HGNC:15597]
ENSG00000157514	161.579	63.6356	1.3443	1.03e-08	2.17e-07	TSC22D3	TSC22 domain family member 3 [Source:HGNC Symbol;Acc:HGNC:3051]
ENSG00000244462	64.6054	25.4129	1.3461	0.00028963	0.0025421	RBM12	RNA binding motif protein 12 [Source:HGNC Symbol;Acc:HGNC:9898]
ENSG00000140743	118.027	46.3837	1.3474	9.42e-07	1.44e-05	CDR2	cerebellar degeneration related protein 2 [Source:HGNC Symbol;Acc:HGNC:1799]
ENSG00000167565	149.342	58.5737	1.3503	3.26e-08	6.39e-07	SERTAD3	SERTA domain containing 3 [Source:HGNC Symbol;Acc:HGNC:17931]
ENSG00000166128	94.4739	36.983	1.3531	1.06e-05	0.00013273	RAB8B	RAB8B, member RAS oncogene family [Source:HGNC Symbol;Acc:HGNC:30273]
ENSG00000260708	76.8422	30.0616	1.354	7.06e-05	0.00072905	AL118516.1	-
ENSG00000101266	465.396	181.816	1.356	1.18e-22	7.48e-21	CSNK2A1	casein kinase 2 alpha 1 [Source:HGNC Symbol;Acc:HGNC:2457]
ENSG00000076108	177.369	69.214	1.3576	1.42e-09	3.34e-08	BAZ2A	bromodomain adjacent to zinc finger domain 2A [Source:HGNC Symbol;Acc:HGNC:962]
ENSG00000212907	225.79	88.0154	1.3592	8.1e-12	2.47e-10	MT-ND4L	mitochondrially encoded NADH:ubiquinone oxidoreductase core subunit 4L [Source:HGNC Symbol;Acc:HGNC:7460]
ENSG00000084234	943.291	367.248	1.361	1.69e-44	2.34e-42	APLP2	amyloid beta precursor like protein 2 [Source:HGNC Symbol;Acc:HGNC:598]
ENSG00000110172	62.1054	24.1733	1.3613	0.00032981	0.0028476	CHORDC1	cysteine and histidine rich domain containing 1 [Source:HGNC Symbol;Acc:HGNC:14525]
ENSG00000085117	61.5791	23.9666	1.3614	0.0003493	0.0029944	CD82	CD82 molecule [Source:HGNC Symbol;Acc:HGNC:6210]
ENSG00000108389	60.5264	23.5534	1.3616	0.00039184	0.0033212	MTMR4	myotubularin related protein 4 [Source:HGNC Symbol;Acc:HGNC:7452]
ENSG00000153560	75.5264	29.3385	1.3642	7.26e-05	0.00074792	UBP1	upstream binding protein 1 (LBP-1a) [Source:HGNC Symbol;Acc:HGNC:12507]
ENSG00000053747	109.342	42.4582	1.3647	1.79e-06	2.61e-05	LAMA3	laminin subunit alpha 3 [Source:HGNC Symbol;Acc:HGNC:6483]
ENSG00000153162	67.8949	26.3426	1.3659	0.00016588	0.0015706	BMP6	bone morphogenetic protein 6 [Source:HGNC Symbol;Acc:HGNC:1073]
ENSG00000013375	64.737	25.103	1.3667	0.00023376	0.0021187	PGM3	phosphoglucomutase 3 [Source:HGNC Symbol;Acc:HGNC:8907]
ENSG00000151929	136.974	53.0985	1.3672	8.62e-08	1.57e-06	BAG3	BCL2 associated athanogene 3 [Source:HGNC Symbol;Acc:HGNC:939]
ENSG00000160551	79.737	30.888	1.3682	4.36e-05	0.00047165	TAOK1	TAO kinase 1 [Source:HGNC Symbol;Acc:HGNC:29259]
ENSG00000130635	442.764	171.279	1.3702	5.11e-22	3.11e-20	COL5A1	collagen type V alpha 1 chain [Source:HGNC Symbol;Acc:HGNC:2209]
ENSG00000170027	476.185	184.192	1.3703	1.46e-23	9.81e-22	YWHAG	tyrosine 3-monooxygenase/tryptophan 5-monooxygenase activation protein gamma [Source:HGNC Symbol;Acc:HGNC:12852]
ENSG00000141458	404.738	156.093	1.3746	2.25e-20	1.26e-18	NPC1	NPC intracellular cholesterol transporter 1 [Source:HGNC Symbol;Acc:HGNC:7897]
ENSG00000196878	403.29	155.473	1.3752	2.55e-20	1.41e-18	LAMB3	laminin subunit beta 3 [Source:HGNC Symbol;Acc:HGNC:6490]
ENSG00000129003	62.7633	24.1733	1.3765	0.00026562	0.0023566	VPS13C	vacuolar protein sorting 13 homolog C [Source:HGNC Symbol;Acc:HGNC:23594]
ENSG00000107862	136.184	52.3754	1.3786	7.48e-08	1.38e-06	GBF1	golgi brefeldin A resistant guanine nucleotide exchange factor 1 [Source:HGNC Symbol;Acc:HGNC:4181]
ENSG00000068028	86.8423	33.3674	1.38	1.71e-05	0.0002029	RASSF1	Ras association domain family member 1 [Source:HGNC Symbol;Acc:HGNC:9882]
ENSG00000121741	58.4212	22.4171	1.3819	0.00041413	0.0034987	ZMYM2	zinc finger MYM-type containing 2 [Source:HGNC Symbol;Acc:HGNC:12989]
ENSG00000141867	75.658	29.0286	1.382	5.86e-05	0.0006166	BRD4	bromodomain containing 4 [Source:HGNC Symbol;Acc:HGNC:13575]
ENSG00000149187	201.974	77.3751	1.3842	4.84e-11	1.34e-09	CELF1	CUGBP Elav-like family member 1 [Source:HGNC Symbol;Acc:HGNC:2549]
ENSG00000196367	57.7633	22.1072	1.3856	0.00043206	0.0036315	TRRAP	transformation/transcription domain associated protein [Source:HGNC Symbol;Acc:HGNC:12347]
ENSG00000143889	69.4738	26.5493	1.3878	0.00011085	0.0010932	HNRNPLL	heterogeneous nuclear ribonucleoprotein L like [Source:HGNC Symbol;Acc:HGNC:25127]
ENSG00000160271	91.9738	35.1235	1.3888	8.56e-06	0.00010894	RALGDS	ral guanine nucleotide dissociation stimulator [Source:HGNC Symbol;Acc:HGNC:9842]
ENSG00000091409	122.369	46.6936	1.3899	2.78e-07	4.68e-06	ITGA6	integrin subunit alpha 6 [Source:HGNC Symbol;Acc:HGNC:6142]
ENSG00000197217	126.711	48.3465	1.3901	1.71e-07	2.99e-06	ENTPD4	ectonucleoside triphosphate diphosphohydrolase 4 [Source:HGNC Symbol;Acc:HGNC:14573]
ENSG00000116584	189.342	72.1065	1.3928	1.53e-10	4.03e-09	ARHGEF2	Rho/Rac guanine nucleotide exchange factor 2 [Source:HGNC Symbol;Acc:HGNC:682]
ENSG00000134333	5148.82	1959.38	1.3938	1.7e-245	1.27e-242	LDHA	lactate dehydrogenase A [Source:HGNC Symbol;Acc:HGNC:6535]
ENSG00000182472	94.8686	36.0533	1.3958	5.6e-06	7.45e-05	CAPN12	calpain 12 [Source:HGNC Symbol;Acc:HGNC:13249]
ENSG00000138757	149.737	56.8175	1.398	1.11e-08	2.3e-07	G3BP2	G3BP stress granule assembly factor 2 [Source:HGNC Symbol;Acc:HGNC:30291]
ENSG00000110880	285.132	108.16	1.3985	3.11e-15	1.27e-13	CORO1C	coronin 1C [Source:HGNC Symbol;Acc:HGNC:2254]
ENSG00000136802	178.027	67.4578	1.4	4.44e-10	1.11e-08	LRRC8A	leucine rich repeat containing 8 family member A [Source:HGNC Symbol;Acc:HGNC:19027]
ENSG00000119950	112.369	42.5615	1.4006	7.14e-07	1.12e-05	MXI1	MAX interactor 1, dimerization protein [Source:HGNC Symbol;Acc:HGNC:7534]
ENSG00000168137	151.974	57.4373	1.4038	7.59e-09	1.61e-07	SETD5	SET domain containing 5 [Source:HGNC Symbol;Acc:HGNC:25566]
ENSG00000013588	860.002	324.479	1.4062	3.97e-43	5.27e-41	GPRC5A	G protein-coupled receptor class C group 5 member A [Source:HGNC Symbol;Acc:HGNC:9836]
ENSG00000120686	113.158	42.6648	1.4072	5.85e-07	9.35e-06	UFM1	ubiquitin fold modifier 1 [Source:HGNC Symbol;Acc:HGNC:20597]
ENSG00000095397	55.658	20.9708	1.4082	0.00045459	0.003789	WHRN	whirlin [Source:HGNC Symbol;Acc:HGNC:16361]
ENSG00000168214	60.3948	22.727	1.41	0.00025558	0.0022844	RBPJ	recombination signal binding protein for immunoglobulin kappa J region [Source:HGNC Symbol;Acc:HGNC:5724]
ENSG00000169429	1253.55	470.552	1.4136	1.24e-62	2.3e-60	CXCL8	C-X-C motif chemokine ligand 8 [Source:HGNC Symbol;Acc:HGNC:6025]
ENSG00000135316	83.6844	31.4046	1.414	1.59e-05	0.00019053	SYNCRIP	synaptotagmin binding cytoplasmic RNA interacting protein [Source:HGNC Symbol;Acc:HGNC:16918]
ENSG00000189060	1124.87	421.482	1.4162	1.43e-56	2.44e-54	H1F0	H1 histone family member 0 [Source:HGNC Symbol;Acc:HGNC:4714]
ENSG00000185728	53.2896	19.9378	1.4183	0.00055407	0.0044896	YTHDF3	YTH N6-methyladenosine RNA binding protein 3 [Source:HGNC Symbol;Acc:HGNC:26465]
ENSG00000197696	118.816	44.4209	1.4194	2.47e-07	4.19e-06	NMB	neuromedin B [Source:HGNC Symbol;Acc:HGNC:7842]
ENSG00000155380	82.3686	30.7847	1.4199	1.73e-05	0.00020456	SLC16A1	solute carrier family 16 member 1 [Source:HGNC Symbol;Acc:HGNC:10922]
ENSG00000196396	101.579	37.9128	1.4218	1.77e-06	2.57e-05	PTPN1	protein tyrosine phosphatase, non-receptor type 1 [Source:HGNC Symbol;Acc:HGNC:9642]
ENSG00000215301	257.764	96.1765	1.4223	2.65e-14	1.01e-12	DDX3X	DEAD-box helicase 3, X-linked [Source:HGNC Symbol;Acc:HGNC:2745]
ENSG00000170921	159.342	59.4001	1.4236	2.08e-09	4.77e-08	TANC2	tetratricopeptide repeat, ankyrin repeat and coiled-coil containing 2 [Source:HGNC Symbol;Acc:HGNC:30212]
ENSG00000184014	152.632	56.7142	1.4283	4.07e-09	8.97e-08	DENND5A	DENN domain containing 5A [Source:HGNC Symbol;Acc:HGNC:19344]
ENSG00000173334	163.553	60.7431	1.429	1.12e-09	2.67e-08	TRIB1	tribbles pseudokinase 1 [Source:HGNC Symbol;Acc:HGNC:16891]
ENSG00000141682	64.8685	24.07	1.4303	0.00012362	0.0012051	PMAIP1	phorbol-12-myristate-13-acetate-induced protein 1 [Source:HGNC Symbol;Acc:HGNC:9108]
ENSG00000127481	255.658	94.7302	1.4323	2.33e-14	8.89e-13	UBR4	ubiquitin protein ligase E3 component n-recognin 4 [Source:HGNC Symbol;Acc:HGNC:30313]
ENSG00000102144	3264.87	1207.11	1.4355	1.09e-164	5.3e-162	PGK1	phosphoglycerate kinase 1 [Source:HGNC Symbol;Acc:HGNC:8896]
ENSG00000111640	10417.1	3842.93	1.4387	0	0	GAPDH	glyceraldehyde-3-phosphate dehydrogenase [Source:HGNC Symbol;Acc:HGNC:4141]
ENSG00000139154	55.9212	20.5576	1.4437	0.00032519	0.0028145	AEBP2	AE binding protein 2 [Source:HGNC Symbol;Acc:HGNC:24051]
ENSG00000161011	1225.53	450.511	1.4438	1.4e-63	2.68e-61	SQSTM1	sequestosome 1 [Source:HGNC Symbol;Acc:HGNC:11280]
ENSG00000138674	165.527	60.7431	1.4463	5.87e-10	1.45e-08	SEC31A	SEC31 homolog A, COPII coat complex component [Source:HGNC Symbol;Acc:HGNC:17052]
ENSG00000154358	70.3949	25.8261	1.4466	5.34e-05	0.0005672	OBSCN	obscurin, cytoskeletal calmodulin and titin-interacting RhoGEF [Source:HGNC Symbol;Acc:HGNC:15719]
ENSG00000173273	71.0528	26.0327	1.4486	4.83e-05	0.0005184	TNKS	tankyrase [Source:HGNC Symbol;Acc:HGNC:11941]
ENSG00000175793	274.737	100.412	1.4521	1.16e-15	4.79e-14	SFN	stratifin [Source:HGNC Symbol;Acc:HGNC:10773]
ENSG00000182372	72.3685	26.446	1.4523	3.94e-05	0.00043164	CLN8	CLN8, transmembrane ER and ERGIC protein [Source:HGNC Symbol;Acc:HGNC:2079]
ENSG00000100226	143.158	52.2721	1.4535	7.21e-09	1.53e-07	GTPBP1	GTP binding protein 1 [Source:HGNC Symbol;Acc:HGNC:4669]
ENSG00000169018	125.395	45.7639	1.4542	6.05e-08	1.13e-06	FEM1B	fem-1 homolog B [Source:HGNC Symbol;Acc:HGNC:3649]
ENSG00000107854	54.7369	19.9378	1.457	0.00033657	0.0028977	TNKS2	tankyrase 2 [Source:HGNC Symbol;Acc:HGNC:15677]
ENSG00000146242	315.395	114.875	1.4571	7.46e-18	3.59e-16	TPBG	trophoblast glycoprotein [Source:HGNC Symbol;Acc:HGNC:12004]
ENSG00000075275	131.184	47.7267	1.4587	2.75e-08	5.43e-07	CELSR1	cadherin EGF LAG seven-pass G-type receptor 1 [Source:HGNC Symbol;Acc:HGNC:1850]
ENSG00000197102	338.948	122.932	1.4632	3.35e-19	1.72e-17	DYNC1H1	dynein cytoplasmic 1 heavy chain 1 [Source:HGNC Symbol;Acc:HGNC:2961]
ENSG00000135631	217.5	78.718	1.4663	6.58e-13	2.17e-11	RAB11FIP5	RAB11 family interacting protein 5 [Source:HGNC Symbol;Acc:HGNC:24845]
ENSG00000173848	196.711	71.1768	1.4666	8.08e-12	2.47e-10	NET1	neuroepithelial cell transforming 1 [Source:HGNC Symbol;Acc:HGNC:14592]
ENSG00000168795	102.237	36.983	1.467	8.22e-07	1.27e-05	ZBTB5	zinc finger and BTB domain containing 5 [Source:HGNC Symbol;Acc:HGNC:23836]
ENSG00000168209	1210.92	437.598	1.4684	1.02e-64	1.99e-62	DDIT4	DNA damage inducible transcript 4 [Source:HGNC Symbol;Acc:HGNC:24944]
ENSG00000104885	99.6054	35.95	1.4702	1.08e-06	1.64e-05	DOT1L	DOT1 like histone lysine methyltransferase [Source:HGNC Symbol;Acc:HGNC:24948]
ENSG00000186635	209.869	75.7222	1.4707	1.45e-12	4.65e-11	ARAP1	ArfGAP with RhoGAP domain, ankyrin repeat and PH domain 1 [Source:HGNC Symbol;Acc:HGNC:16925]
ENSG00000101109	48.8159	17.5618	1.4749	0.00061944	0.0049657	STK4	serine/threonine kinase 4 [Source:HGNC Symbol;Acc:HGNC:11408]
ENSG00000112739	64.3422	23.1402	1.4754	8.46e-05	0.00086055	PRPF4B	pre-mRNA processing factor 4B [Source:HGNC Symbol;Acc:HGNC:17346]
ENSG00000172927	244.474	87.8088	1.4772	1.7e-14	6.63e-13	MYEOV	myeloma overexpressed [Source:HGNC Symbol;Acc:HGNC:7563]
ENSG00000058668	69.6054	24.9997	1.4773	4.25e-05	0.00046195	ATP2B4	ATPase plasma membrane Ca2+ transporting 4 [Source:HGNC Symbol;Acc:HGNC:817]
ENSG00000125107	87.7633	31.5079	1.4779	4.27e-06	5.83e-05	CNOT1	CCR4-NOT transcription complex subunit 1 [Source:HGNC Symbol;Acc:HGNC:7877]
ENSG00000090924	211.974	76.0321	1.4792	8.58e-13	2.81e-11	PLEKHG2	pleckstrin homology and RhoGEF domain containing G2 [Source:HGNC Symbol;Acc:HGNC:29515]
ENSG00000151748	49.6054	17.7684	1.4812	0.00053311	0.0043412	SAV1	salvador family WW domain containing protein 1 [Source:HGNC Symbol;Acc:HGNC:17795]
ENSG00000010438	62.1054	22.2105	1.4835	0.00010412	0.0010353	PRSS3	protease, serine 3 [Source:HGNC Symbol;Acc:HGNC:9486]
ENSG00000166592	56.1843	20.0411	1.4872	0.00021615	0.001971	RRAD	RRAD, Ras related glycolysis inhibitor and calcium channel regulator [Source:HGNC Symbol;Acc:HGNC:10446]
ENSG00000176407	340.658	121.486	1.4875	8.11e-20	4.41e-18	KCMF1	potassium channel modulatory factor 1 [Source:HGNC Symbol;Acc:HGNC:20589]
ENSG00000107185	68.6843	24.4832	1.4882	4.27e-05	0.00046258	RGP1	RGP1 homolog, RAB6A GEF complex partner 1 [Source:HGNC Symbol;Acc:HGNC:21965]
ENSG00000101654	88.4212	31.5079	1.4887	3.4e-06	4.74e-05	RNMT	RNA guanine-7 methyltransferase [Source:HGNC Symbol;Acc:HGNC:10075]
ENSG00000198399	52.7633	18.8014	1.4887	0.00033307	0.0028731	ITSN2	intersectin 2 [Source:HGNC Symbol;Acc:HGNC:6184]
ENSG00000141580	395.79	141.011	1.4889	8.39e-23	5.36e-21	WDR45B	WD repeat domain 45B [Source:HGNC Symbol;Acc:HGNC:25072]
ENSG00000152684	131.053	46.6936	1.4889	1.55e-08	3.18e-07	PELO	pelota mRNA surveillance and ribosome rescue factor [Source:HGNC Symbol;Acc:HGNC:8829]
ENSG00000078269	127.895	45.5573	1.4892	2.29e-08	4.6e-07	SYNJ2	synaptojanin 2 [Source:HGNC Symbol;Acc:HGNC:11504]
ENSG00000115355	70.5264	25.103	1.4903	3.29e-05	0.00036592	CCDC88A	coiled-coil domain containing 88A [Source:HGNC Symbol;Acc:HGNC:25523]
ENSG00000182158	160.527	57.0241	1.4932	3.49e-10	8.83e-09	CREB3L2	cAMP responsive element binding protein 3 like 2 [Source:HGNC Symbol;Acc:HGNC:23720]
ENSG00000162734	212.632	75.309	1.4975	4.46e-13	1.49e-11	PEA15	phosphoprotein enriched in astrocytes 15 [Source:HGNC Symbol;Acc:HGNC:8822]
ENSG00000110841	93.816	32.9541	1.5094	1.28e-06	1.9e-05	PPFIBP1	PPFIA binding protein 1 [Source:HGNC Symbol;Acc:HGNC:9249]
ENSG00000177119	184.342	64.5653	1.5136	1.01e-11	3.04e-10	ANO6	anoctamin 6 [Source:HGNC Symbol;Acc:HGNC:25240]
ENSG00000179820	388.027	135.742	1.5153	4.87e-23	3.16e-21	MYADM	myeloid associated differentiation marker [Source:HGNC Symbol;Acc:HGNC:7544]
ENSG00000164244	135	47.2102	1.5158	5.49e-09	1.18e-07	PRRC1	proline rich coiled-coil 1 [Source:HGNC Symbol;Acc:HGNC:28164]
ENSG00000171680	60.658	21.1774	1.5182	9.07e-05	0.00091551	PLEKHG5	pleckstrin homology and RhoGEF domain containing G5 [Source:HGNC Symbol;Acc:HGNC:29105]
ENSG00000145730	102.237	35.6401	1.5203	3.62e-07	5.99e-06	PAM	peptidylglycine alpha-amidating monooxygenase [Source:HGNC Symbol;Acc:HGNC:8596]
ENSG00000108510	53.4211	18.5948	1.5225	0.00023098	0.0020967	MED13	mediator complex subunit 13 [Source:HGNC Symbol;Acc:HGNC:22474]
ENSG00000034152	206.579	71.8999	1.5226	4.41e-13	1.48e-11	MAP2K3	mitogen-activated protein kinase kinase 3 [Source:HGNC Symbol;Acc:HGNC:6843]
ENSG00000173846	127.369	44.3176	1.5231	1.29e-08	2.66e-07	PLK3	polo like kinase 3 [Source:HGNC Symbol;Acc:HGNC:2154]
ENSG00000090006	1619.61	563.423	1.5234	1.41e-91	4.03e-89	LTBP4	latent transforming growth factor beta binding protein 4 [Source:HGNC Symbol;Acc:HGNC:6717]
ENSG00000115541	52.7633	18.2849	1.5289	0.00023961	0.0021664	HSPE1	heat shock protein family E (Hsp10) member 1 [Source:HGNC Symbol;Acc:HGNC:5269]
ENSG00000188522	146.711	50.8258	1.5293	8.97e-10	2.16e-08	FAM83G	family with sequence similarity 83 member G [Source:HGNC Symbol;Acc:HGNC:32554]
ENSG00000166398	75.0001	25.9294	1.5323	1.14e-05	0.00014163	KIAA0355	KIAA0355 [Source:HGNC Symbol;Acc:HGNC:29016]
ENSG00000275052	125.263	43.2846	1.533	1.4e-08	2.88e-07	PPP4R3B	protein phosphatase 4 regulatory subunit 3B [Source:HGNC Symbol;Acc:HGNC:29267]
ENSG00000137942	80.5265	27.7889	1.535	5.28e-06	7.07e-05	FNBP1L	formin binding protein 1 like [Source:HGNC Symbol;Acc:HGNC:20851]
ENSG00000074695	364.211	125.618	1.5357	3.36e-22	2.08e-20	LMAN1	lectin, mannose binding 1 [Source:HGNC Symbol;Acc:HGNC:6631]
ENSG00000099331	153.158	52.7886	1.5367	3.25e-10	8.26e-09	MYO9B	myosin IXB [Source:HGNC Symbol;Acc:HGNC:7609]
ENSG00000103111	81.5791	28.0988	1.5377	4.43e-06	6.03e-05	MON1B	MON1 homolog B, secretory trafficking associated [Source:HGNC Symbol;Acc:HGNC:25020]
ENSG00000153317	112.895	38.8425	1.5393	6.49e-08	1.21e-06	ASAP1	ArfGAP with SH3 domain, ankyrin repeat and PH domain 1 [Source:HGNC Symbol;Acc:HGNC:2720]
ENSG00000204681	71.1843	24.4832	1.5398	1.76e-05	0.00020791	GABBR1	gamma-aminobutyric acid type B receptor subunit 1 [Source:HGNC Symbol;Acc:HGNC:4070]
ENSG00000134324	49.6054	17.0452	1.5411	0.00033534	0.0028885	LPIN1	lipin 1 [Source:HGNC Symbol;Acc:HGNC:13345]
ENSG00000120889	795.659	273.24	1.542	7.61e-47	1.13e-44	TNFRSF10B	TNF receptor superfamily member 10b [Source:HGNC Symbol;Acc:HGNC:11905]
ENSG00000038382	131.316	45.0408	1.5437	5.1e-09	1.1e-07	TRIO	trio Rho guanine nucleotide exchange factor [Source:HGNC Symbol;Acc:HGNC:12303]
ENSG00000137331	1825.27	622.513	1.5519	2.69e-106	9.72e-104	IER3	immediate early response 3 [Source:HGNC Symbol;Acc:HGNC:5392]
ENSG00000118260	63.0264	21.4873	1.5525	4.74e-05	0.00050898	CREB1	cAMP responsive element binding protein 1 [Source:HGNC Symbol;Acc:HGNC:2345]
ENSG00000126214	71.0528	24.1733	1.5555	1.51e-05	0.00018217	KLC1	kinesin light chain 1 [Source:HGNC Symbol;Acc:HGNC:6387]
ENSG00000253352	87.7633	29.855	1.5556	1.51e-06	2.23e-05	TUG1	taurine up-regulated 1 (non-protein coding) [Source:HGNC Symbol;Acc:HGNC:26066]
ENSG00000225190	105.132	35.7434	1.5565	1.39e-07	2.46e-06	PLEKHM1	pleckstrin homology and RUN domain containing M1 [Source:HGNC Symbol;Acc:HGNC:29017]
ENSG00000183963	319.606	108.573	1.5576	3.99e-20	2.18e-18	SMTN	smoothelin [Source:HGNC Symbol;Acc:HGNC:11126]
ENSG00000173237	132.895	45.1441	1.5577	3.13e-09	6.99e-08	C11orf86	chromosome 11 open reading frame 86 [Source:HGNC Symbol;Acc:HGNC:34442]
ENSG00000115107	285.922	97.1062	1.558	3.55e-18	1.73e-16	STEAP3	STEAP3 metalloreductase [Source:HGNC Symbol;Acc:HGNC:24592]
ENSG00000023445	245.527	83.2634	1.5601	7.35e-16	3.13e-14	BIRC3	baculoviral IAP repeat containing 3 [Source:HGNC Symbol;Acc:HGNC:591]
ENSG00000166886	158.816	53.8216	1.5611	8.62e-11	2.32e-09	NAB2	NGFI-A binding protein 2 [Source:HGNC Symbol;Acc:HGNC:7627]
ENSG00000101213	44.2106	14.9792	1.5614	0.00061622	0.0049435	PTK6	protein tyrosine kinase 6 [Source:HGNC Symbol;Acc:HGNC:9617]
ENSG00000173598	100.526	33.9872	1.5645	2.31e-07	3.95e-06	NUDT4	nudix hydrolase 4 [Source:HGNC Symbol;Acc:HGNC:8051]
ENSG00000134109	116.448	39.359	1.5649	2.57e-08	5.11e-07	EDEM1	ER degradation enhancing alpha-mannosidase like protein 1 [Source:HGNC Symbol;Acc:HGNC:18967]
ENSG00000113712	121.184	40.9086	1.5667	1.3e-08	2.68e-07	CSNK1A1	casein kinase 1 alpha 1 [Source:HGNC Symbol;Acc:HGNC:2451]
ENSG00000221914	137.106	46.2804	1.5668	1.46e-09	3.43e-08	PPP2R2A	protein phosphatase 2 regulatory subunit Balpha [Source:HGNC Symbol;Acc:HGNC:9304]
ENSG00000011405	44.079	14.8758	1.5671	0.00060354	0.0048512	PIK3C2A	phosphatidylinositol-4-phosphate 3-kinase catalytic subunit type 2 alpha [Source:HGNC Symbol;Acc:HGNC:8971]
ENSG00000065308	122.5	41.3218	1.5678	1.06e-08	2.22e-07	TRAM2	translocation associated membrane protein 2 [Source:HGNC Symbol;Acc:HGNC:16855]
ENSG00000181191	45.658	15.3924	1.5687	0.0004761	0.0039392	PJA1	praja ring finger ubiquitin ligase 1 [Source:HGNC Symbol;Acc:HGNC:16648]
ENSG00000120071	61.4475	20.6609	1.5725	4.87e-05	0.00052251	KANSL1	KAT8 regulatory NSL complex subunit 1 [Source:HGNC Symbol;Acc:HGNC:24565]
ENSG00000123575	84.2107	28.3054	1.5729	1.97e-06	2.85e-05	FAM199X	family with sequence similarity 199, X-linked [Source:HGNC Symbol;Acc:HGNC:25195]
ENSG00000055483	219.474	73.7594	1.5732	1.6e-14	6.24e-13	USP36	ubiquitin specific peptidase 36 [Source:HGNC Symbol;Acc:HGNC:20062]
ENSG00000164327	73.158	24.5865	1.5732	9.27e-06	0.00011732	RICTOR	RPTOR independent companion of MTOR complex 2 [Source:HGNC Symbol;Acc:HGNC:28611]
ENSG00000166579	174.606	58.677	1.5732	7.39e-12	2.26e-10	NDEL1	nudE neurodevelopment protein 1 like 1 [Source:HGNC Symbol;Acc:HGNC:17620]
ENSG00000133639	1030.4	344.107	1.5823	8.42e-63	1.58e-60	BTG1	BTG anti-proliferation factor 1 [Source:HGNC Symbol;Acc:HGNC:1130]
ENSG00000167470	183.685	61.2596	1.5842	1.57e-12	5.06e-11	MIDN	midnolin [Source:HGNC Symbol;Acc:HGNC:16298]
ENSG00000166250	116.184	38.7392	1.5846	1.89e-08	3.82e-07	CLMP	CXADR like membrane protein [Source:HGNC Symbol;Acc:HGNC:24039]
ENSG00000109971	2953.69	984.699	1.5848	4.31e-177	2.16e-174	HSPA8	heat shock protein family A (Hsp70) member 8 [Source:HGNC Symbol;Acc:HGNC:5241]
ENSG00000134186	94.6054	31.5079	1.5862	3.82e-07	6.28e-06	PRPF38B	pre-mRNA processing factor 38B [Source:HGNC Symbol;Acc:HGNC:25512]
ENSG00000131149	137.895	45.8672	1.588	8.44e-10	2.04e-08	GSE1	Gse1 coiled-coil protein [Source:HGNC Symbol;Acc:HGNC:28979]
ENSG00000127334	64.3422	21.384	1.5892	2.74e-05	0.00030968	DYRK2	dual specificity tyrosine phosphorylation regulated kinase 2 [Source:HGNC Symbol;Acc:HGNC:3093]
ENSG00000068971	95.9212	31.8178	1.592	2.91e-07	4.88e-06	PPP2R5B	protein phosphatase 2 regulatory subunit B'beta [Source:HGNC Symbol;Acc:HGNC:9310]
ENSG00000168404	86.3159	28.512	1.5981	1.05e-06	1.6e-05	MLKL	mixed lineage kinase domain like pseudokinase [Source:HGNC Symbol;Acc:HGNC:26617]
ENSG00000144747	52.6317	17.3552	1.6006	0.0001353	0.0013114	TMF1	TATA element modulatory factor 1 [Source:HGNC Symbol;Acc:HGNC:11870]
ENSG00000148396	163.816	53.8216	1.6058	1.45e-11	4.31e-10	SEC16A	SEC16 homolog A, endoplasmic reticulum export factor [Source:HGNC Symbol;Acc:HGNC:29006]
ENSG00000170542	135.263	44.4209	1.6065	8.37e-10	2.03e-08	SERPINB9	serpin family B member 9 [Source:HGNC Symbol;Acc:HGNC:8955]
ENSG00000175471	82.8949	27.1691	1.6093	1.49e-06	2.2e-05	MCTP1	multiple C2 and transmembrane domain containing 1 [Source:HGNC Symbol;Acc:HGNC:26183]
ENSG00000152484	76.9738	25.2063	1.6106	3.48e-06	4.84e-05	USP12	ubiquitin specific peptidase 12 [Source:HGNC Symbol;Acc:HGNC:20485]
ENSG00000198563	76.7107	25.103	1.6116	3.57e-06	4.96e-05	DDX39B	DExD-box helicase 39B [Source:HGNC Symbol;Acc:HGNC:13917]
ENSG00000111252	61.3159	20.0411	1.6133	3.36e-05	0.00037306	SH2B3	SH2B adaptor protein 3 [Source:HGNC Symbol;Acc:HGNC:29605]
ENSG00000132359	120	39.1524	1.6159	6.25e-09	1.34e-07	RAP1GAP2	RAP1 GTPase activating protein 2 [Source:HGNC Symbol;Acc:HGNC:29176]
ENSG00000113916	104.605	34.0905	1.6175	5.66e-08	1.06e-06	BCL6	B-cell CLL/lymphoma 6 [Source:HGNC Symbol;Acc:HGNC:1001]
ENSG00000147010	303.816	98.9657	1.6182	2.11e-20	1.18e-18	SH3KBP1	SH3 domain containing kinase binding protein 1 [Source:HGNC Symbol;Acc:HGNC:13867]
ENSG00000100647	47.6317	15.4957	1.6201	0.00024409	0.0022002	SUSD6	sushi domain containing 6 [Source:HGNC Symbol;Acc:HGNC:19956]
ENSG00000196968	70.5264	22.9336	1.6207	7.99e-06	0.0001022	FUT11	fucosyltransferase 11 [Source:HGNC Symbol;Acc:HGNC:19233]
ENSG00000110422	41.9738	13.6362	1.622	0.00056641	0.0045813	HIPK3	homeodomain interacting protein kinase 3 [Source:HGNC Symbol;Acc:HGNC:4915]
ENSG00000165030	96.0528	31.198	1.6224	1.83e-07	3.18e-06	NFIL3	nuclear factor, interleukin 3 regulated [Source:HGNC Symbol;Acc:HGNC:7787]
ENSG00000107104	95.7896	31.0947	1.6232	1.88e-07	3.25e-06	KANK1	KN motif and ankyrin repeat domains 1 [Source:HGNC Symbol;Acc:HGNC:19309]
ENSG00000131459	397.501	129.027	1.6233	2.5e-26	1.9e-24	GFPT2	glutamine-fructose-6-phosphate transaminase 2 [Source:HGNC Symbol;Acc:HGNC:4242]
ENSG00000173530	211.974	68.8008	1.6234	9e-15	3.55e-13	TNFRSF10D	TNF receptor superfamily member 10d [Source:HGNC Symbol;Acc:HGNC:11907]
ENSG00000011422	1094.34	355.058	1.6239	1.6e-69	3.35e-67	PLAUR	plasminogen activator, urokinase receptor [Source:HGNC Symbol;Acc:HGNC:9053]
ENSG00000167258	67.8949	22.0039	1.6255	1.12e-05	0.00013939	CDK12	cyclin dependent kinase 12 [Source:HGNC Symbol;Acc:HGNC:24224]
ENSG00000124831	160.658	51.8589	1.6313	1.23e-11	3.67e-10	LRRFIP1	LRR binding FLII interacting protein 1 [Source:HGNC Symbol;Acc:HGNC:6702]
ENSG00000166881	48.0264	15.4957	1.632	0.00021017	0.0019223	NEMP1	nuclear envelope integral membrane protein 1 [Source:HGNC Symbol;Acc:HGNC:29001]
ENSG00000083520	72.237	23.2435	1.6359	5.24e-06	7.02e-05	DIS3	DIS3 homolog, exosome endoribonuclease and 3'-5' exoribonuclease [Source:HGNC Symbol;Acc:HGNC:20604]
ENSG00000107651	83.158	26.7559	1.636	1.02e-06	1.56e-05	SEC23IP	SEC23 interacting protein [Source:HGNC Symbol;Acc:HGNC:17018]
ENSG00000104765	494.475	159.089	1.6361	9.33e-33	9.05e-31	BNIP3L	BCL2 interacting protein 3 like [Source:HGNC Symbol;Acc:HGNC:1085]
ENSG00000166716	99.3423	31.9211	1.6379	8.93e-08	1.63e-06	ZNF592	zinc finger protein 592 [Source:HGNC Symbol;Acc:HGNC:28986]
ENSG00000070444	134.079	43.078	1.6381	5.21e-10	1.3e-08	MNT	MAX network transcriptional repressor [Source:HGNC Symbol;Acc:HGNC:7188]
ENSG00000162923	130.395	41.8383	1.64	8.63e-10	2.08e-08	WDR26	WD repeat domain 26 [Source:HGNC Symbol;Acc:HGNC:21208]
ENSG00000100201	481.448	154.027	1.6442	3.42e-32	3.2e-30	DDX17	DEAD-box helicase 17 [Source:HGNC Symbol;Acc:HGNC:2740]
ENSG00000185650	1384.74	442.143	1.647	1.5e-89	4.09e-87	ZFP36L1	ZFP36 ring finger protein like 1 [Source:HGNC Symbol;Acc:HGNC:1107]
ENSG00000100664	136.974	43.6978	1.6483	2.75e-10	7.1e-09	EIF5	eukaryotic translation initiation factor 5 [Source:HGNC Symbol;Acc:HGNC:3299]
ENSG00000125657	339.08	107.953	1.6512	2.59e-23	1.73e-21	TNFSF9	TNF superfamily member 9 [Source:HGNC Symbol;Acc:HGNC:11939]
ENSG00000074211	126.316	40.1855	1.6523	1.25e-09	2.95e-08	PPP2R2C	protein phosphatase 2 regulatory subunit Bgamma [Source:HGNC Symbol;Acc:HGNC:9306]
ENSG00000146232	76.4475	24.2766	1.6549	2.23e-06	3.18e-05	NFKBIE	NFKB inhibitor epsilon [Source:HGNC Symbol;Acc:HGNC:7799]
ENSG00000133858	90.9212	28.822	1.6574	2.38e-07	4.06e-06	ZFC3H1	zinc finger C3H1-type containing [Source:HGNC Symbol;Acc:HGNC:28328]
ENSG00000116017	90.7896	28.7187	1.6605	2.33e-07	3.97e-06	ARID3A	AT-rich interaction domain 3A [Source:HGNC Symbol;Acc:HGNC:3031]
ENSG00000130396	61.8422	19.5246	1.6633	1.92e-05	0.00022418	AFDN	afadin, adherens junction formation factor [Source:HGNC Symbol;Acc:HGNC:7137]
ENSG00000158195	317.764	100.309	1.6635	3.34e-22	2.08e-20	WASF2	WAS protein family member 2 [Source:HGNC Symbol;Acc:HGNC:12733]
ENSG00000107036	57.6317	18.1816	1.6644	3.66e-05	0.00040343	RIC1	RIC1 homolog, RAB6A GEF complex partner 1 [Source:HGNC Symbol;Acc:HGNC:17686]
ENSG00000132680	176.316	55.5778	1.6656	5.01e-13	1.68e-11	KIAA0907	KIAA0907 [Source:HGNC Symbol;Acc:HGNC:29145]
ENSG00000170802	50.5264	15.9089	1.6672	0.00010855	0.0010716	FOXN2	forkhead box N2 [Source:HGNC Symbol;Acc:HGNC:5281]
ENSG00000168884	162.369	51.0324	1.6698	3.71e-12	1.17e-10	TNIP2	TNFAIP3 interacting protein 2 [Source:HGNC Symbol;Acc:HGNC:19118]
ENSG00000140575	334.211	104.957	1.671	1.97e-23	1.32e-21	IQGAP1	IQ motif containing GTPase activating protein 1 [Source:HGNC Symbol;Acc:HGNC:6110]
ENSG00000085449	137.237	43.078	1.6716	1.62e-10	4.25e-09	WDFY1	WD repeat and FYVE domain containing 1 [Source:HGNC Symbol;Acc:HGNC:20451]
ENSG00000128590	87.6317	27.479	1.6731	3.18e-07	5.3e-06	DNAJB9	DnaJ heat shock protein family (Hsp40) member B9 [Source:HGNC Symbol;Acc:HGNC:6968]
ENSG00000166478	57.5001	17.975	1.6776	3.32e-05	0.00036834	ZNF143	zinc finger protein 143 [Source:HGNC Symbol;Acc:HGNC:12928]
ENSG00000143320	117.5	36.6731	1.6799	2.85e-09	6.42e-08	CRABP2	cellular retinoic acid binding protein 2 [Source:HGNC Symbol;Acc:HGNC:2339]
ENSG00000181222	131.842	41.1152	1.6811	3.05e-10	7.83e-09	POLR2A	RNA polymerase II subunit A [Source:HGNC Symbol;Acc:HGNC:9187]
ENSG00000175155	55.658	17.3552	1.6812	4.3e-05	0.00046541	YPEL2	yippee like 2 [Source:HGNC Symbol;Acc:HGNC:18326]
ENSG00000140941	266.711	83.0568	1.6831	3.13e-19	1.61e-17	MAP1LC3B	microtubule associated protein 1 light chain 3 beta [Source:HGNC Symbol;Acc:HGNC:13352]
ENSG00000181788	83.2896	25.9294	1.6835	5.44e-07	8.72e-06	SIAH2	siah E3 ubiquitin protein ligase 2 [Source:HGNC Symbol;Acc:HGNC:10858]
ENSG00000089902	75.2633	23.3468	1.6887	1.8e-06	2.61e-05	RCOR1	REST corepressor 1 [Source:HGNC Symbol;Acc:HGNC:17441]
ENSG00000198517	871.186	269.935	1.6904	1.84e-59	3.28e-57	MAFK	MAF bZIP transcription factor K [Source:HGNC Symbol;Acc:HGNC:6782]
ENSG00000080031	156.316	48.3465	1.693	5.35e-12	1.67e-10	PTPRH	protein tyrosine phosphatase, receptor type H [Source:HGNC Symbol;Acc:HGNC:9672]
ENSG00000181026	332.632	102.685	1.6957	7.25e-24	4.94e-22	AEN	apoptosis enhancing nuclease [Source:HGNC Symbol;Acc:HGNC:25722]
ENSG00000070495	228.027	70.3504	1.6966	7.21e-17	3.27e-15	JMJD6	arginine demethylase and lysine hydroxylase [Source:HGNC Symbol;Acc:HGNC:19355]
ENSG00000125812	40.5264	12.4998	1.697	0.00043494	0.0036471	GZF1	GDNF inducible zinc finger protein 1 [Source:HGNC Symbol;Acc:HGNC:15808]
ENSG00000176624	60.0001	18.4915	1.6981	1.84e-05	0.00021604	MEX3C	mex-3 RNA binding family member C [Source:HGNC Symbol;Acc:HGNC:28040]
ENSG00000183077	64.0791	19.7312	1.6994	9.47e-06	0.00011965	AFMID	arylformamidase [Source:HGNC Symbol;Acc:HGNC:20910]
ENSG00000176986	70.9212	21.7973	1.7021	3.08e-06	4.32e-05	SEC24C	SEC24 homolog C, COPII coat complex component [Source:HGNC Symbol;Acc:HGNC:10705]
ENSG00000124942	611.975	187.704	1.705	7.06e-43	9.29e-41	AHNAK	AHNAK nucleoprotein [Source:HGNC Symbol;Acc:HGNC:347]
ENSG00000148841	197.764	60.6397	1.7054	6.01e-15	2.41e-13	ITPRIP	inositol 1,4,5-trisphosphate receptor interacting protein [Source:HGNC Symbol;Acc:HGNC:29370]
ENSG00000089177	66.7106	20.4543	1.7055	5.83e-06	7.72e-05	KIF16B	kinesin family member 16B [Source:HGNC Symbol;Acc:HGNC:15869]
ENSG00000173120	128.816	39.4623	1.7068	2.94e-10	7.56e-09	KDM2A	lysine demethylase 2A [Source:HGNC Symbol;Acc:HGNC:13606]
ENSG00000165434	95.1317	29.1319	1.7073	6.05e-08	1.13e-06	PGM2L1	phosphoglucomutase 2 like 1 [Source:HGNC Symbol;Acc:HGNC:20898]
ENSG00000126803	263.158	80.5775	1.7075	2.04e-19	1.07e-17	HSPA2	heat shock protein family A (Hsp70) member 2 [Source:HGNC Symbol;Acc:HGNC:5235]
ENSG00000166987	87.3686	26.6526	1.7128	1.94e-07	3.35e-06	MBD6	methyl-CpG binding domain protein 6 [Source:HGNC Symbol;Acc:HGNC:20445]
ENSG00000104093	57.2369	17.4585	1.713	2.51e-05	0.00028634	DMXL2	Dmx like 2 [Source:HGNC Symbol;Acc:HGNC:2938]
ENSG00000171475	113.948	34.7103	1.7149	2.67e-09	6.05e-08	WIPF2	WAS/WASL interacting protein family member 2 [Source:HGNC Symbol;Acc:HGNC:30923]
ENSG00000106366	4757.64	1446.68	1.7175	0	0	SERPINE1	serpin family E member 1 [Source:HGNC Symbol;Acc:HGNC:8583]
ENSG00000156273	85.0002	25.8261	1.7186	2.62e-07	4.43e-06	BACH1	BTB domain and CNC homolog 1 [Source:HGNC Symbol;Acc:HGNC:935]
ENSG00000148154	167.895	50.9291	1.721	4.35e-13	1.46e-11	UGCG	UDP-glucose ceramide glucosyltransferase [Source:HGNC Symbol;Acc:HGNC:12524]
ENSG00000171634	40.5264	12.2932	1.721	0.00037222	0.0031759	BPTF	bromodomain PHD finger transcription factor [Source:HGNC Symbol;Acc:HGNC:3581]
ENSG00000197461	449.606	136.362	1.7212	1.98e-32	1.9e-30	PDGFA	platelet derived growth factor subunit A [Source:HGNC Symbol;Acc:HGNC:8799]
ENSG00000142627	1389.21	420.553	1.7239	9.16e-97	2.85e-94	EPHA2	EPH receptor A2 [Source:HGNC Symbol;Acc:HGNC:3386]
ENSG00000164970	274.606	83.0568	1.7252	1.64e-20	9.25e-19	FAM219A	family with sequence similarity 219 member A [Source:HGNC Symbol;Acc:HGNC:19920]
ENSG00000154229	244.079	73.7594	1.7265	2e-18	9.81e-17	PRKCA	protein kinase C alpha [Source:HGNC Symbol;Acc:HGNC:9393]
ENSG00000184557	215.79	65.1851	1.727	1.77e-16	7.86e-15	SOCS3	suppressor of cytokine signaling 3 [Source:HGNC Symbol;Acc:HGNC:19391]
ENSG00000126368	125.132	37.6028	1.7345	3.09e-10	7.89e-09	NR1D1	nuclear receptor subfamily 1 group D member 1 [Source:HGNC Symbol;Acc:HGNC:7962]
ENSG00000165959	117.369	35.2268	1.7363	1.05e-09	2.51e-08	CLMN	calmin [Source:HGNC Symbol;Acc:HGNC:19972]
ENSG00000197948	59.2106	17.7684	1.7365	1.47e-05	0.0001774	FCHSD1	FCH and double SH3 domains 1 [Source:HGNC Symbol;Acc:HGNC:25463]
ENSG00000090020	74.0791	22.2105	1.7378	1.23e-06	1.84e-05	SLC9A1	solute carrier family 9 member A1 [Source:HGNC Symbol;Acc:HGNC:11071]
ENSG00000166483	74.4738	22.3138	1.7388	1.14e-06	1.72e-05	WEE1	WEE1 G2 checkpoint kinase [Source:HGNC Symbol;Acc:HGNC:12761]
ENSG00000105656	72.5001	21.6939	1.7407	1.55e-06	2.27e-05	ELL	elongation factor for RNA polymerase II [Source:HGNC Symbol;Acc:HGNC:23114]
ENSG00000141543	448.027	133.986	1.7415	6.46e-33	6.3e-31	EIF4A3	eukaryotic translation initiation factor 4A3 [Source:HGNC Symbol;Acc:HGNC:18683]
ENSG00000134250	93.5528	27.8922	1.7459	4.46e-08	8.58e-07	NOTCH2	notch 2 [Source:HGNC Symbol;Acc:HGNC:7882]
ENSG00000185947	41.579	12.3965	1.7459	0.00026461	0.0023488	ZNF267	zinc finger protein 267 [Source:HGNC Symbol;Acc:HGNC:13060]
ENSG00000104626	64.4738	19.2146	1.7465	5.53e-06	7.37e-05	ERI1	exoribonuclease 1 [Source:HGNC Symbol;Acc:HGNC:23994]
ENSG00000112763	79.2107	23.5534	1.7498	4.56e-07	7.39e-06	BTN2A1	butyrophilin subfamily 2 member A1 [Source:HGNC Symbol;Acc:HGNC:1136]
ENSG00000136152	39.6053	11.7767	1.7498	0.00036186	0.0030933	COG3	component of oligomeric golgi complex 3 [Source:HGNC Symbol;Acc:HGNC:18619]
ENSG00000124782	37.2369	11.0536	1.7522	0.00053593	0.0043602	RREB1	ras responsive element binding protein 1 [Source:HGNC Symbol;Acc:HGNC:10449]
ENSG00000138081	36.9737	10.9503	1.7555	0.00054992	0.0044599	FBXO11	F-box protein 11 [Source:HGNC Symbol;Acc:HGNC:13590]
ENSG00000131016	1039.74	307.538	1.7574	3.73e-75	8.53e-73	AKAP12	A-kinase anchoring protein 12 [Source:HGNC Symbol;Acc:HGNC:370]
ENSG00000137831	268.027	79.1313	1.7601	1.13e-20	6.44e-19	UACA	uveal autoantigen with coiled-coil domains and ankyrin repeats [Source:HGNC Symbol;Acc:HGNC:15947]
ENSG00000129315	82.237	24.2766	1.7602	2.41e-07	4.11e-06	CCNT1	cyclin T1 [Source:HGNC Symbol;Acc:HGNC:1599]
ENSG00000172939	111.316	32.8508	1.7607	1.86e-09	4.3e-08	OXSR1	oxidative stress responsive 1 [Source:HGNC Symbol;Acc:HGNC:8508]
ENSG00000198752	163.684	48.2432	1.7625	3.02e-13	1.03e-11	CDC42BPB	CDC42 binding protein kinase beta [Source:HGNC Symbol;Acc:HGNC:1738]
ENSG00000156671	82.7633	24.3799	1.7633	2.12e-07	3.65e-06	SAMD8	sterile alpha motif domain containing 8 [Source:HGNC Symbol;Acc:HGNC:26320]
ENSG00000184205	44.3422	13.0164	1.7684	0.00014107	0.0013585	TSPYL2	TSPY like 2 [Source:HGNC Symbol;Acc:HGNC:24358]
ENSG00000163395	82.8949	24.2766	1.7717	1.87e-07	3.23e-06	IGFN1	immunoglobulin-like and fibronectin type III domain containing 1 [Source:HGNC Symbol;Acc:HGNC:24607]
ENSG00000134107	1437.77	420.966	1.7721	1.36e-104	4.82e-102	BHLHE40	basic helix-loop-helix family member e40 [Source:HGNC Symbol;Acc:HGNC:1046]
ENSG00000143797	103.158	30.1649	1.7739	5.87e-09	1.26e-07	MBOAT2	membrane bound O-acyltransferase domain containing 2 [Source:HGNC Symbol;Acc:HGNC:25193]
ENSG00000147854	105.658	30.888	1.7743	3.83e-09	8.46e-08	UHRF2	ubiquitin like with PHD and ring finger domains 2 [Source:HGNC Symbol;Acc:HGNC:12557]
ENSG00000189266	123.158	35.8467	1.7806	1.78e-10	4.66e-09	PNRC2	proline rich nuclear receptor coactivator 2 [Source:HGNC Symbol;Acc:HGNC:23158]
ENSG00000144674	157.369	45.7639	1.7819	5.39e-13	1.79e-11	GOLGA4	golgin A4 [Source:HGNC Symbol;Acc:HGNC:4427]
ENSG00000151092	156.316	45.454	1.782	6.42e-13	2.12e-11	NGLY1	N-glycanase 1 [Source:HGNC Symbol;Acc:HGNC:17646]
ENSG00000065923	143.027	41.5284	1.7841	5.76e-12	1.79e-10	SLC9A7	solute carrier family 9 member A7 [Source:HGNC Symbol;Acc:HGNC:17123]
ENSG00000066422	60.5264	17.5618	1.7851	7.43e-06	9.56e-05	ZBTB11	zinc finger and BTB domain containing 11 [Source:HGNC Symbol;Acc:HGNC:16740]
ENSG00000163960	72.3685	20.9708	1.787	9.39e-07	1.44e-05	UBXN7	UBX domain protein 7 [Source:HGNC Symbol;Acc:HGNC:29119]
ENSG00000131236	160.132	46.3837	1.7876	2.94e-13	1.01e-11	CAP1	cyclase associated actin cytoskeleton regulatory protein 1 [Source:HGNC Symbol;Acc:HGNC:20040]
ENSG00000106086	44.3422	12.8098	1.7914	0.00011988	0.0011726	PLEKHA8	pleckstrin homology domain containing A8 [Source:HGNC Symbol;Acc:HGNC:30037]
ENSG00000115760	77.7633	22.4171	1.7945	3.38e-07	5.63e-06	BIRC6	baculoviral IAP repeat containing 6 [Source:HGNC Symbol;Acc:HGNC:13516]
ENSG00000217801	104.474	30.0616	1.7971	3.23e-09	7.2e-08	AL390719.1	-
ENSG00000166016	171.579	49.2763	1.7999	3.07e-14	1.16e-12	ABTB2	ankyrin repeat and BTB domain containing 2 [Source:HGNC Symbol;Acc:HGNC:23842]
ENSG00000082153	1024.87	294.315	1.8	5.86e-77	1.36e-74	BZW1	basic leucine zipper and W2 domains 1 [Source:HGNC Symbol;Acc:HGNC:18380]
ENSG00000143751	38.158	10.9503	1.801	0.00033913	0.0029184	SDE2	SDE2 telomere maintenance homolog [Source:HGNC Symbol;Acc:HGNC:26643]
ENSG00000172638	72.7633	20.8675	1.802	7.4e-07	1.16e-05	EFEMP2	EGF containing fibulin like extracellular matrix protein 2 [Source:HGNC Symbol;Acc:HGNC:3219]
ENSG00000008513	136.184	39.0491	1.8022	1.26e-11	3.76e-10	ST3GAL1	ST3 beta-galactoside alpha-2,3-sialyltransferase 1 [Source:HGNC Symbol;Acc:HGNC:10862]
ENSG00000143322	54.4738	15.599	1.8041	1.81e-05	0.00021238	ABL2	ABL proto-oncogene 2, non-receptor tyrosine kinase [Source:HGNC Symbol;Acc:HGNC:77]
ENSG00000108179	170.658	48.863	1.8043	3.21e-14	1.21e-12	PPIF	peptidylprolyl isomerase F [Source:HGNC Symbol;Acc:HGNC:9259]
ENSG00000103966	116.053	33.1607	1.8072	3.69e-10	9.31e-09	EHD4	EH domain containing 4 [Source:HGNC Symbol;Acc:HGNC:3245]
ENSG00000073712	133.816	38.2227	1.8078	1.69e-11	4.96e-10	FERMT2	fermitin family member 2 [Source:HGNC Symbol;Acc:HGNC:15767]
ENSG00000138434	322.895	92.0443	1.8107	1.19e-25	8.77e-24	SSFA2	sperm specific antigen 2 [Source:HGNC Symbol;Acc:HGNC:11319]
ENSG00000124145	815.528	232.435	1.8109	3.43e-62	6.31e-60	SDC4	syndecan 4 [Source:HGNC Symbol;Acc:HGNC:10661]
ENSG00000156011	133.29	37.9128	1.8138	1.63e-11	4.8e-10	PSD3	pleckstrin and Sec7 domain containing 3 [Source:HGNC Symbol;Acc:HGNC:19093]
ENSG00000116717	253.158	72.0032	1.8139	1.64e-20	9.25e-19	GADD45A	growth arrest and DNA damage inducible alpha [Source:HGNC Symbol;Acc:HGNC:4095]
ENSG00000135720	88.0265	24.9997	1.816	4.28e-08	8.26e-07	DYNC1LI2	dynein cytoplasmic 1 light intermediate chain 2 [Source:HGNC Symbol;Acc:HGNC:2966]
ENSG00000196850	66.5791	18.9047	1.8163	1.88e-06	2.73e-05	PPTC7	PTC7 protein phosphatase homolog [Source:HGNC Symbol;Acc:HGNC:30695]
ENSG00000185567	328.553	93.0774	1.8196	2.9e-26	2.18e-24	AHNAK2	AHNAK nucleoprotein 2 [Source:HGNC Symbol;Acc:HGNC:20125]
ENSG00000080824	1333.69	377.785	1.8198	2.59e-101	8.66e-99	HSP90AA1	heat shock protein 90 alpha family class A member 1 [Source:HGNC Symbol;Acc:HGNC:5253]
ENSG00000110047	564.212	159.812	1.8199	6.65e-44	9.09e-42	EHD1	EH domain containing 1 [Source:HGNC Symbol;Acc:HGNC:3242]
ENSG00000100100	45.7896	12.9131	1.8262	7.21e-05	0.00074267	PIK3IP1	phosphoinositide-3-kinase interacting protein 1 [Source:HGNC Symbol;Acc:HGNC:24942]
ENSG00000231721	130.79	36.8797	1.8263	1.96e-11	5.7e-10	LINC-PINT	long intergenic non-protein coding RNA, p53 induced transcript [Source:HGNC Symbol;Acc:HGNC:26885]
ENSG00000152952	750.396	211.258	1.8286	3.07e-58	5.37e-56	PLOD2	procollagen-lysine,2-oxoglutarate 5-dioxygenase 2 [Source:HGNC Symbol;Acc:HGNC:9082]
ENSG00000008294	402.238	113.118	1.8302	4.6e-32	4.28e-30	SPAG9	sperm associated antigen 9 [Source:HGNC Symbol;Acc:HGNC:14524]
ENSG00000153922	58.8159	16.5287	1.8312	6.53e-06	8.54e-05	CHD1	chromodomain helicase DNA binding protein 1 [Source:HGNC Symbol;Acc:HGNC:1915]
ENSG00000231160	58.9475	16.5287	1.8345	6.19e-06	8.14e-05	KLF3-AS1	KLF3 antisense RNA 1 [Source:HGNC Symbol;Acc:HGNC:25796]
ENSG00000157224	140.395	39.359	1.8347	3.03e-12	9.61e-11	CLDN12	claudin 12 [Source:HGNC Symbol;Acc:HGNC:2034]
ENSG00000183696	351.711	98.3459	1.8385	1.95e-28	1.61e-26	UPP1	uridine phosphorylase 1 [Source:HGNC Symbol;Acc:HGNC:12576]
ENSG00000120063	149.737	41.8383	1.8395	5.21e-13	1.73e-11	GNA13	G protein subunit alpha 13 [Source:HGNC Symbol;Acc:HGNC:4381]
ENSG00000108256	295.79	82.5403	1.8414	3.13e-24	2.15e-22	NUFIP2	NUFIP2, FMR1 interacting protein 2 [Source:HGNC Symbol;Acc:HGNC:17634]
ENSG00000054598	38.158	10.6404	1.8424	0.00026325	0.0023402	FOXC1	forkhead box C1 [Source:HGNC Symbol;Acc:HGNC:3800]
ENSG00000144136	308.29	85.7427	1.8462	2.77e-25	2.02e-23	SLC20A1	solute carrier family 20 member 1 [Source:HGNC Symbol;Acc:HGNC:10946]
ENSG00000185507	40.1316	11.1569	1.8468	0.00017738	0.0016595	IRF7	interferon regulatory factor 7 [Source:HGNC Symbol;Acc:HGNC:6122]
ENSG00000107863	62.5001	17.3552	1.8485	2.84e-06	4e-05	ARHGAP21	Rho GTPase activating protein 21 [Source:HGNC Symbol;Acc:HGNC:23725]
ENSG00000115963	397.501	110.123	1.8518	2.86e-32	2.72e-30	RND3	Rho family GTPase 3 [Source:HGNC Symbol;Acc:HGNC:671]
ENSG00000096696	166.316	45.9705	1.8551	1.86e-14	7.21e-13	DSP	desmoplakin [Source:HGNC Symbol;Acc:HGNC:3052]
ENSG00000103089	633.685	175.101	1.8556	1.41e-50	2.24e-48	FA2H	fatty acid 2-hydroxylase [Source:HGNC Symbol;Acc:HGNC:21197]
ENSG00000163814	332.764	91.941	1.8557	2.27e-27	1.8e-25	CDCP1	CUB domain containing protein 1 [Source:HGNC Symbol;Acc:HGNC:24357]
ENSG00000001167	50.9211	14.0494	1.8578	2.21e-05	0.0002535	NFYA	nuclear transcription factor Y subunit alpha [Source:HGNC Symbol;Acc:HGNC:7804]
ENSG00000183337	51.3159	14.1527	1.8583	2.04e-05	0.00023675	BCOR	BCL6 corepressor [Source:HGNC Symbol;Acc:HGNC:20893]
ENSG00000143702	103.421	28.4087	1.8641	1.33e-09	3.14e-08	CEP170	centrosomal protein 170 [Source:HGNC Symbol;Acc:HGNC:28920]
ENSG00000169826	100.79	27.6856	1.8641	2.15e-09	4.92e-08	CSGALNACT2	chondroitin sulfate N-acetylgalactosaminyltransferase 2 [Source:HGNC Symbol;Acc:HGNC:24292]
ENSG00000174718	55.0001	15.0825	1.8666	9.59e-06	0.0001209	KIAA1551	KIAA1551 [Source:HGNC Symbol;Acc:HGNC:25559]
ENSG00000104756	205.658	56.301	1.869	1.05e-17	5.02e-16	KCTD9	potassium channel tetramerization domain containing 9 [Source:HGNC Symbol;Acc:HGNC:22401]
ENSG00000114268	94.737	25.8261	1.8751	5.54e-09	1.19e-07	PFKFB4	6-phosphofructo-2-kinase/fructose-2,6-biphosphatase 4 [Source:HGNC Symbol;Acc:HGNC:8875]
ENSG00000136068	1423.29	387.599	1.8766	2.8e-113	1.07e-110	FLNB	filamin B [Source:HGNC Symbol;Acc:HGNC:3755]
ENSG00000172602	123.29	33.574	1.8766	2.83e-11	8.12e-10	RND1	Rho family GTPase 1 [Source:HGNC Symbol;Acc:HGNC:18314]
ENSG00000111674	1252.24	340.802	1.8775	5.77e-100	1.89e-97	ENO2	enolase 2 [Source:HGNC Symbol;Acc:HGNC:3353]
ENSG00000155903	64.2106	17.4585	1.8789	1.53e-06	2.25e-05	RASA2	RAS p21 protein activator 2 [Source:HGNC Symbol;Acc:HGNC:9872]
ENSG00000173039	584.738	158.882	1.8798	9.8e-48	1.47e-45	RELA	RELA proto-oncogene, NF-kB subunit [Source:HGNC Symbol;Acc:HGNC:9955]
ENSG00000160570	632.633	171.795	1.8807	1.55e-51	2.5e-49	DEDD2	death effector domain containing 2 [Source:HGNC Symbol;Acc:HGNC:24450]
ENSG00000135070	119.474	32.4376	1.881	5.27e-11	1.45e-09	ISCA1	iron-sulfur cluster assembly 1 [Source:HGNC Symbol;Acc:HGNC:28660]
ENSG00000159140	89.2107	24.1733	1.8838	1.36e-08	2.8e-07	SON	SON DNA binding protein [Source:HGNC Symbol;Acc:HGNC:11183]
ENSG00000095564	103.684	27.9955	1.8889	8.55e-10	2.07e-08	BTAF1	B-TFIID TATA-box binding protein associated factor 1 [Source:HGNC Symbol;Acc:HGNC:17307]
ENSG00000124788	45.9211	12.3965	1.8892	4.45e-05	0.00048108	ATXN1	ataxin 1 [Source:HGNC Symbol;Acc:HGNC:10548]
ENSG00000147894	58.5527	15.8056	1.8893	4.02e-06	5.52e-05	C9orf72	chromosome 9 open reading frame 72 [Source:HGNC Symbol;Acc:HGNC:28337]
ENSG00000243156	33.6843	9.0908	1.8896	0.00046995	0.0038973	MICAL3	microtubule associated monooxygenase, calponin and LIM domain containing 3 [Source:HGNC Symbol;Acc:HGNC:24694]
ENSG00000169967	67.1054	18.0783	1.8922	7.75e-07	1.21e-05	MAP3K2	mitogen-activated protein kinase kinase kinase 2 [Source:HGNC Symbol;Acc:HGNC:6854]
ENSG00000167625	91.316	24.5865	1.893	8.09e-09	1.71e-07	ZNF526	zinc finger protein 526 [Source:HGNC Symbol;Acc:HGNC:29415]
ENSG00000126705	96.316	25.9294	1.8932	3.17e-09	7.07e-08	AHDC1	AT-hook DNA binding motif containing 1 [Source:HGNC Symbol;Acc:HGNC:25230]
ENSG00000115020	37.1053	9.91723	1.9036	0.00022263	0.0020229	PIKFYVE	phosphoinositide kinase, FYVE-type zinc finger containing [Source:HGNC Symbol;Acc:HGNC:23785]
ENSG00000137075	46.0527	12.2932	1.9054	3.86e-05	0.00042296	RNF38	ring finger protein 38 [Source:HGNC Symbol;Acc:HGNC:18052]
ENSG00000119514	61.1843	16.3221	1.9063	2.07e-06	2.98e-05	GALNT12	polypeptide N-acetylgalactosaminyltransferase 12 [Source:HGNC Symbol;Acc:HGNC:19877]
ENSG00000187678	49.4738	13.1197	1.9149	1.85e-05	0.00021615	SPRY4	sprouty RTK signaling antagonist 4 [Source:HGNC Symbol;Acc:HGNC:15533]
ENSG00000183421	71.7107	19.008	1.9156	2.5e-07	4.24e-06	RIPK4	receptor interacting serine/threonine kinase 4 [Source:HGNC Symbol;Acc:HGNC:496]
ENSG00000122884	477.369	126.341	1.9178	1.77e-40	2.13e-38	P4HA1	prolyl 4-hydroxylase subunit alpha 1 [Source:HGNC Symbol;Acc:HGNC:8546]
ENSG00000114480	183.685	48.5531	1.9196	1.36e-16	6.09e-15	GBE1	1,4-alpha-glucan branching enzyme 1 [Source:HGNC Symbol;Acc:HGNC:4180]
ENSG00000113369	263.948	69.7305	1.9204	3.6e-23	2.37e-21	ARRDC3	arrestin domain containing 3 [Source:HGNC Symbol;Acc:HGNC:29263]
ENSG00000124151	408.817	107.85	1.9224	4.91e-35	5.18e-33	NCOA3	nuclear receptor coactivator 3 [Source:HGNC Symbol;Acc:HGNC:7670]
ENSG00000148516	34.4737	9.0908	1.923	0.00033497	0.0028881	ZEB1	zinc finger E-box binding homeobox 1 [Source:HGNC Symbol;Acc:HGNC:11642]
ENSG00000177169	451.711	119.11	1.9231	1.49e-38	1.71e-36	ULK1	unc-51 like autophagy activating kinase 1 [Source:HGNC Symbol;Acc:HGNC:12558]
ENSG00000163961	42.7632	11.2602	1.9251	6.39e-05	0.0006666	RNF168	ring finger protein 168 [Source:HGNC Symbol;Acc:HGNC:26661]
ENSG00000167378	110.658	28.9253	1.9357	1.06e-10	2.82e-09	IRGQ	immunity related GTPase Q [Source:HGNC Symbol;Acc:HGNC:24868]
ENSG00000163235	38.8159	10.1238	1.9389	0.00012813	0.0012465	TGFA	transforming growth factor alpha [Source:HGNC Symbol;Acc:HGNC:11765]
ENSG00000254615	37.2369	9.71062	1.9391	0.00017569	0.0016466	AC027031.2	-
ENSG00000112033	167.895	43.6978	1.9419	1.52e-15	6.27e-14	PPARD	peroxisome proliferator activated receptor delta [Source:HGNC Symbol;Acc:HGNC:9235]
ENSG00000007516	133.553	34.7103	1.944	1.09e-12	3.55e-11	BAIAP3	BAI1 associated protein 3 [Source:HGNC Symbol;Acc:HGNC:948]
ENSG00000089916	86.3159	22.4171	1.945	1.03e-08	2.16e-07	GPATCH2L	G-patch domain containing 2 like [Source:HGNC Symbol;Acc:HGNC:20210]
ENSG00000139318	44.6053	11.5701	1.9468	3.81e-05	0.00041838	DUSP6	dual specificity phosphatase 6 [Source:HGNC Symbol;Acc:HGNC:3072]
ENSG00000096717	50.2632	13.0164	1.9492	1.21e-05	0.00014893	SIRT1	sirtuin 1 [Source:HGNC Symbol;Acc:HGNC:14929]
ENSG00000135164	66.8422	17.2519	1.954	4.28e-07	6.97e-06	DMTF1	cyclin D binding myb like transcription factor 1 [Source:HGNC Symbol;Acc:HGNC:14603]
ENSG00000013441	540.396	139.254	1.9563	5.9e-47	8.79e-45	CLK1	CDC like kinase 1 [Source:HGNC Symbol;Acc:HGNC:2068]
ENSG00000160223	32.5001	8.36767	1.9575	0.00041483	0.0035029	ICOSLG	inducible T-cell costimulator ligand [Source:HGNC Symbol;Acc:HGNC:17087]
ENSG00000118058	53.9475	13.8428	1.9624	5.18e-06	6.96e-05	KMT2A	lysine methyltransferase 2A [Source:HGNC Symbol;Acc:HGNC:7132]
ENSG00000154217	155.527	39.8755	1.9636	9.82e-15	3.86e-13	PITPNC1	phosphatidylinositol transfer protein, cytoplasmic 1 [Source:HGNC Symbol;Acc:HGNC:21045]
ENSG00000092871	70.9212	18.1816	1.9637	1.71e-07	2.99e-06	RFFL	ring finger and FYVE like domain containing E3 ubiquitin protein ligase [Source:HGNC Symbol;Acc:HGNC:24821]
ENSG00000198910	167.369	42.7681	1.9684	8.55e-16	3.59e-14	L1CAM	L1 cell adhesion molecule [Source:HGNC Symbol;Acc:HGNC:6470]
ENSG00000123908	127.105	32.4376	1.9703	2.27e-12	7.26e-11	AGO2	argonaute 2, RISC catalytic component [Source:HGNC Symbol;Acc:HGNC:3263]
ENSG00000147162	357.501	91.2179	1.9706	5.6e-32	5.13e-30	OGT	O-linked N-acetylglucosamine (GlcNAc) transferase [Source:HGNC Symbol;Acc:HGNC:8127]
ENSG00000135241	99.6054	25.4129	1.9707	5.22e-10	1.3e-08	PNPLA8	patatin like phospholipase domain containing 8 [Source:HGNC Symbol;Acc:HGNC:28900]
ENSG00000165813	36.1843	9.1941	1.9766	0.00017485	0.00164	CCDC186	coiled-coil domain containing 186 [Source:HGNC Symbol;Acc:HGNC:24349]
ENSG00000177463	38.6843	9.81393	1.9788	0.00010288	0.0010236	NR2C2	nuclear receptor subfamily 2 group C member 2 [Source:HGNC Symbol;Acc:HGNC:7972]
ENSG00000214548	331.843	83.9866	1.9823	4.66e-30	4.04e-28	MEG3	maternally expressed 3 (non-protein coding) [Source:HGNC Symbol;Acc:HGNC:14575]
ENSG00000179119	114.079	28.822	1.9848	2.31e-11	6.68e-10	SPTY2D1	SPT2 chromatin protein domain containing 1 [Source:HGNC Symbol;Acc:HGNC:26818]
ENSG00000178209	1299.34	327.682	1.9874	5.52e-113	2.08e-110	PLEC	plectin [Source:HGNC Symbol;Acc:HGNC:9069]
ENSG00000104888	50.0001	12.6031	1.9881	9.38e-06	0.00011851	SLC17A7	solute carrier family 17 member 7 [Source:HGNC Symbol;Acc:HGNC:16704]
ENSG00000261609	31.579	7.95445	1.9891	0.00042705	0.0035943	GAN	gigaxonin [Source:HGNC Symbol;Acc:HGNC:4137]
ENSG00000140519	460.132	115.804	1.9904	2.88e-41	3.56e-39	RHCG	Rh family C glycoprotein [Source:HGNC Symbol;Acc:HGNC:18140]
ENSG00000251562	1133.95	285.12	1.9917	3.68e-99	1.19e-96	MALAT1	metastasis associated lung adenocarcinoma transcript 1 (non-protein coding) [Source:HGNC Symbol;Acc:HGNC:29665]
ENSG00000264522	66.8422	16.7353	1.9979	2.71e-07	4.57e-06	OTUD7B	OTU deubiquitinase 7B [Source:HGNC Symbol;Acc:HGNC:16683]
ENSG00000142798	353.29	88.4287	1.9983	2.91e-32	2.74e-30	HSPG2	heparan sulfate proteoglycan 2 [Source:HGNC Symbol;Acc:HGNC:5273]
ENSG00000163435	751.712	188.118	1.9985	1.08e-66	2.21e-64	ELF3	E74 like ETS transcription factor 3 [Source:HGNC Symbol;Acc:HGNC:3318]
ENSG00000102409	35.1316	8.78088	2.0003	0.00019035	0.0017625	BEX4	brain expressed X-linked 4 [Source:HGNC Symbol;Acc:HGNC:25475]
ENSG00000117394	1558.69	389.561	2.0004	1.78e-136	8.01e-134	SLC2A1	solute carrier family 2 member 1 [Source:HGNC Symbol;Acc:HGNC:11005]
ENSG00000114857	51.0527	12.7065	2.0064	6.53e-06	8.54e-05	NKTR	natural killer cell triggering receptor [Source:HGNC Symbol;Acc:HGNC:7833]
ENSG00000140548	36.9737	9.1941	2.0077	0.00012367	0.0012051	ZNF710	zinc finger protein 710 [Source:HGNC Symbol;Acc:HGNC:25352]
ENSG00000118263	145.921	36.2599	2.0087	2.36e-14	9.01e-13	KLF7	Kruppel like factor 7 [Source:HGNC Symbol;Acc:HGNC:6350]
ENSG00000164211	86.0528	21.384	2.0087	4.67e-09	1.02e-07	STARD4	StAR related lipid transfer domain containing 4 [Source:HGNC Symbol;Acc:HGNC:18058]
ENSG00000118689	63.9475	15.8056	2.0165	4.09e-07	6.68e-06	FOXO3	forkhead box O3 [Source:HGNC Symbol;Acc:HGNC:3821]
ENSG00000130589	136.711	33.7806	2.0169	1.29e-13	4.6e-12	HELZ2	helicase with zinc finger 2 [Source:HGNC Symbol;Acc:HGNC:30021]
ENSG00000110888	132.5	32.6442	2.0211	2.8e-13	9.65e-12	CAPRIN2	caprin family member 2 [Source:HGNC Symbol;Acc:HGNC:21259]
ENSG00000161638	812.501	199.894	2.0231	3.05e-73	6.8e-71	ITGA5	integrin subunit alpha 5 [Source:HGNC Symbol;Acc:HGNC:6141]
ENSG00000104332	135.921	33.3674	2.0263	1.25e-13	4.47e-12	SFRP1	secreted frizzled related protein 1 [Source:HGNC Symbol;Acc:HGNC:10776]
ENSG00000115306	897.107	219.935	2.0282	5.68e-81	1.42e-78	SPTBN1	spectrin beta, non-erythrocytic 1 [Source:HGNC Symbol;Acc:HGNC:11275]
ENSG00000165288	41.3159	10.1238	2.0289	4.31e-05	0.00046687	BRWD3	bromodomain and WD repeat domain containing 3 [Source:HGNC Symbol;Acc:HGNC:17342]
ENSG00000072682	568.29	139.151	2.03	5.04e-52	8.18e-50	P4HA2	prolyl 4-hydroxylase subunit alpha 2 [Source:HGNC Symbol;Acc:HGNC:8547]
ENSG00000168906	452.632	110.742	2.0311	7.92e-42	9.99e-40	MAT2A	methionine adenosyltransferase 2A [Source:HGNC Symbol;Acc:HGNC:6904]
ENSG00000117523	241.448	58.9869	2.0332	4.01e-23	2.63e-21	PRRC2C	proline rich coiled-coil 2C [Source:HGNC Symbol;Acc:HGNC:24903]
ENSG00000171346	39.8685	9.71062	2.0376	5.56e-05	0.00058846	KRT15	keratin 15 [Source:HGNC Symbol;Acc:HGNC:6421]
ENSG00000134013	2812.9	682.326	2.0435	1.12e-252	9.18e-250	LOXL2	lysyl oxidase like 2 [Source:HGNC Symbol;Acc:HGNC:6666]
ENSG00000135245	1048.42	253.922	2.0458	1.63e-95	4.91e-93	HILPDA	hypoxia inducible lipid droplet associated [Source:HGNC Symbol;Acc:HGNC:28859]
ENSG00000154429	32.5001	7.85114	2.0495	0.00025725	0.0022971	CCSAP	centriole, cilia and spindle associated protein [Source:HGNC Symbol;Acc:HGNC:29578]
ENSG00000116016	781.186	188.531	2.0509	6.71e-72	1.48e-69	EPAS1	endothelial PAS domain protein 1 [Source:HGNC Symbol;Acc:HGNC:3374]
ENSG00000180667	48.0264	11.5701	2.0534	8.61e-06	0.00010945	YOD1	YOD1 deubiquitinase [Source:HGNC Symbol;Acc:HGNC:25035]
ENSG00000099942	218.816	52.6853	2.0542	2.09e-21	1.25e-19	CRKL	CRK like proto-oncogene, adaptor protein [Source:HGNC Symbol;Acc:HGNC:2363]
ENSG00000159256	39.079	9.40071	2.0556	5.9e-05	0.00062113	MORC3	MORC family CW-type zinc finger 3 [Source:HGNC Symbol;Acc:HGNC:23572]
ENSG00000137267	43.8159	10.5371	2.056	2.1e-05	0.00024268	TUBB2A	tubulin beta 2A class IIa [Source:HGNC Symbol;Acc:HGNC:12412]
ENSG00000169635	38.2895	9.1941	2.0582	6.9e-05	0.00071418	HIC2	HIC ZBTB transcriptional repressor 2 [Source:HGNC Symbol;Acc:HGNC:18595]
ENSG00000182831	250	60.0199	2.0584	2.69e-24	1.88e-22	C16orf72	chromosome 16 open reading frame 72 [Source:HGNC Symbol;Acc:HGNC:30103]
ENSG00000141655	46.4475	11.0536	2.0711	1.07e-05	0.00013285	TNFRSF11A	TNF receptor superfamily member 11a [Source:HGNC Symbol;Acc:HGNC:11908]
ENSG00000151458	32.6316	7.74784	2.0744	0.00021961	0.0019986	ANKRD50	ankyrin repeat domain 50 [Source:HGNC Symbol;Acc:HGNC:29223]
ENSG00000171223	875.659	207.745	2.0756	8.91e-82	2.3e-79	JUNB	JunB proto-oncogene, AP-1 transcription factor subunit [Source:HGNC Symbol;Acc:HGNC:6205]
ENSG00000198355	437.896	103.718	2.0779	7.39e-42	9.38e-40	PIM3	Pim-3 proto-oncogene, serine/threonine kinase [Source:HGNC Symbol;Acc:HGNC:19310]
ENSG00000010310	195.921	46.2804	2.0818	1.1e-19	5.89e-18	GIPR	gastric inhibitory polypeptide receptor [Source:HGNC Symbol;Acc:HGNC:4271]
ENSG00000113083	74.0791	17.4585	2.0851	2.28e-08	4.58e-07	LOX	lysyl oxidase [Source:HGNC Symbol;Acc:HGNC:6664]
ENSG00000198961	185.263	43.5945	2.0874	9.09e-19	4.6e-17	PJA2	praja ring finger ubiquitin ligase 2 [Source:HGNC Symbol;Acc:HGNC:17481]
ENSG00000188994	31.1843	7.33462	2.088	0.00028353	0.0024922	ZNF292	zinc finger protein 292 [Source:HGNC Symbol;Acc:HGNC:18410]
ENSG00000150991	5540.14	1300.29	2.0911	0	0	UBC	ubiquitin C [Source:HGNC Symbol;Acc:HGNC:12468]
ENSG00000118503	300.922	70.557	2.0925	1.4e-29	1.19e-27	TNFAIP3	TNF alpha induced protein 3 [Source:HGNC Symbol;Acc:HGNC:11896]
ENSG00000189001	41.0527	9.60732	2.0953	2.97e-05	0.00033377	SBSN	suprabasin [Source:HGNC Symbol;Acc:HGNC:24950]
ENSG00000165494	130.921	30.5781	2.0981	8.38e-14	3.05e-12	PCF11	PCF11 cleavage and polyadenylation factor subunit [Source:HGNC Symbol;Acc:HGNC:30097]
ENSG00000196843	50.2632	11.6734	2.1063	3.52e-06	4.89e-05	ARID5A	AT-rich interaction domain 5A [Source:HGNC Symbol;Acc:HGNC:17361]
ENSG00000124216	64.2106	14.8758	2.1098	1.53e-07	2.69e-06	SNAI1	snail family transcriptional repressor 1 [Source:HGNC Symbol;Acc:HGNC:11128]
ENSG00000135924	550.133	127.271	2.1119	2.39e-53	3.95e-51	DNAJB2	DnaJ heat shock protein family (Hsp40) member B2 [Source:HGNC Symbol;Acc:HGNC:5228]
ENSG00000131791	117.5	27.1691	2.1126	1.19e-12	3.86e-11	PRKAB2	protein kinase AMP-activated non-catalytic subunit beta 2 [Source:HGNC Symbol;Acc:HGNC:9379]
ENSG00000184545	65.7896	15.1858	2.1151	1.02e-07	1.85e-06	DUSP8	dual specificity phosphatase 8 [Source:HGNC Symbol;Acc:HGNC:3074]
ENSG00000130821	277.764	64.0488	2.1166	7.22e-28	5.84e-26	SLC6A8	solute carrier family 6 member 8 [Source:HGNC Symbol;Acc:HGNC:11055]
ENSG00000130827	229.079	52.7886	2.1175	2.77e-23	1.84e-21	PLXNA3	plexin A3 [Source:HGNC Symbol;Acc:HGNC:9101]
ENSG00000173575	259.211	59.71	2.1181	3.85e-26	2.87e-24	CHD2	chromodomain helicase DNA binding protein 2 [Source:HGNC Symbol;Acc:HGNC:1917]
ENSG00000177150	80.7896	18.5948	2.1193	3.49e-09	7.75e-08	FAM210A	family with sequence similarity 210 member A [Source:HGNC Symbol;Acc:HGNC:28346]
ENSG00000167772	2313.16	532.225	2.1198	1.55e-219	9.96e-217	ANGPTL4	angiopoietin like 4 [Source:HGNC Symbol;Acc:HGNC:16039]
ENSG00000132510	185	42.5615	2.1199	3.88e-19	1.99e-17	KDM6B	lysine demethylase 6B [Source:HGNC Symbol;Acc:HGNC:29012]
ENSG00000166889	143.29	32.9541	2.1204	3.56e-15	1.44e-13	PATL1	PAT1 homolog 1, processing body mRNA decay factor [Source:HGNC Symbol;Acc:HGNC:26721]
ENSG00000214176	56.0527	12.8098	2.1295	7.93e-07	1.23e-05	PLEKHM1P1	pleckstrin homology and RUN domain containing M1 pseudogene 1 [Source:HGNC Symbol;Acc:HGNC:35411]
ENSG00000168016	29.8685	6.8181	2.1312	0.00031093	0.002708	TRANK1	tetratricopeptide repeat and ankyrin repeat containing 1 [Source:HGNC Symbol;Acc:HGNC:29011]
ENSG00000079308	238.948	54.3382	2.1367	1.63e-24	1.16e-22	TNS1	tensin 1 [Source:HGNC Symbol;Acc:HGNC:11973]
ENSG00000170340	80.0001	18.1816	2.1375	3.33e-09	7.41e-08	B3GNT2	UDP-GlcNAc:betaGal beta-1,3-N-acetylglucosaminyltransferase 2 [Source:HGNC Symbol;Acc:HGNC:15629]
ENSG00000167280	664.738	150.928	2.1389	2.99e-65	5.93e-63	ENGASE	endo-beta-N-acetylglucosaminidase [Source:HGNC Symbol;Acc:HGNC:24622]
ENSG00000102312	220	49.7928	2.1435	8.53e-23	5.43e-21	PORCN	porcupine O-acyltransferase [Source:HGNC Symbol;Acc:HGNC:17652]
ENSG00000197535	66.7106	15.0825	2.145	6.14e-08	1.15e-06	MYO5A	myosin VA [Source:HGNC Symbol;Acc:HGNC:7602]
ENSG00000130164	393.553	88.9452	2.1456	1.6e-39	1.86e-37	LDLR	low density lipoprotein receptor [Source:HGNC Symbol;Acc:HGNC:6547]
ENSG00000143847	37.6316	8.47097	2.1513	4.6e-05	0.00049516	PPFIA4	PTPRF interacting protein alpha 4 [Source:HGNC Symbol;Acc:HGNC:9248]
ENSG00000078804	86.3159	19.4212	2.152	6.68e-10	1.63e-08	TP53INP2	tumor protein p53 inducible nuclear protein 2 [Source:HGNC Symbol;Acc:HGNC:16104]
ENSG00000204256	326.58	73.3462	2.1546	2.81e-33	2.77e-31	BRD2	bromodomain containing 2 [Source:HGNC Symbol;Acc:HGNC:1103]
ENSG00000110395	46.0527	10.3305	2.1564	6.31e-06	8.28e-05	CBL	Cbl proto-oncogene [Source:HGNC Symbol;Acc:HGNC:1541]
ENSG00000033178	98.9475	22.1072	2.1621	3.31e-11	9.38e-10	UBA6	ubiquitin like modifier activating enzyme 6 [Source:HGNC Symbol;Acc:HGNC:25581]
ENSG00000172071	31.4474	7.02471	2.1624	0.00018458	0.0017179	EIF2AK3	eukaryotic translation initiation factor 2 alpha kinase 3 [Source:HGNC Symbol;Acc:HGNC:3255]
ENSG00000157106	106.842	23.8633	2.1626	5.47e-12	1.7e-10	SMG1	SMG1, nonsense mediated mRNA decay associated PI3K related kinase [Source:HGNC Symbol;Acc:HGNC:30045]
ENSG00000198198	32.5001	7.23132	2.1681	0.00013983	0.001348	SZT2	SZT2, KICSTOR complex subunit [Source:HGNC Symbol;Acc:HGNC:29040]
ENSG00000067082	287.369	63.5323	2.1773	6.62e-30	5.68e-28	KLF6	Kruppel like factor 6 [Source:HGNC Symbol;Acc:HGNC:2235]
ENSG00000156675	34.6053	7.64453	2.1785	8.03e-05	0.00082027	RAB11FIP1	RAB11 family interacting protein 1 [Source:HGNC Symbol;Acc:HGNC:30265]
ENSG00000164938	63.8159	14.0494	2.1834	8.15e-08	1.5e-06	TP53INP1	tumor protein p53 inducible nuclear protein 1 [Source:HGNC Symbol;Acc:HGNC:18022]
ENSG00000197558	50.9211	11.1569	2.1903	1.57e-06	2.3e-05	SSPO	SCO-spondin [Source:HGNC Symbol;Acc:HGNC:21998]
ENSG00000198805	117.895	25.8261	2.1906	2.72e-13	9.4e-12	PNP	purine nucleoside phosphorylase [Source:HGNC Symbol;Acc:HGNC:7892]
ENSG00000205189	31.1843	6.8181	2.1934	0.00016882	0.0015925	ZBTB10	zinc finger and BTB domain containing 10 [Source:HGNC Symbol;Acc:HGNC:30953]
ENSG00000133816	285.001	62.1893	2.1962	5.08e-30	4.39e-28	MICAL2	microtubule associated monooxygenase, calponin and LIM domain containing 2 [Source:HGNC Symbol;Acc:HGNC:24693]
ENSG00000180530	30.7895	6.71479	2.197	0.00018245	0.0016998	NRIP1	nuclear receptor interacting protein 1 [Source:HGNC Symbol;Acc:HGNC:8001]
ENSG00000175931	391.053	85.1229	2.1997	1.2e-40	1.46e-38	UBE2O	ubiquitin conjugating enzyme E2 O [Source:HGNC Symbol;Acc:HGNC:29554]
ENSG00000229180	29.4737	6.40488	2.2022	0.00024499	0.0022062	AC006001.3	-
ENSG00000163121	27.6316	5.99166	2.2053	0.00037865	0.003221	NEURL3	neuralized E3 ubiquitin protein ligase 3 [Source:HGNC Symbol;Acc:HGNC:25162]
ENSG00000123358	521.711	112.705	2.2107	5.21e-54	8.7e-52	NR4A1	nuclear receptor subfamily 4 group A member 1 [Source:HGNC Symbol;Acc:HGNC:7980]
ENSG00000128923	43.158	9.29741	2.2147	8.36e-06	0.00010654	MINDY2	MINDY lysine 48 deubiquitinase 2 [Source:HGNC Symbol;Acc:HGNC:26954]
ENSG00000100393	40.5264	8.67758	2.2235	1.49e-05	0.00018011	EP300	E1A binding protein p300 [Source:HGNC Symbol;Acc:HGNC:3373]
ENSG00000151014	26.579	5.68175	2.2259	0.00044951	0.0037571	NOCT	nocturnin [Source:HGNC Symbol;Acc:HGNC:14254]
ENSG00000160712	32.8948	7.02471	2.2273	9.39e-05	0.00094453	IL6R	interleukin 6 receptor [Source:HGNC Symbol;Acc:HGNC:6019]
ENSG00000187837	305.527	65.1851	2.2287	1.06e-32	1.03e-30	HIST1H1C	histone cluster 1 H1 family member c [Source:HGNC Symbol;Acc:HGNC:4716]
ENSG00000188215	102.369	21.7973	2.2316	5.23e-12	1.63e-10	DCUN1D3	defective in cullin neddylation 1 domain containing 3 [Source:HGNC Symbol;Acc:HGNC:28734]
ENSG00000115464	51.4475	10.9503	2.2321	9.99e-07	1.53e-05	USP34	ubiquitin specific peptidase 34 [Source:HGNC Symbol;Acc:HGNC:20066]
ENSG00000159216	92.237	19.6279	2.2324	5.72e-11	1.56e-09	RUNX1	runt related transcription factor 1 [Source:HGNC Symbol;Acc:HGNC:10471]
ENSG00000146674	6530.8	1387.79	2.2345	0	0	IGFBP3	insulin like growth factor binding protein 3 [Source:HGNC Symbol;Acc:HGNC:5472]
ENSG00000155090	178.553	37.9128	2.2356	7.27e-20	3.97e-18	KLF10	Kruppel like factor 10 [Source:HGNC Symbol;Acc:HGNC:11810]
ENSG00000144802	175.527	37.1896	2.2387	1.37e-19	7.3e-18	NFKBIZ	NFKB inhibitor zeta [Source:HGNC Symbol;Acc:HGNC:29805]
ENSG00000139190	65.9212	13.9461	2.2409	2.81e-08	5.54e-07	VAMP1	vesicle associated membrane protein 1 [Source:HGNC Symbol;Acc:HGNC:12642]
ENSG00000095951	27.8948	5.88836	2.2441	0.00029965	0.0026224	HIVEP1	human immunodeficiency virus type I enhancer binding protein 1 [Source:HGNC Symbol;Acc:HGNC:4920]
ENSG00000185829	38.6843	8.16106	2.2449	2.05e-05	0.00023761	ARL17A	ADP ribosylation factor like GTPase 17A [Source:HGNC Symbol;Acc:HGNC:24096]
ENSG00000184661	138.29	29.1319	2.247	7.76e-16	3.28e-14	CDCA2	cell division cycle associated 2 [Source:HGNC Symbol;Acc:HGNC:14623]
ENSG00000152256	85.5265	17.975	2.2504	2.25e-10	5.86e-09	PDK1	pyruvate dehydrogenase kinase 1 [Source:HGNC Symbol;Acc:HGNC:8809]
ENSG00000164171	284.474	58.9869	2.2698	2.6e-31	2.32e-29	ITGA2	integrin subunit alpha 2 [Source:HGNC Symbol;Acc:HGNC:6137]
ENSG00000133657	259.869	53.615	2.2771	7.22e-29	6.06e-27	ATP13A3	ATPase 13A3 [Source:HGNC Symbol;Acc:HGNC:24113]
ENSG00000156030	127.369	26.2393	2.2792	5.7e-15	2.29e-13	ELMSAN1	ELM2 and Myb/SANT domain containing 1 [Source:HGNC Symbol;Acc:HGNC:19853]
ENSG00000170776	145.921	30.0616	2.2792	6.28e-17	2.86e-15	AKAP13	A-kinase anchoring protein 13 [Source:HGNC Symbol;Acc:HGNC:371]
ENSG00000100852	159.079	32.7475	2.2803	2.51e-18	1.23e-16	ARHGAP5	Rho GTPase activating protein 5 [Source:HGNC Symbol;Acc:HGNC:675]
ENSG00000007944	38.6843	7.95445	2.2819	1.65e-05	0.00019659	MYLIP	myosin regulatory light chain interacting protein [Source:HGNC Symbol;Acc:HGNC:21155]
ENSG00000065526	76.7107	15.7023	2.2885	1.22e-09	2.88e-08	SPEN	spen family transcriptional repressor [Source:HGNC Symbol;Acc:HGNC:17575]
ENSG00000103044	381.448	77.4784	2.2996	3.97e-42	5.12e-40	HAS3	hyaluronan synthase 3 [Source:HGNC Symbol;Acc:HGNC:4820]
ENSG00000104517	157.237	31.6112	2.3144	1.78e-18	8.83e-17	UBR5	ubiquitin protein ligase E3 component n-recognin 5 [Source:HGNC Symbol;Acc:HGNC:16806]
ENSG00000083223	76.5791	15.3924	2.3147	9.3e-10	2.23e-08	ZCCHC6	zinc finger CCHC-type containing 6 [Source:HGNC Symbol;Acc:HGNC:25817]
ENSG00000143384	2304.87	460.841	2.3223	1.43e-248	1.12e-245	MCL1	MCL1, BCL2 family apoptosis regulator [Source:HGNC Symbol;Acc:HGNC:6943]
ENSG00000175183	99.4739	19.8345	2.3263	2.56e-12	8.14e-11	CSRP2	cysteine and glycine rich protein 2 [Source:HGNC Symbol;Acc:HGNC:2470]
ENSG00000198862	26.4474	5.26853	2.3277	0.00030521	0.0026659	LTN1	listerin E3 ubiquitin protein ligase 1 [Source:HGNC Symbol;Acc:HGNC:13082]
ENSG00000055609	62.237	12.3965	2.3278	3.03e-08	5.96e-07	KMT2C	lysine methyltransferase 2C [Source:HGNC Symbol;Acc:HGNC:13726]
ENSG00000158615	395.79	78.0982	2.3414	1.09e-44	1.52e-42	PPP1R15B	protein phosphatase 1 regulatory subunit 15B [Source:HGNC Symbol;Acc:HGNC:14951]
ENSG00000243335	58.6843	11.5701	2.3426	6.58e-08	1.22e-06	KCTD7	potassium channel tetramerization domain containing 7 [Source:HGNC Symbol;Acc:HGNC:21957]
ENSG00000118985	352.764	69.5239	2.3431	4.63e-40	5.46e-38	ELL2	elongation factor for RNA polymerase II 2 [Source:HGNC Symbol;Acc:HGNC:17064]
ENSG00000241839	67.6317	13.3263	2.3434	6.6e-09	1.41e-07	PLEKHO2	pleckstrin homology domain containing O2 [Source:HGNC Symbol;Acc:HGNC:30026]
ENSG00000274213	70.7896	13.9461	2.3437	2.93e-09	6.59e-08	AC015912.3	-
ENSG00000130766	89.8686	17.6651	2.3469	2.18e-11	6.3e-10	SESN2	sestrin 2 [Source:HGNC Symbol;Acc:HGNC:20746]
ENSG00000120129	2938.03	577.369	2.3473	0	0	DUSP1	dual specificity phosphatase 1 [Source:HGNC Symbol;Acc:HGNC:3064]
ENSG00000113615	164.737	32.1277	2.3583	9.68e-20	5.21e-18	SEC24A	SEC24 homolog A, COPII coat complex component [Source:HGNC Symbol;Acc:HGNC:10703]
ENSG00000080561	28.1579	5.47514	2.3626	0.00016744	0.0015837	MID2	midline 2 [Source:HGNC Symbol;Acc:HGNC:7096]
ENSG00000143816	31.579	6.09497	2.3733	6.39e-05	0.0006666	WNT9A	Wnt family member 9A [Source:HGNC Symbol;Acc:HGNC:12778]
ENSG00000130449	45.7896	8.78088	2.3826	1.39e-06	2.05e-05	ZSWIM6	zinc finger SWIM-type containing 6 [Source:HGNC Symbol;Acc:HGNC:29316]
ENSG00000151694	134.869	25.8261	2.3847	1.14e-16	5.12e-15	ADAM17	ADAM metallopeptidase domain 17 [Source:HGNC Symbol;Acc:HGNC:195]
ENSG00000171988	71.8422	13.6362	2.3974	1.27e-09	3e-08	JMJD1C	jumonji domain containing 1C [Source:HGNC Symbol;Acc:HGNC:12313]
ENSG00000131263	166.053	31.4046	2.4026	2.38e-20	1.33e-18	RLIM	ring finger protein, LIM domain interacting [Source:HGNC Symbol;Acc:HGNC:13429]
ENSG00000151746	84.8686	16.0122	2.4061	3.72e-11	1.05e-09	BICD1	BICD cargo adaptor 1 [Source:HGNC Symbol;Acc:HGNC:1049]
ENSG00000167604	29.6053	5.57844	2.4079	9.28e-05	0.00093405	NFKBID	NFKB inhibitor delta [Source:HGNC Symbol;Acc:HGNC:15671]
ENSG00000072364	96.316	18.0783	2.4135	1.65e-12	5.3e-11	AFF4	AF4/FMR2 family member 4 [Source:HGNC Symbol;Acc:HGNC:17869]
ENSG00000179094	276.711	51.8589	2.4157	4.73e-33	4.64e-31	PER1	period circadian clock 1 [Source:HGNC Symbol;Acc:HGNC:8845]
ENSG00000179833	144.606	27.0658	2.4176	4.64e-18	2.24e-16	SERTAD2	SERTA domain containing 2 [Source:HGNC Symbol;Acc:HGNC:30784]
ENSG00000198753	30.3948	5.68175	2.4194	7.09e-05	0.00073209	PLXNB3	plexin B3 [Source:HGNC Symbol;Acc:HGNC:9105]
ENSG00000104419	8940.02	1670.74	2.4198	0	0	NDRG1	N-myc downstream regulated 1 [Source:HGNC Symbol;Acc:HGNC:7679]
ENSG00000198265	48.2896	8.98749	2.4257	5.26e-07	8.45e-06	HELZ	helicase with zinc finger [Source:HGNC Symbol;Acc:HGNC:16878]
ENSG00000163660	425.659	78.8213	2.433	2.27e-50	3.56e-48	CCNL1	cyclin L1 [Source:HGNC Symbol;Acc:HGNC:20569]
ENSG00000129521	391.711	72.5198	2.4333	1.68e-46	2.46e-44	EGLN3	egl-9 family hypoxia inducible factor 3 [Source:HGNC Symbol;Acc:HGNC:14661]
ENSG00000166923	39.079	7.23132	2.4341	6.09e-06	8.06e-05	GREM1	gremlin 1, DAN family BMP antagonist [Source:HGNC Symbol;Acc:HGNC:2001]
ENSG00000138166	2072.64	383.363	2.4347	3.03e-238	2.1e-235	DUSP5	dual specificity phosphatase 5 [Source:HGNC Symbol;Acc:HGNC:3071]
ENSG00000137145	167.237	30.888	2.4368	7.68e-21	4.44e-19	DENND4C	DENN domain containing 4C [Source:HGNC Symbol;Acc:HGNC:26079]
ENSG00000181649	104.474	19.2146	2.4429	1.23e-13	4.42e-12	PHLDA2	pleckstrin homology like domain family A member 2 [Source:HGNC Symbol;Acc:HGNC:12385]
ENSG00000109046	171.579	31.5079	2.4451	1.98e-21	1.19e-19	WSB1	WD repeat and SOCS box containing 1 [Source:HGNC Symbol;Acc:HGNC:19221]
ENSG00000106070	626.448	114.978	2.4458	8.99e-74	2.03e-71	GRB10	growth factor receptor bound protein 10 [Source:HGNC Symbol;Acc:HGNC:4564]
ENSG00000101782	213.553	38.7392	2.4627	1.64e-26	1.26e-24	RIOK3	RIO kinase 3 [Source:HGNC Symbol;Acc:HGNC:11451]
ENSG00000112972	146.974	26.446	2.4744	7.5e-19	3.81e-17	HMGCS1	3-hydroxy-3-methylglutaryl-CoA synthase 1 [Source:HGNC Symbol;Acc:HGNC:5007]
ENSG00000143067	40.0001	7.12801	2.4884	3.44e-06	4.79e-05	ZNF697	zinc finger protein 697 [Source:HGNC Symbol;Acc:HGNC:32034]
ENSG00000174010	60.3948	10.7437	2.4909	1.14e-08	2.36e-07	KLHL15	kelch like family member 15 [Source:HGNC Symbol;Acc:HGNC:29347]
ENSG00000158406	89.0791	15.8056	2.4947	3.93e-12	1.24e-10	HIST1H4H	histone cluster 1 H4 family member h [Source:HGNC Symbol;Acc:HGNC:4788]
ENSG00000170525	2065	366.111	2.4958	3.98e-245	2.87e-242	PFKFB3	6-phosphofructo-2-kinase/fructose-2,6-biphosphatase 3 [Source:HGNC Symbol;Acc:HGNC:8874]
ENSG00000166793	23.9474	4.23548	2.4993	0.0003152	0.0027412	YPEL4	yippee like 4 [Source:HGNC Symbol;Acc:HGNC:18328]
ENSG00000148926	1505.4	266.112	2.5	1.29e-179	6.66e-177	ADM	adrenomedullin [Source:HGNC Symbol;Acc:HGNC:259]
ENSG00000115548	271.579	47.83	2.5054	5.63e-34	5.81e-32	KDM3A	lysine demethylase 3A [Source:HGNC Symbol;Acc:HGNC:20815]
ENSG00000197930	655.133	114.668	2.5143	8.09e-80	1.95e-77	ERO1A	endoplasmic reticulum oxidoreductase 1 alpha [Source:HGNC Symbol;Acc:HGNC:13280]
ENSG00000120868	24.3421	4.23548	2.5229	0.00025808	0.0023033	APAF1	apoptotic peptidase activating factor 1 [Source:HGNC Symbol;Acc:HGNC:576]
ENSG00000282458	78.2896	13.5329	2.5324	5.06e-11	1.39e-09	WASH5P	WAS protein family homolog 5 pseudogene [Source:NCBI gene;Acc:375690]
ENSG00000175197	130.658	22.3138	2.5498	1.55e-17	7.28e-16	DDIT3	DNA damage inducible transcript 3 [Source:HGNC Symbol;Acc:HGNC:2726]
ENSG00000120709	95.1317	16.2188	2.5523	3.4e-13	1.16e-11	FAM53C	family with sequence similarity 53 member C [Source:HGNC Symbol;Acc:HGNC:1336]
ENSG00000151693	48.158	8.16106	2.5609	2.11e-07	3.63e-06	ASAP2	ArfGAP with SH3 domain, ankyrin repeat and PH domain 2 [Source:HGNC Symbol;Acc:HGNC:2721]
ENSG00000156113	181.579	30.6814	2.5652	6.32e-24	4.32e-22	KCNMA1	potassium calcium-activated channel subfamily M alpha 1 [Source:HGNC Symbol;Acc:HGNC:6284]
ENSG00000173926	31.1843	5.26853	2.5653	2.91e-05	0.00032793	2018-03-03	membrane associated ring-CH-type finger 3 [Source:HGNC Symbol;Acc:HGNC:28728]
ENSG00000184678	48.0264	8.05775	2.5754	1.99e-07	3.43e-06	HIST2H2BE	histone cluster 2 H2B family member e [Source:HGNC Symbol;Acc:HGNC:4760]
ENSG00000171246	129.605	21.6939	2.5788	1.23e-17	5.83e-16	NPTX1	neuronal pentraxin 1 [Source:HGNC Symbol;Acc:HGNC:7952]
ENSG00000139496	136.448	22.727	2.5859	1.52e-18	7.56e-17	NUP58	nucleoporin 58 [Source:HGNC Symbol;Acc:HGNC:20261]
ENSG00000183718	31.0527	5.16523	2.5878	2.74e-05	0.00030968	TRIM52	tripartite motif containing 52 [Source:HGNC Symbol;Acc:HGNC:19024]
ENSG00000149948	119.869	19.8345	2.5954	1.51e-16	6.69e-15	HMGA2	high mobility group AT-hook 2 [Source:HGNC Symbol;Acc:HGNC:5009]
ENSG00000259820	23.1579	3.82227	2.599	0.00028124	0.002477	AC083843.2	-
ENSG00000163659	227.764	37.3962	2.6066	3.66e-30	3.19e-28	TIPARP	TCDD inducible poly(ADP-ribose) polymerase [Source:HGNC Symbol;Acc:HGNC:23696]
ENSG00000196428	78.8159	12.9131	2.6097	1.85e-11	5.38e-10	TSC22D2	TSC22 domain family member 2 [Source:HGNC Symbol;Acc:HGNC:29095]
ENSG00000198142	59.6054	9.71062	2.6178	4.82e-09	1.05e-07	SOWAHC	sosondowah ankyrin repeat domain family member C [Source:HGNC Symbol;Acc:HGNC:26149]
ENSG00000112715	909.738	147.829	2.6215	5.68e-116	2.28e-113	VEGFA	vascular endothelial growth factor A [Source:HGNC Symbol;Acc:HGNC:12680]
ENSG00000158158	91.5791	14.8758	2.622	3.8e-13	1.29e-11	CNNM4	cyclin and CBS domain divalent metal cation transport mediator 4 [Source:HGNC Symbol;Acc:HGNC:105]
ENSG00000186480	737.107	119.627	2.6233	2.09e-94	6.17e-92	INSIG1	insulin induced gene 1 [Source:HGNC Symbol;Acc:HGNC:6083]
ENSG00000152377	52.2369	8.47097	2.6245	4.06e-08	7.88e-07	SPOCK1	SPARC/osteonectin, cwcv and kazal like domains proteoglycan 1 [Source:HGNC Symbol;Acc:HGNC:11251]
ENSG00000101187	230.527	37.2929	2.628	8.38e-31	7.44e-29	SLCO4A1	solute carrier organic anion transporter family member 4A1 [Source:HGNC Symbol;Acc:HGNC:10953]
ENSG00000044574	3096.06	499.891	2.6307	0	0	HSPA5	heat shock protein family A (Hsp70) member 5 [Source:HGNC Symbol;Acc:HGNC:5238]
ENSG00000276900	25	4.02888	2.6335	0.00014192	0.0013653	AC023157.3	-
ENSG00000128016	1115.13	179.233	2.6373	9.22e-143	4.26e-140	ZFP36	ZFP36 ring finger protein [Source:HGNC Symbol;Acc:HGNC:12862]
ENSG00000143507	50.7896	8.16106	2.6377	5.68e-08	1.07e-06	DUSP10	dual specificity phosphatase 10 [Source:HGNC Symbol;Acc:HGNC:3065]
ENSG00000117036	82.3686	13.1197	2.6504	4.1e-12	1.29e-10	ETV3	ETS variant 3 [Source:HGNC Symbol;Acc:HGNC:3492]
ENSG00000179361	50.0001	7.95445	2.6521	6.51e-08	1.21e-06	ARID3B	AT-rich interaction domain 3B [Source:HGNC Symbol;Acc:HGNC:14350]
ENSG00000115758	399.606	63.5323	2.653	1e-52	1.64e-50	ODC1	ornithine decarboxylase 1 [Source:HGNC Symbol;Acc:HGNC:8109]
ENSG00000134531	66.3159	10.5371	2.6539	4.77e-10	1.19e-08	EMP1	epithelial membrane protein 1 [Source:HGNC Symbol;Acc:HGNC:3333]
ENSG00000059804	1587.5	251.133	2.6602	1.49e-204	8.15e-202	SLC2A3	solute carrier family 2 member 3 [Source:HGNC Symbol;Acc:HGNC:11007]
ENSG00000117525	141.053	22.3138	2.6602	9.52e-20	5.14e-18	F3	coagulation factor III, tissue factor [Source:HGNC Symbol;Acc:HGNC:3541]
ENSG00000128567	298.027	46.6936	2.6741	3.85e-40	4.6e-38	PODXL	podocalyxin like [Source:HGNC Symbol;Acc:HGNC:9171]
ENSG00000096433	609.343	95.3501	2.6759	2.9e-80	7.17e-78	ITPR3	inositol 1,4,5-trisphosphate receptor type 3 [Source:HGNC Symbol;Acc:HGNC:6182]
ENSG00000175592	358.29	55.991	2.6779	5.54e-48	8.47e-46	FOSL1	FOS like 1, AP-1 transcription factor subunit [Source:HGNC Symbol;Acc:HGNC:13718]
ENSG00000196083	109.211	16.9419	2.6884	8.02e-16	3.39e-14	IL1RAP	interleukin 1 receptor accessory protein [Source:HGNC Symbol;Acc:HGNC:5995]
ENSG00000138640	119.211	18.4915	2.6886	3.93e-17	1.81e-15	FAM13A	family with sequence similarity 13 member A [Source:HGNC Symbol;Acc:HGNC:19367]
ENSG00000259207	43.4211	6.71479	2.693	3.71e-07	6.11e-06	ITGB3	integrin subunit beta 3 [Source:HGNC Symbol;Acc:HGNC:6156]
ENSG00000132286	52.8948	8.16106	2.6963	1.97e-08	3.97e-07	TIMM10B	translocase of inner mitochondrial membrane 10B [Source:HGNC Symbol;Acc:HGNC:4022]
ENSG00000006459	60.2633	9.29741	2.6964	2.05e-09	4.72e-08	KDM7A	lysine demethylase 7A [Source:HGNC Symbol;Acc:HGNC:22224]
ENSG00000173166	22.1053	3.40905	2.697	0.00028303	0.0024891	RAPH1	Ras association (RalGDS/AF-6) and pleckstrin homology domains 1 [Source:HGNC Symbol;Acc:HGNC:14436]
ENSG00000198146	33.6843	5.16523	2.7052	7.13e-06	9.24e-05	ZNF770	zinc finger protein 770 [Source:HGNC Symbol;Acc:HGNC:26061]
ENSG00000183496	55.2633	8.47097	2.7057	8.85e-09	1.86e-07	MEX3B	mex-3 RNA binding family member B [Source:HGNC Symbol;Acc:HGNC:25297]
ENSG00000176399	32.8948	4.95862	2.7298	8.15e-06	0.00010416	DMRTA1	DMRT like family A1 [Source:HGNC Symbol;Acc:HGNC:13826]
ENSG00000171132	48.8159	7.33462	2.7346	5.32e-08	1.01e-06	PRKCE	protein kinase C epsilon [Source:HGNC Symbol;Acc:HGNC:9401]
ENSG00000177606	1565.13	233.985	2.7418	3.92e-209	2.28e-206	JUN	Jun proto-oncogene, AP-1 transcription factor subunit [Source:HGNC Symbol;Acc:HGNC:6204]
ENSG00000249992	293.29	43.5945	2.7501	7.88e-41	9.66e-39	TMEM158	transmembrane protein 158 (gene/pseudogene) [Source:HGNC Symbol;Acc:HGNC:30293]
ENSG00000054967	98.9475	14.6692	2.7539	7.38e-15	2.92e-13	RELT	RELT, TNF receptor [Source:HGNC Symbol;Acc:HGNC:13764]
ENSG00000141664	73.4212	10.847	2.7589	1.98e-11	5.77e-10	ZCCHC2	zinc finger CCHC-type containing 2 [Source:HGNC Symbol;Acc:HGNC:22916]
ENSG00000230551	41.4474	6.09497	2.7656	4.5e-07	7.29e-06	AC021078.1	-
ENSG00000198743	74.737	10.9503	2.7709	1.17e-11	3.49e-10	SLC5A3	solute carrier family 5 member 3 [Source:HGNC Symbol;Acc:HGNC:11038]
ENSG00000168939	28.4211	4.13218	2.782	2.75e-05	0.00031053	SPRY3	sprouty RTK signaling antagonist 3 [Source:HGNC Symbol;Acc:HGNC:11271]
ENSG00000116285	1869.87	270.864	2.7873	2.43e-254	2.09e-251	ERRFI1	ERBB receptor feedback inhibitor 1 [Source:HGNC Symbol;Acc:HGNC:18185]
ENSG00000051108	262.5	38.0161	2.7876	2.73e-37	3.05e-35	HERPUD1	homocysteine inducible ER protein with ubiquitin like domain 1 [Source:HGNC Symbol;Acc:HGNC:13744]
ENSG00000165997	246.316	34.5037	2.8357	9.05e-36	9.78e-34	ARL5B	ADP ribosylation factor like GTPase 5B [Source:HGNC Symbol;Acc:HGNC:23052]
ENSG00000172183	172.763	23.9666	2.8497	1.01e-25	7.45e-24	ISG20	interferon stimulated exonuclease gene 20 [Source:HGNC Symbol;Acc:HGNC:6130]
ENSG00000120694	409.343	56.301	2.8621	6.87e-59	1.21e-56	HSPH1	heat shock protein family H (Hsp110) member 1 [Source:HGNC Symbol;Acc:HGNC:16969]
ENSG00000138623	43.9474	5.99166	2.8748	1.07e-07	1.93e-06	SEMA7A	semaphorin 7A (John Milton Hagen blood group) [Source:HGNC Symbol;Acc:HGNC:10741]
ENSG00000129757	82.8949	11.2602	2.8801	2.73e-13	9.41e-12	CDKN1C	cyclin dependent kinase inhibitor 1C [Source:HGNC Symbol;Acc:HGNC:1786]
ENSG00000057657	24.4737	3.30574	2.8882	6.99e-05	0.00072206	PRDM1	PR/SET domain 1 [Source:HGNC Symbol;Acc:HGNC:9346]
ENSG00000139926	111.842	15.0825	2.8905	1.81e-17	8.48e-16	FRMD6	FERM domain containing 6 [Source:HGNC Symbol;Acc:HGNC:19839]
ENSG00000162616	57.6317	7.74784	2.895	9.92e-10	2.38e-08	DNAJB4	DnaJ heat shock protein family (Hsp40) member B4 [Source:HGNC Symbol;Acc:HGNC:14886]
ENSG00000145911	165.263	22.2105	2.8955	4.23e-25	3.07e-23	N4BP3	NEDD4 binding protein 3 [Source:HGNC Symbol;Acc:HGNC:29852]
ENSG00000102908	81.7107	10.9503	2.8996	3.27e-13	1.12e-11	NFAT5	nuclear factor of activated T-cells 5 [Source:HGNC Symbol;Acc:HGNC:7774]
ENSG00000136826	47.1053	6.30157	2.9021	3.16e-08	6.2e-07	KLF4	Kruppel like factor 4 [Source:HGNC Symbol;Acc:HGNC:6348]
ENSG00000260231	45.0001	5.99166	2.9089	6.15e-08	1.15e-06	JHDM1D-AS1	JHDM1D antisense RNA 1 (head to head) [Source:HGNC Symbol;Acc:HGNC:48959]
ENSG00000143514	110.395	14.4626	2.9323	1.61e-17	7.58e-16	TP53BP2	tumor protein p53 binding protein 2 [Source:HGNC Symbol;Acc:HGNC:12000]
ENSG00000160182	18.1579	2.376	2.934	0.00054839	0.00445	TFF1	trefoil factor 1 [Source:HGNC Symbol;Acc:HGNC:11755]
ENSG00000114529	65.9212	8.57427	2.9427	4.23e-11	1.18e-09	C3orf52	chromosome 3 open reading frame 52 [Source:HGNC Symbol;Acc:HGNC:26255]
ENSG00000133805	148.684	19.2146	2.952	3.3e-23	2.18e-21	AMPD3	adenosine monophosphate deaminase 3 [Source:HGNC Symbol;Acc:HGNC:470]
ENSG00000164949	114.342	14.7725	2.9524	3.24e-18	1.58e-16	GEM	GTP binding protein overexpressed in skeletal muscle [Source:HGNC Symbol;Acc:HGNC:4234]
ENSG00000099860	476.053	61.053	2.963	7.88e-71	1.69e-68	GADD45B	growth arrest and DNA damage inducible beta [Source:HGNC Symbol;Acc:HGNC:4096]
ENSG00000170873	34.8685	4.33879	3.0066	1.21e-06	1.81e-05	MTSS1	MTSS1, I-BAR domain containing [Source:HGNC Symbol;Acc:HGNC:20443]
ENSG00000250251	36.0527	4.44209	3.0208	7.48e-07	1.17e-05	PKD1P6	polycystin 1, transient receptor potential channel interacting pseudogene 6 [Source:HGNC Symbol;Acc:HGNC:30070]
ENSG00000169155	95.1317	11.6734	3.0267	8.49e-16	3.57e-14	ZBTB43	zinc finger and BTB domain containing 43 [Source:HGNC Symbol;Acc:HGNC:17908]
ENSG00000104267	30.6579	3.71896	3.0433	4.61e-06	6.27e-05	CA2	carbonic anhydrase 2 [Source:HGNC Symbol;Acc:HGNC:1373]
ENSG00000058085	432.369	52.1688	3.051	1.57e-66	3.19e-64	LAMC2	laminin subunit gamma 2 [Source:HGNC Symbol;Acc:HGNC:6493]
ENSG00000165195	79.8686	9.60732	3.0554	1.26e-13	4.48e-12	PIGA	phosphatidylinositol glycan anchor biosynthesis class A [Source:HGNC Symbol;Acc:HGNC:8957]
ENSG00000113070	61.1843	7.12801	3.1016	6.23e-11	1.69e-09	HBEGF	heparin binding EGF like growth factor [Source:HGNC Symbol;Acc:HGNC:3059]
ENSG00000163602	209.869	24.3799	3.1057	8.51e-34	8.68e-32	RYBP	RING1 and YY1 binding protein [Source:HGNC Symbol;Acc:HGNC:10480]
ENSG00000161835	18.6842	2.16939	3.1065	0.00029925	0.0026201	GRASP	general receptor for phosphoinositides 1 associated scaffold protein [Source:HGNC Symbol;Acc:HGNC:18707]
ENSG00000261505	26.4474	2.99583	3.1421	1.51e-05	0.00018162	AL031714.1	-
ENSG00000144655	243.29	26.7559	3.1847	6.93e-40	8.11e-38	CSRNP1	cysteine and serine rich nuclear protein 1 [Source:HGNC Symbol;Acc:HGNC:14300]
ENSG00000123384	1899.35	206.506	3.2012	2.71e-300	2.44e-297	LRP1	LDL receptor related protein 1 [Source:HGNC Symbol;Acc:HGNC:6692]
ENSG00000178573	45.1317	4.85531	3.2165	1.06e-08	2.21e-07	MAF	MAF bZIP transcription factor [Source:HGNC Symbol;Acc:HGNC:6776]
ENSG00000162413	199.211	21.384	3.2197	2.57e-33	2.57e-31	KLHL21	kelch like family member 21 [Source:HGNC Symbol;Acc:HGNC:29041]
ENSG00000186352	58.9475	6.19827	3.2495	4.95e-11	1.37e-09	ANKRD37	ankyrin repeat domain 37 [Source:HGNC Symbol;Acc:HGNC:29593]
ENSG00000184497	25.2632	2.58261	3.2901	1.5e-05	0.00018068	TMEM255B	transmembrane protein 255B [Source:HGNC Symbol;Acc:HGNC:28297]
ENSG00000127152	16.1842	1.65287	3.2915	0.00052895	0.0043151	BCL11B	B-cell CLL/lymphoma 11B [Source:HGNC Symbol;Acc:HGNC:13222]
ENSG00000176597	36.579	3.71896	3.298	1.84e-07	3.19e-06	B3GNT5	UDP-GlcNAc:betaGal beta-1,3-N-acetylglucosaminyltransferase 5 [Source:HGNC Symbol;Acc:HGNC:15684]
ENSG00000279283	17.3685	1.75618	3.306	0.00032083	0.0027848	AC131009.4	-
ENSG00000166439	28.6843	2.89253	3.3099	3.72e-06	5.14e-05	RNF169	ring finger protein 169 [Source:HGNC Symbol;Acc:HGNC:26961]
ENSG00000125398	139.079	13.9461	3.318	2e-24	1.41e-22	SOX9	SRY-box 9 [Source:HGNC Symbol;Acc:HGNC:11204]
ENSG00000174403	18.9474	1.85948	3.349	0.00015595	0.0014867	C20orf166-AS1	C20orf166 antisense RNA 1 [Source:HGNC Symbol;Acc:HGNC:26393]
ENSG00000159167	3122.9	298.24	3.3883	0	0	STC1	stanniocalcin 1 [Source:HGNC Symbol;Acc:HGNC:11373]
ENSG00000277586	72.8949	6.9214	3.3967	8.21e-14	3.01e-12	NEFL	neurofilament light [Source:HGNC Symbol;Acc:HGNC:7739]
ENSG00000265185	19.6053	1.85948	3.3983	0.00010743	0.0010641	SNORD3B-1	small nucleolar RNA, C/D box 3B-1 [Source:HGNC Symbol;Acc:HGNC:10168]
ENSG00000146592	39.3422	3.71896	3.4031	4.01e-08	7.79e-07	CREB5	cAMP responsive element binding protein 5 [Source:HGNC Symbol;Acc:HGNC:16844]
ENSG00000178726	146.711	13.7395	3.4166	2.35e-26	1.79e-24	THBD	thrombomodulin [Source:HGNC Symbol;Acc:HGNC:11784]
ENSG00000169554	42.1053	3.92557	3.423	1.23e-08	2.55e-07	ZEB2	zinc finger E-box binding homeobox 2 [Source:HGNC Symbol;Acc:HGNC:14881]
ENSG00000198018	43.0264	3.92557	3.4542	7.41e-09	1.57e-07	ENTPD7	ectonucleoside triphosphate diphosphohydrolase 7 [Source:HGNC Symbol;Acc:HGNC:19745]
ENSG00000273599	18.1579	1.65287	3.4576	0.00017166	0.0016135	AL731571.1	-
ENSG00000171522	15	1.34296	3.4815	0.00061288	0.0049214	PTGER4	prostaglandin E receptor 4 [Source:HGNC Symbol;Acc:HGNC:9596]
ENSG00000166833	98.1581	8.78088	3.4827	1.87e-18	9.19e-17	NAV2	neuron navigator 2 [Source:HGNC Symbol;Acc:HGNC:15997]
ENSG00000183458	16.7106	1.44626	3.5304	0.00027414	0.0024214	AC138932.1	-
ENSG00000072274	557.238	47.1069	3.5643	7.64e-99	2.42e-96	TFRC	transferrin receptor [Source:HGNC Symbol;Acc:HGNC:11763]
ENSG00000262202	18.8158	1.54957	3.602	9.82e-05	0.00098165	AC007952.4	-
ENSG00000145780	127.763	10.4338	3.6141	2.86e-24	1.99e-22	FEM1C	fem-1 homolog C [Source:HGNC Symbol;Acc:HGNC:16933]
ENSG00000214193	87.6317	7.12801	3.6199	3.65e-17	1.69e-15	SH3D21	SH3 domain containing 21 [Source:HGNC Symbol;Acc:HGNC:26236]
ENSG00000164400	50.2632	4.02888	3.6411	1.6e-10	4.21e-09	CSF2	colony stimulating factor 2 [Source:HGNC Symbol;Acc:HGNC:2434]
ENSG00000167034	80.2633	6.19827	3.6948	4.24e-16	1.83e-14	NKX3-1	NK3 homeobox 1 [Source:HGNC Symbol;Acc:HGNC:7838]
ENSG00000185338	23.4211	1.75618	3.7373	1.02e-05	0.00012783	SOCS1	suppressor of cytokine signaling 1 [Source:HGNC Symbol;Acc:HGNC:19383]
ENSG00000187479	33.158	2.47931	3.7413	1.5e-07	2.63e-06	C11orf96	chromosome 11 open reading frame 96 [Source:HGNC Symbol;Acc:HGNC:38675]
ENSG00000175352	79.4738	5.78505	3.7801	3.18e-16	1.39e-14	NRIP3	nuclear receptor interacting protein 3 [Source:HGNC Symbol;Acc:HGNC:1167]
ENSG00000150995	135.921	9.71062	3.8071	9.15e-27	7.15e-25	ITPR1	inositol 1,4,5-trisphosphate receptor type 1 [Source:HGNC Symbol;Acc:HGNC:6180]
ENSG00000124731	36.1843	2.58261	3.8085	3.27e-08	6.39e-07	TREM1	triggering receptor expressed on myeloid cells 1 [Source:HGNC Symbol;Acc:HGNC:17760]
ENSG00000161960	66.3159	4.6487	3.8345	6.3e-14	2.32e-12	EIF4A1	eukaryotic translation initiation factor 4A1 [Source:HGNC Symbol;Acc:HGNC:3282]
ENSG00000203668	40.1316	2.78922	3.8468	5.13e-09	1.11e-07	CHML	CHM like, Rab escort protein 2 [Source:HGNC Symbol;Acc:HGNC:1941]
ENSG00000168546	21.1842	1.44626	3.8726	2.08e-05	0.00024069	GFRA2	GDNF family receptor alpha 2 [Source:HGNC Symbol;Acc:HGNC:4244]
ENSG00000197019	365.527	24.8964	3.876	5.44e-70	1.16e-67	SERTAD1	SERTA domain containing 1 [Source:HGNC Symbol;Acc:HGNC:17932]
ENSG00000019549	46.3159	3.09914	3.9016	2.78e-10	7.17e-09	SNAI2	snail family transcriptional repressor 2 [Source:HGNC Symbol;Acc:HGNC:11094]
ENSG00000203814	14.079	0	3.9206	0.00049101	0.0040422	HIST2H2BF	histone cluster 2 H2B family member f [Source:HGNC Symbol;Acc:HGNC:24700]
ENSG00000059728	135.79	8.88419	3.934	2.25e-27	1.79e-25	MXD1	MAX dimerization protein 1 [Source:HGNC Symbol;Acc:HGNC:6761]
ENSG00000087074	2503.69	158.366	3.9827	0	0	PPP1R15A	protein phosphatase 1 regulatory subunit 15A [Source:HGNC Symbol;Acc:HGNC:14375]
ENSG00000162772	185.79	11.6734	3.9924	3.27e-37	3.65e-35	ATF3	activating transcription factor 3 [Source:HGNC Symbol;Acc:HGNC:785]
ENSG00000159399	561.054	34.607	4.019	3.2e-109	1.18e-106	HK2	hexokinase 2 [Source:HGNC Symbol;Acc:HGNC:4923]
ENSG00000121966	79.3422	4.6487	4.0932	4.39e-17	2.02e-15	CXCR4	C-X-C motif chemokine receptor 4 [Source:HGNC Symbol;Acc:HGNC:2561]
ENSG00000132002	2049.61	113.325	4.1768	0	0	DNAJB1	DnaJ heat shock protein family (Hsp40) member B1 [Source:HGNC Symbol;Acc:HGNC:5270]
ENSG00000170345	507.501	27.9955	4.1801	1.38e-101	4.7e-99	FOS	Fos proto-oncogene, AP-1 transcription factor subunit [Source:HGNC Symbol;Acc:HGNC:3796]
ENSG00000204103	16.3158	0	4.3032	0.00010824	0.0010692	MAFB	MAF bZIP transcription factor B [Source:HGNC Symbol;Acc:HGNC:6408]
ENSG00000122641	31.4474	1.54957	4.343	7.07e-08	1.31e-06	INHBA	inhibin beta A subunit [Source:HGNC Symbol;Acc:HGNC:6066]
ENSG00000076641	29.6053	1.34296	4.4624	1.37e-07	2.42e-06	PAG1	phosphoprotein membrane anchor with glycosphingolipid microdomains 1 [Source:HGNC Symbol;Acc:HGNC:30043]
ENSG00000108551	38.158	1.65287	4.5289	1.91e-09	4.41e-08	RASD1	ras related dexamethasone induced 1 [Source:HGNC Symbol;Acc:HGNC:15828]
ENSG00000216775	36.1843	1.54957	4.5454	4.82e-09	1.05e-07	AL109918.1	-
ENSG00000095713	173.027	7.12801	4.6014	9.88e-38	1.12e-35	CRTAC1	cartilage acidic protein 1 [Source:HGNC Symbol;Acc:HGNC:14882]
ENSG00000103888	207.237	8.36767	4.6303	5.59e-45	7.87e-43	CEMIP	cell migration inducing hyaluronan binding protein [Source:HGNC Symbol;Acc:HGNC:29213]
ENSG00000143333	19.6053	0	4.7608	1.33e-05	0.000162	RGS16	regulator of G protein signaling 16 [Source:HGNC Symbol;Acc:HGNC:9997]
ENSG00000137393	14.6053	0	4.8215	0.00016352	0.0015506	RNF144B	ring finger protein 144B [Source:HGNC Symbol;Acc:HGNC:21578]
ENSG00000135913	18.1579	0	4.8726	2.53e-05	0.00028752	USP37	ubiquitin specific peptidase 37 [Source:HGNC Symbol;Acc:HGNC:20063]
ENSG00000162924	27.6316	0	4.8933	1.99e-07	3.43e-06	REL	REL proto-oncogene, NF-kB subunit [Source:HGNC Symbol;Acc:HGNC:9954]
ENSG00000166670	18.8158	0	4.9239	1.74e-05	0.00020538	MMP10	matrix metallopeptidase 10 [Source:HGNC Symbol;Acc:HGNC:7156]
ENSG00000120738	351.974	11.4668	4.9399	3.66e-77	8.57e-75	EGR1	early growth response 1 [Source:HGNC Symbol;Acc:HGNC:3238]
ENSG00000204389	1771.19	51.239	5.1113	0	0	HSPA1A	heat shock protein family A (Hsp70) member 1A [Source:HGNC Symbol;Acc:HGNC:5232]
ENSG00000280138	15	0	5.1819	0.00010977	0.0010831	AC027290.2	-
ENSG00000182782	11.8421	0	5.2559	0.00057489	0.0046457	HCAR2	hydroxycarboxylic acid receptor 2 [Source:HGNC Symbol;Acc:HGNC:24827]
ENSG00000204388	1606.19	38.8425	5.3699	0	0	HSPA1B	heat shock protein family A (Hsp70) member 1B [Source:HGNC Symbol;Acc:HGNC:5233]
ENSG00000269821	161.579	3.51235	5.5237	2.03e-37	2.29e-35	KCNQ1OT1	KCNQ1 opposite strand/antisense transcript 1 (non-protein coding) [Source:HGNC Symbol;Acc:HGNC:6295]
ENSG00000181652	43.5527	0	5.7197	2.92e-11	8.33e-10	ATG9B	autophagy related 9B [Source:HGNC Symbol;Acc:HGNC:21899]
ENSG00000125740	289.606	5.47514	5.7251	6.2e-66	1.24e-63	FOSB	FosB proto-oncogene, AP-1 transcription factor subunit [Source:HGNC Symbol;Acc:HGNC:3797]
ENSG00000104722	18.0263	0	5.8621	1.85e-05	0.00021685	NEFM	neurofilament medium [Source:HGNC Symbol;Acc:HGNC:7734]
ENSG00000279602	58.2896	0	5.9703	1.35e-14	5.3e-13	AC109326.1	-
ENSG00000284669	23.1579	0	6.2235	1.24e-06	1.86e-05	AC092053.3	-
ENSG00000130222	15.7895	0	6.2559	6.26e-05	0.00065451	GADD45G	growth arrest and DNA damage inducible gamma [Source:HGNC Symbol;Acc:HGNC:4097]
ENSG00000198576	80.3949	1.03305	6.2821	1.72e-19	9.01e-18	ARC	activity regulated cytoskeleton associated protein [Source:HGNC Symbol;Acc:HGNC:648]
ENSG00000196611	24.6053	0	6.311	5.91e-07	9.43e-06	MMP1	matrix metallopeptidase 1 [Source:HGNC Symbol;Acc:HGNC:7155]
ENSG00000122877	19.3421	0	6.5487	1.01e-05	0.00012732	EGR2	early growth response 2 [Source:HGNC Symbol;Acc:HGNC:3239]
ENSG00000172061	12.2369	0	6.8882	0.00048852	0.0040253	LRRC15	leucine rich repeat containing 15 [Source:HGNC Symbol;Acc:HGNC:20818]
ENSG00000179388	46.579	0	7.2317	1.6e-11	4.72e-10	EGR3	early growth response 3 [Source:HGNC Symbol;Acc:HGNC:3240]
ENSG00000263934	32.6316	0	7.3032	1.83e-08	3.71e-07	SNORD3A	small nucleolar RNA, C/D box 3A [Source:HGNC Symbol;Acc:HGNC:33189]
ENSG00000200879	23.6843	0	7.8409	2.63e-06	3.73e-05	SNORD14E	small nucleolar RNA, C/D box 14E [Source:HGNC Symbol;Acc:HGNC:30354]
ENSG00000173110	141.711	0	8.8369	8.56e-28	6.9e-26	HSPA6	heat shock protein family A (Hsp70) member 6 [Source:HGNC Symbol;Acc:HGNC:5239]
