# Supplementary material for: STAT3 induces G9a to exacerbate HER3 expression for the survival of epidermal growth factor receptor-tyrosine kinase inhibitors in lung cancers
Source: BMC Cancer. 2019 Oct 16;19:959. doi: 10.1186/s12885-019-6217-9 (PMC6796430; doi:10.1186/s12885-019-6217-9)
Supplement: Supplementary file 5 — Additional file 5: Table S5. Differential genes in the A549shG9a cells analyzed by RNAseq. (XLSX 113 kb) [file 12885_2019_6217_MOESM5_ESM.xlsx]

## Sheet: AshG9avsAshLuc.DEG
Gene_id	readcount_AshG9a	readcount_AshLuc	log2.Fold_change.	pvalue	qvalue	Associated Gene Name	genetype	Description
ENSG00000117983	1.04978	577.837	-9.1044	3.2936e-112	2.3879e-109	MUC5B	protein_coding	mucin 5B, oligomeric mucus/gel-forming [Source:HGNC Symbol;Acc:7516]
ENSG00000171564	0	41.4626	-7.6256	5.94e-11	2.271e-09	FGB	protein_coding	fibrinogen beta chain [Source:HGNC Symbol;Acc:3662]
ENSG00000171557	0	37.0354	-7.4627	4.6752e-10	1.6226e-08	FGG	protein_coding	fibrinogen gamma chain [Source:HGNC Symbol;Acc:3694]
ENSG00000006611	0	17.8791	-7.412	1.4413e-05	0.00026869	USH1C	protein_coding	Usher syndrome 1C (autosomal recessive, severe) [Source:HGNC Symbol;Acc:12597]
ENSG00000086548	0	48.9548	-7.2803	5.3918e-13	2.531e-11	CEACAM6	protein_coding	carcinoembryonic antigen-related cell adhesion molecule 6 (non-specific cross reacting antigen) [Source:HGNC Symbol;Acc:1818]
ENSG00000115009	0	41.6329	-7.0465	1.9392e-11	7.8106e-10	CCL20	protein_coding	chemokine (C-C motif) ligand 20 [Source:HGNC Symbol;Acc:10619]
ENSG00000047457	1.99458	259.503	-7.0235	4.2591e-63	1.3447e-60	CP	protein_coding	ceruloplasmin (ferroxidase) [Source:HGNC Symbol;Acc:2295]
ENSG00000133636	0	25.7971	-6.941	1.1527e-07	3.0126e-06	NTS	protein_coding	neurotensin [Source:HGNC Symbol;Acc:8038]
ENSG00000153822	0	12.856	-6.9362	0.0001821	0.0026641	KCNJ16	protein_coding	potassium inwardly-rectifying channel, subfamily J, member 16 [Source:HGNC Symbol;Acc:6262]
ENSG00000171560	0	71.4314	-6.8254	8.5662e-19	6.4325e-17	FGA	protein_coding	fibrinogen alpha chain [Source:HGNC Symbol;Acc:3661]
ENSG00000156687	0	19.8373	-6.562	2.6224e-06	5.5557e-05	UNC5D	protein_coding	unc-5 homolog D (C. elegans) [Source:HGNC Symbol;Acc:18634]
ENSG00000079112	0	28.9472	-6.5222	1.3397e-08	4.0161e-07	CDH17	protein_coding	cadherin 17, LI cadherin (liver-intestine) [Source:HGNC Symbol;Acc:1756]
ENSG00000104760	0	62.1513	-6.2096	5.5004e-17	3.6131e-15	FGL1	protein_coding	fibrinogen-like 1 [Source:HGNC Symbol;Acc:3695]
ENSG00000105289	0	37.1205	-6.1441	9.2229e-11	3.4331e-09	TJP3	protein_coding	tight junction protein 3 [Source:HGNC Symbol;Acc:11829]
ENSG00000170099	0	13.1965	-5.9739	0.00010835	0.0016661	SERPINA6	protein_coding	serpin peptidase inhibitor, clade A (alpha-1 antiproteinase, antitrypsin), member 6 [Source:HGNC Symbol;Acc:1540]
ENSG00000148346	1.36471	82.4995	-5.9177	3.5283e-22	3.1252e-20	LCN2	protein_coding	lipocalin 2 [Source:HGNC Symbol;Acc:6526]
ENSG00000198758	0	12.0046	-5.8374	0.00021889	0.0031345	EPS8L3	protein_coding	EPS8-like 3 [Source:HGNC Symbol;Acc:21297]
ENSG00000104537	0	35.0772	-5.7993	2.6244e-10	9.3747e-09	ANXA13	protein_coding	annexin A13 [Source:HGNC Symbol;Acc:536]
ENSG00000157388	0	20.9441	-5.6403	1.0328e-06	2.3564e-05	CACNA1D	protein_coding	calcium channel, voltage-dependent, L type, alpha 1D subunit [Source:HGNC Symbol;Acc:1391]
ENSG00000134215	0	15.1547	-5.5886	3.2458e-05	0.00056932	VAV3	protein_coding	vav 3 guanine nucleotide exchange factor [Source:HGNC Symbol;Acc:12659]
ENSG00000124664	0	24.6902	-5.5558	1.134e-07	2.9757e-06	SPDEF	protein_coding	SAM pointed domain containing ets transcription factor [Source:HGNC Symbol;Acc:17257]
ENSG00000091583	0	23.0726	-5.458	2.9708e-07	7.2512e-06	APOH	protein_coding	apolipoprotein H (beta-2-glycoprotein I) [Source:HGNC Symbol;Acc:616]
ENSG00000073756	22.8852	1000.13	-5.4496	1.2652e-249	2.4766e-246	PTGS2	protein_coding	prostaglandin-endoperoxide synthase 2 (prostaglandin G/H synthase and cyclooxygenase) [Source:HGNC Symbol;Acc:9605]
ENSG00000204616	0	21.2847	-5.4117	8.5952e-07	1.9841e-05	TRIM31	protein_coding	tripartite motif containing 31 [Source:HGNC Symbol;Acc:16289]
ENSG00000135100	0	12.3451	-5.2927	0.00018103	0.0026505	HNF1A	protein_coding	HNF1 homeobox A [Source:HGNC Symbol;Acc:11621]
ENSG00000186198	0	32.523	-5.2752	1.2325e-09	4.0961e-08	SLC51B	protein_coding	solute carrier family 51, beta subunit [Source:HGNC Symbol;Acc:29956]
ENSG00000123838	0	12.0046	-5.2524	0.00022388	0.0031942	C4BPA	protein_coding	complement component 4 binding protein, alpha [Source:HGNC Symbol;Acc:1325]
ENSG00000145703	2.62445	89.7363	-5.0956	7.7578e-24	7.5552e-22	IQGAP2	protein_coding	IQ motif containing GTPase activating protein 2 [Source:HGNC Symbol;Acc:6111]
ENSG00000275395	3.67423	118.513	-5.0115	7.3711e-31	9.6193e-29	FCGBP	protein_coding	-
ENSG00000168079	1.04978	33.8001	-5.0089	6.9212e-10	2.3521e-08	SCARA5	protein_coding	scavenger receptor class A, member 5 (putative) [Source:HGNC Symbol;Acc:28701]
ENSG00000176153	12.3874	383.806	-4.9534	1.0024e-95	4.9054e-93	GPX2	protein_coding	glutathione peroxidase 2 (gastrointestinal) [Source:HGNC Symbol;Acc:4554]
ENSG00000168955	3.67423	106.764	-4.8608	8.8705e-28	1.0037e-25	TM4SF20	protein_coding	transmembrane 4 L six family member 20 [Source:HGNC Symbol;Acc:26230]
ENSG00000172164	0	12.0897	-4.8475	0.00023822	0.0033644	SNTB1	protein_coding	syntrophin, beta 1 (dystrophin-associated protein A1, 59kDa, basic component 1) [Source:HGNC Symbol;Acc:11168]
ENSG00000113924	1.99458	57.043	-4.8379	1.4658e-15	8.5652e-14	HGD	protein_coding	homogentisate 1,2-dioxygenase [Source:HGNC Symbol;Acc:4892]
ENSG00000165272	1.78462	48.1034	-4.7524	2.6789e-13	1.3077e-11	AQP3	protein_coding	aquaporin 3 (Gill blood group) [Source:HGNC Symbol;Acc:636]
ENSG00000065361	1.04978	27.4147	-4.7068	3.5847e-08	1.0251e-06	ERBB3	protein_coding	v-erb-b2 erythroblastic leukemia viral oncogene homolog 3 (avian) [Source:HGNC Symbol;Acc:3431]
ENSG00000145920	59.6275	1543.23	-4.6938	0	0	CPLX2	protein_coding	complexin 2 [Source:HGNC Symbol;Acc:2310]
ENSG00000090339	1.8896	47.6777	-4.6572	4.0346e-13	1.931e-11	ICAM1	protein_coding	intercellular adhesion molecule 1 [Source:HGNC Symbol;Acc:5344]
ENSG00000108375	1.67965	40.4409	-4.5896	2.6513e-11	1.0443e-09	RNF43	protein_coding	ring finger protein 43 [Source:HGNC Symbol;Acc:18505]
ENSG00000005108	3.56925	78.6682	-4.4621	2.3039e-20	1.8714e-18	THSD7A	protein_coding	thrombospondin, type I, domain containing 7A [Source:HGNC Symbol;Acc:22207]
ENSG00000137673	3.46427	76.2843	-4.4608	8.5864e-20	6.9168e-18	MMP7	protein_coding	matrix metallopeptidase 7 (matrilysin, uterine) [Source:HGNC Symbol;Acc:7174]
ENSG00000118849	3.98916	87.5227	-4.4555	1.8276e-22	1.6486e-20	RARRES1	protein_coding	retinoic acid receptor responder (tazarotene induced) 1 [Source:HGNC Symbol;Acc:9867]
ENSG00000079385	1.57467	32.8636	-4.3834	2.5957e-09	8.3845e-08	CEACAM1	protein_coding	carcinoembryonic antigen-related cell adhesion molecule 1 (biliary glycoprotein) [Source:HGNC Symbol;Acc:1814]
ENSG00000215182	14.6969	286.407	-4.2845	1.5765e-68	5.5108e-66	MUC5AC	protein_coding	mucin 5AC, oligomeric mucus/gel-forming [Source:HGNC Symbol;Acc:7515]
ENSG00000179913	0	18.39	-4.2828	9.3144e-06	0.00017841	B3GNT3	protein_coding	UDP-GlcNAc:betaGal beta-1,3-N-acetylglucosaminyltransferase 3 [Source:HGNC Symbol;Acc:13528]
ENSG00000116711	12.1774	232.769	-4.2566	7.0811e-56	1.8482e-53	PLA2G4A	protein_coding	phospholipase A2, group IVA (cytosolic, calcium-dependent) [Source:HGNC Symbol;Acc:9035]
ENSG00000257315	0	12.0046	-4.2524	0.00034966	0.0047237	ZBED6	protein_coding	zinc finger, BED-type containing 6 [Source:HGNC Symbol;Acc:33273]
ENSG00000172794	1.25974	23.328	-4.2109	6.6007e-07	1.553e-05	RAB37	protein_coding	RAB37, member RAS oncogene family [Source:HGNC Symbol;Acc:30268]
ENSG00000181449	1.46969	26.6484	-4.1805	1.1226e-07	2.9537e-06	SOX2	protein_coding	SRY (sex determining region Y)-box 2 [Source:HGNC Symbol;Acc:11195]
ENSG00000155465	3.04436	54.8294	-4.1707	2.8233e-14	1.4937e-12	SLC7A7	protein_coding	solute carrier family 7 (amino acid transporter light chain, y+L system), member 7 [Source:HGNC Symbol;Acc:11065]
ENSG00000198774	0	14.8141	-4.1407	7.9268e-05	0.0012698	RASSF9	protein_coding	Ras association (RalGDS/AF-6) domain family (N-terminal) member 9 [Source:HGNC Symbol;Acc:15739]
ENSG00000151655	0	12.856	-4.1289	0.00023889	0.0033715	ITIH2	protein_coding	inter-alpha-trypsin inhibitor heavy chain 2 [Source:HGNC Symbol;Acc:6167]
ENSG00000161270	1.25974	21.7104	-4.1072	1.8612e-06	4.0663e-05	NPHS1	protein_coding	nephrosis 1, congenital, Finnish type (nephrin) [Source:HGNC Symbol;Acc:7908]
ENSG00000106541	16.1666	277.638	-4.1021	3.7692e-65	1.2297e-62	AGR2	protein_coding	anterior gradient 2 homolog (Xenopus laevis) [Source:HGNC Symbol;Acc:328]
ENSG00000181634	2.09956	35.2475	-4.0694	1.3549e-09	4.4954e-08	TNFSF15	protein_coding	tumor necrosis factor (ligand) superfamily, member 15 [Source:HGNC Symbol;Acc:11931]
ENSG00000088002	1.67965	27.4998	-4.0332	9.2549e-08	2.4817e-06	SULT2B1	protein_coding	sulfotransferase family, cytosolic, 2B, member 1 [Source:HGNC Symbol;Acc:11459]
ENSG00000039068	9.23806	146.95	-3.9916	7.8466e-35	1.219e-32	CDH1	protein_coding	cadherin 1, type 1, E-cadherin (epithelial) [Source:HGNC Symbol;Acc:1748]
ENSG00000106804	9.13308	143.885	-3.9777	4.4455e-34	6.4941e-32	C5	protein_coding	complement component 5 [Source:HGNC Symbol;Acc:1331]
ENSG00000124107	2.62445	41.0369	-3.9668	8.3133e-11	3.1175e-09	SLPI	protein_coding	secretory leukocyte peptidase inhibitor [Source:HGNC Symbol;Acc:11092]
ENSG00000004799	17.3214	267.166	-3.9471	1.6214e-61	4.9591e-59	PDK4	protein_coding	pyruvate dehydrogenase kinase, isozyme 4 [Source:HGNC Symbol;Acc:8812]
ENSG00000135373	2.93938	43.0802	-3.8734	3.8568e-11	1.5039e-09	EHF	protein_coding	ets homologous factor [Source:HGNC Symbol;Acc:3246]
ENSG00000125848	2.72943	38.8233	-3.8303	4.0109e-10	1.4096e-08	FLRT3	protein_coding	fibronectin leucine rich transmembrane protein 3 [Source:HGNC Symbol;Acc:3762]
ENSG00000129422	38.002	533.82	-3.8122	1.2214e-118	9.5635e-116	MTUS1	protein_coding	microtubule associated tumor suppressor 1 [Source:HGNC Symbol;Acc:29789]
ENSG00000152527	3.56925	48.1886	-3.755	4.3608e-12	1.8761e-10	PLEKHH2	protein_coding	pleckstrin homology domain containing, family H (with MyTH4 domain) member 2 [Source:HGNC Symbol;Acc:30506]
ENSG00000167281	4.82898	60.704	-3.652	1.3255e-14	7.2272e-13	RBFOX3	protein_coding	RNA binding protein, fox-1 homolog (C. elegans) 3 [Source:HGNC Symbol;Acc:27097]
ENSG00000108960	13.9621	169.256	-3.5996	1.6102e-37	2.6711e-35	MMD	protein_coding	monocyte to macrophage differentiation-associated [Source:HGNC Symbol;Acc:7153]
ENSG00000000971	23.2001	265.548	-3.5168	5.6969e-57	1.5488e-54	CFH	protein_coding	complement factor H [Source:HGNC Symbol;Acc:4883]
ENSG00000113532	2.8344	30.4797	-3.4267	9.3468e-08	2.4995e-06	ST8SIA4	protein_coding	ST8 alpha-N-acetyl-neuraminide alpha-2,8-sialyltransferase 4 [Source:HGNC Symbol;Acc:10871]
ENSG00000129988	1.57467	16.4318	-3.3834	9.5526e-05	0.0014864	LBP	protein_coding	lipopolysaccharide binding protein [Source:HGNC Symbol;Acc:6517]
ENSG00000169903	5.2489	52.3604	-3.3184	4.7121e-12	2.0184e-10	TM4SF4	protein_coding	transmembrane 4 L six family member 4 [Source:HGNC Symbol;Acc:11856]
ENSG00000188211	2.09956	20.859	-3.3125	1.2953e-05	0.00024356	NCR3LG1	protein_coding	natural killer cell cytotoxicity receptor 3 ligand 1 [Source:HGNC Symbol;Acc:42400]
ENSG00000168398	14.5919	143.629	-3.2991	3.1133e-30	3.9318e-28	BDKRB2	protein_coding	bradykinin receptor B2 [Source:HGNC Symbol;Acc:1030]
ENSG00000134548	4.09414	37.6313	-3.2003	7.5352e-09	2.2975e-07	SPX	protein_coding	chromosome 12 open reading frame 39 [Source:HGNC Symbol;Acc:28139]
ENSG00000165376	39.8916	365.416	-3.1954	2.0705e-72	7.9471e-70	CLDN2	protein_coding	claudin 2 [Source:HGNC Symbol;Acc:2041]
ENSG00000154529	30.1287	267.761	-3.1517	5.6912e-53	1.3422e-50	CNTNAP3B	protein_coding	contactin associated protein-like 3B [Source:HGNC Symbol;Acc:32035]
ENSG00000121039	15.3268	135.371	-3.1428	1.4442e-27	1.6247e-25	RDH10	protein_coding	retinol dehydrogenase 10 (all-trans) [Source:HGNC Symbol;Acc:19975]
ENSG00000179104	3.04436	26.8187	-3.139	1.2986e-06	2.9086e-05	TMTC2	protein_coding	transmembrane and tetratricopeptide repeat containing 2 [Source:HGNC Symbol;Acc:25440]
ENSG00000106714	17.5313	152.739	-3.1231	9.7187e-31	1.2353e-28	CNTNAP3	protein_coding	contactin associated protein-like 3 [Source:HGNC Symbol;Acc:13834]
ENSG00000073282	1.78462	15.4101	-3.1102	0.00025738	0.0036014	TP63	protein_coding	tumor protein p63 [Source:HGNC Symbol;Acc:15979]
ENSG00000180287	2.72943	23.4983	-3.1059	6.4662e-06	0.00012798	PLD5	protein_coding	phospholipase D family, member 5 [Source:HGNC Symbol;Acc:26879]
ENSG00000064651	32.0183	274.658	-3.1007	1.389e-53	3.4417e-51	SLC12A2	protein_coding	solute carrier family 12 (sodium/potassium/chloride transporters), member 2 [Source:HGNC Symbol;Acc:10911]
ENSG00000089057	51.6491	429.781	-3.0568	7.6399e-82	3.2511e-79	SLC23A2	protein_coding	solute carrier family 23 (nucleobase transporters), member 2 [Source:HGNC Symbol;Acc:10973]
ENSG00000125772	35.6925	295.602	-3.05	9.2172e-57	2.4716e-54	GPCPD1	protein_coding	glycerophosphocholine phosphodiesterase GDE1 homolog (S. cerevisiae) [Source:HGNC Symbol;Acc:26957]
ENSG00000186204	1.99458	16.5169	-3.0498	0.000175	0.0025756	CYP4F12	protein_coding	cytochrome P450, family 4, subfamily F, polypeptide 12 [Source:HGNC Symbol;Acc:18857]
ENSG00000003989	10.0779	83.1806	-3.0451	3.9007e-17	2.5796e-15	SLC7A2	protein_coding	solute carrier family 7 (cationic amino acid transporter, y+ system), member 2 [Source:HGNC Symbol;Acc:11060]
ENSG00000163083	6.50863	53.382	-3.0359	1.6592e-11	6.7807e-10	INHBB	protein_coding	inhibin, beta B [Source:HGNC Symbol;Acc:6067]
ENSG00000112096	150.853	1236.04	-3.0345	2.7327e-230	4.863e-227	SOD2	protein_coding	superoxide dismutase 2, mitochondrial [Source:HGNC Symbol;Acc:11180]
ENSG00000054654	14.5919	119.109	-3.029	9.3719e-24	9.0819e-22	SYNE2	protein_coding	spectrin repeat containing, nuclear envelope 2 [Source:HGNC Symbol;Acc:17084]
ENSG00000138207	5.14392	41.9734	-3.0285	2.457e-09	7.9498e-08	RBP4	protein_coding	retinol binding protein 4, plasma [Source:HGNC Symbol;Acc:9922]
ENSG00000004468	7.66339	61.981	-3.0158	4.6703e-13	2.219e-11	CD38	protein_coding	CD38 molecule [Source:HGNC Symbol;Acc:1667]
ENSG00000123700	2.20454	17.4535	-2.985	0.00013241	0.0019922	KCNJ2	protein_coding	potassium inwardly-rectifying channel, subfamily J, member 2 [Source:HGNC Symbol;Acc:6263]
ENSG00000188906	5.66881	44.6127	-2.9763	1.0427e-09	3.483e-08	LRRK2	protein_coding	leucine-rich repeat kinase 2 [Source:HGNC Symbol;Acc:18618]
ENSG00000197766	10.4978	81.9035	-2.9638	1.5361e-16	9.6685e-15	CFD	protein_coding	complement factor D (adipsin) [Source:HGNC Symbol;Acc:2771]
ENSG00000053108	4.3041	33.3744	-2.955	1.4275e-07	3.667e-06	FSTL4	protein_coding	follistatin-like 4 [Source:HGNC Symbol;Acc:21389]
ENSG00000163993	7.03352	54.2334	-2.9469	2.095e-11	8.3578e-10	S100P	protein_coding	S100 calcium binding protein P [Source:HGNC Symbol;Acc:10504]
ENSG00000163735	257.931	1977.01	-2.9383	0	0	CXCL5	protein_coding	chemokine (C-X-C motif) ligand 5 [Source:HGNC Symbol;Acc:10642]
ENSG00000163072	2.09956	15.921	-2.9228	0.00029861	0.0041194	NOSTRIN	protein_coding	nitric oxide synthase trafficker [Source:HGNC Symbol;Acc:20203]
ENSG00000163739	56.4781	420.075	-2.8949	2.1326e-76	8.6969e-74	CXCL1	protein_coding	chemokine (C-X-C motif) ligand 1 (melanoma growth stimulating activity, alpha) [Source:HGNC Symbol;Acc:4602]
ENSG00000120211	12.0725	89.566	-2.8912	1.3869e-17	9.4592e-16	INSL4	protein_coding	insulin-like 4 (placenta) [Source:HGNC Symbol;Acc:6087]
ENSG00000157214	21.4155	158.784	-2.8903	6.2982e-30	7.803e-28	STEAP2	protein_coding	STEAP family member 2, metalloreductase [Source:HGNC Symbol;Acc:17885]
ENSG00000111266	22.7802	167.894	-2.8817	1.8156e-31	2.4343e-29	DUSP16	protein_coding	dual specificity phosphatase 16 [Source:HGNC Symbol;Acc:17909]
ENSG00000102908	26.6644	192.329	-2.8506	1.8243e-35	2.9032e-33	NFAT5	protein_coding	nuclear factor of activated T-cells 5, tonicity-responsive [Source:HGNC Symbol;Acc:7774]
ENSG00000168646	2.20454	15.8358	-2.8446	0.00036686	0.0049187	AXIN2	protein_coding	axin 2 [Source:HGNC Symbol;Acc:904]
ENSG00000137486	2.41449	17.1129	-2.8253	0.00022241	0.0031767	ARRB1	protein_coding	arrestin, beta 1 [Source:HGNC Symbol;Acc:711]
ENSG00000184845	2.41449	16.8575	-2.8036	0.00026084	0.003642	DRD1	protein_coding	dopamine receptor D1 [Source:HGNC Symbol;Acc:3020]
ENSG00000180530	16.3766	111.106	-2.7622	1.2881e-20	1.0684e-18	NRIP1	protein_coding	nuclear receptor interacting protein 1 [Source:HGNC Symbol;Acc:8001]
ENSG00000135245	5.56383	37.6313	-2.7578	6.1792e-08	1.7109e-06	HILPDA	protein_coding	hypoxia inducible lipid droplet-associated [Source:HGNC Symbol;Acc:28859]
ENSG00000018236	80.938	544.803	-2.7508	4.5478e-94	2.1196e-91	CNTN1	protein_coding	contactin 1 [Source:HGNC Symbol;Acc:2171]
ENSG00000099994	17.2164	114.427	-2.7326	5.5066e-21	4.707e-19	SUSD2	protein_coding	sushi domain containing 2 [Source:HGNC Symbol;Acc:30667]
ENSG00000164647	18.0562	119.535	-2.7269	8.2315e-22	7.1297e-20	STEAP1	protein_coding	six transmembrane epithelial antigen of the prostate 1 [Source:HGNC Symbol;Acc:11378]
ENSG00000063180	4.82898	31.8419	-2.7211	7.492e-07	1.7501e-05	CA11	protein_coding	carbonic anhydrase XI [Source:HGNC Symbol;Acc:1370]
ENSG00000101076	7.24348	47.5926	-2.716	1.5039e-09	4.9476e-08	HNF4A	protein_coding	hepatocyte nuclear factor 4, alpha [Source:HGNC Symbol;Acc:5024]
ENSG00000075213	10.6028	69.4732	-2.712	2.9376e-13	1.4269e-11	SEMA3A	protein_coding	sema domain, immunoglobulin domain (Ig), short basic domain, secreted, (semaphorin) 3A [Source:HGNC Symbol;Acc:10723]
ENSG00000022567	20.1558	131.369	-2.7044	1.2324e-23	1.1768e-21	SLC45A4	protein_coding	solute carrier family 45, member 4 [Source:HGNC Symbol;Acc:29196]
ENSG00000104140	4.72401	30.3094	-2.6817	1.6365e-06	3.5954e-05	RHOV	protein_coding	ras homolog family member V [Source:HGNC Symbol;Acc:18313]
ENSG00000261578	11.6526	73.0491	-2.6482	1.3945e-13	6.9284e-12	RP11-21L23.2	sense_overlapping	-
ENSG00000172572	6.29868	39.3341	-2.6427	5.8876e-08	1.6371e-06	PDE3A	protein_coding	phosphodiesterase 3A, cGMP-inhibited [Source:HGNC Symbol;Acc:8778]
ENSG00000165929	4.3041	26.8187	-2.6395	7.6574e-06	0.000149	TC2N	protein_coding	tandem C2 domains, nuclear [Source:HGNC Symbol;Acc:19859]
ENSG00000183579	13.0173	80.2859	-2.6247	1.1568e-14	6.325e-13	ZNRF3	protein_coding	zinc and ring finger 3 [Source:HGNC Symbol;Acc:18126]
ENSG00000130433	8.0833	48.7845	-2.5934	2.1954e-09	7.1387e-08	CACNG6	protein_coding	calcium channel, voltage-dependent, gamma subunit 6 [Source:HGNC Symbol;Acc:13625]
ENSG00000169855	18.3711	109.659	-2.5775	3.8137e-19	2.9507e-17	ROBO1	protein_coding	roundabout, axon guidance receptor, homolog 1 (Drosophila) [Source:HGNC Symbol;Acc:10249]
ENSG00000165105	12.8073	74.5816	-2.5419	2.4236e-13	1.1861e-11	RASEF	protein_coding	RAS and EF-hand domain containing [Source:HGNC Symbol;Acc:26464]
ENSG00000106258	3.35929	19.0711	-2.5052	0.00023714	0.0033517	CYP3A5	protein_coding	cytochrome P450, family 3, subfamily A, polypeptide 5 [Source:HGNC Symbol;Acc:2638]
ENSG00000261780	10.4978	59.5971	-2.5052	8.1425e-11	3.0593e-09	CTD-2354A18.1	processed_transcript	-
ENSG00000146038	9.65797	54.6591	-2.5007	5.0607e-10	1.7502e-08	DCDC2	protein_coding	doublecortin domain containing 2 [Source:HGNC Symbol;Acc:18141]
ENSG00000069020	6.50863	36.0988	-2.4715	5.1095e-07	1.2168e-05	MAST4	protein_coding	microtubule associated serine/threonine kinase family member 4 [Source:HGNC Symbol;Acc:19037]
ENSG00000178607	20.6807	111.617	-2.4322	1.9906e-18	1.4486e-16	ERN1	protein_coding	endoplasmic reticulum to nucleus signaling 1 [Source:HGNC Symbol;Acc:3449]
ENSG00000171227	6.08872	32.6082	-2.421	2.3337e-06	4.9872e-05	TMEM37	protein_coding	transmembrane protein 37 [Source:HGNC Symbol;Acc:18216]
ENSG00000166387	8.50321	45.2938	-2.4132	2.7602e-08	8.0047e-07	PPFIBP2	protein_coding	PTPRF interacting protein, binding protein 2 (liprin beta 2) [Source:HGNC Symbol;Acc:9250]
ENSG00000205885	5.66881	30.054	-2.4064	6.2114e-06	0.00012344	C1RL-AS1	antisense	C1RL antisense RNA 1 [Source:HGNC Symbol;Acc:27461]
ENSG00000120756	13.2272	70.0692	-2.4053	5.2561e-12	2.227e-10	PLS1	protein_coding	plastin 1 [Source:HGNC Symbol;Acc:9090]
ENSG00000164125	6.1937	32.7784	-2.4039	2.3958e-06	5.0976e-05	FAM198B	protein_coding	family with sequence similarity 198, member B [Source:HGNC Symbol;Acc:25312]
ENSG00000112773	5.66881	29.9689	-2.4023	6.5253e-06	0.00012889	FAM46A	protein_coding	family with sequence similarity 46, member A [Source:HGNC Symbol;Acc:18345]
ENSG00000170458	4.40907	23.1577	-2.3929	7.6505e-05	0.0012316	CD14	protein_coding	CD14 molecule [Source:HGNC Symbol;Acc:1628]
ENSG00000266714	33.068	172.491	-2.383	4.7265e-27	5.1978e-25	MYO15B	protein_coding	Putative unconventional myosin-XVB [Source:UniProtKB/Swiss-Prot;Acc:Q96JP2]
ENSG00000153162	3.98916	20.5184	-2.3628	0.0002174	0.0031176	BMP6	protein_coding	bone morphogenetic protein 6 [Source:HGNC Symbol;Acc:1073]
ENSG00000160179	4.09414	20.9441	-2.3549	0.00019192	0.002789	ABCG1	protein_coding	ATP-binding cassette, sub-family G (WHITE), member 1 [Source:HGNC Symbol;Acc:73]
ENSG00000187720	67.9207	345.408	-2.3464	1.252e-51	2.8833e-49	THSD4	protein_coding	thrombospondin, type I, domain containing 4 [Source:HGNC Symbol;Acc:25835]
ENSG00000162105	12.4924	61.981	-2.3108	2.1424e-10	7.7661e-09	SHANK2	protein_coding	SH3 and multiple ankyrin repeat domains 2 [Source:HGNC Symbol;Acc:14295]
ENSG00000103018	152.113	752.031	-2.3056	3.2786e-108	2.0703e-105	CYB5B	protein_coding	cytochrome b5 type B (outer mitochondrial membrane) [Source:HGNC Symbol;Acc:24374]
ENSG00000125730	153.688	757.735	-2.3017	8.1002e-109	5.2854e-106	C3	protein_coding	complement component 3 [Source:HGNC Symbol;Acc:1318]
ENSG00000115112	3.98916	19.6671	-2.3016	0.00035742	0.0048152	TFCP2L1	protein_coding	transcription factor CP2-like 1 [Source:HGNC Symbol;Acc:17925]
ENSG00000096968	8.92312	43.4208	-2.2828	1.2889e-07	3.3463e-06	JAK2	protein_coding	Janus kinase 2 [Source:HGNC Symbol;Acc:6192]
ENSG00000164300	24.3549	118.258	-2.2797	3.0931e-18	2.2342e-16	SERINC5	protein_coding	serine incorporator 5 [Source:HGNC Symbol;Acc:18825]
ENSG00000163131	14.9069	71.9423	-2.2709	1.2221e-11	5.0258e-10	CTSS	protein_coding	cathepsin S [Source:HGNC Symbol;Acc:2545]
ENSG00000186529	8.50321	40.8666	-2.2648	3.3834e-07	8.2172e-06	CYP4F3	protein_coding	cytochrome P450, family 4, subfamily F, polypeptide 3 [Source:HGNC Symbol;Acc:2646]
ENSG00000169174	17.1114	81.4778	-2.2514	7.027e-13	3.2673e-11	PCSK9	protein_coding	proprotein convertase subtilisin/kexin type 9 [Source:HGNC Symbol;Acc:20001]
ENSG00000164120	53.5387	254.906	-2.2513	6.0768e-37	9.9127e-35	HPGD	protein_coding	hydroxyprostaglandin dehydrogenase 15-(NAD) [Source:HGNC Symbol;Acc:5154]
ENSG00000021826	161.771	764.546	-2.2407	1.1756e-106	6.9736e-104	CPS1	protein_coding	carbamoyl-phosphate synthase 1, mitochondrial [Source:HGNC Symbol;Acc:2323]
ENSG00000165389	80.938	380.996	-2.2349	6.274e-54	1.5745e-51	SPTSSA	protein_coding	serine palmitoyltransferase, small subunit A [Source:HGNC Symbol;Acc:20361]
ENSG00000131002	5.14392	24.1794	-2.2328	9.9067e-05	0.0015379	TXLNGY	transcribed_unprocessed_pseudogene	taxilin gamma 2, pseudogene [Source:HGNC Symbol;Acc:18473]
ENSG00000184489	6.08872	28.6066	-2.2321	2.3003e-05	0.00041272	PTP4A3	protein_coding	protein tyrosine phosphatase type IVA, member 3 [Source:HGNC Symbol;Acc:9636]
ENSG00000135127	7.66339	35.8434	-2.2257	2.2311e-06	4.7889e-05	CCDC64	protein_coding	coiled-coil domain containing 64 [Source:HGNC Symbol;Acc:28095]
ENSG00000130707	33.8029	157.847	-2.2233	3.3006e-23	3.1212e-21	ASS1	protein_coding	argininosuccinate synthase 1 [Source:HGNC Symbol;Acc:758]
ENSG00000145819	22.4653	104.38	-2.2161	7.9648e-16	4.7973e-14	ARHGAP26	protein_coding	Rho GTPase activating protein 26 [Source:HGNC Symbol;Acc:17073]
ENSG00000076864	17.0064	76.71	-2.1733	8.4687e-12	3.5498e-10	RAP1GAP	protein_coding	RAP1 GTPase activating protein [Source:HGNC Symbol;Acc:9858]
ENSG00000107249	18.4761	81.3927	-2.1392	3.0951e-12	1.3494e-10	GLIS3	protein_coding	GLIS family zinc finger 3 [Source:HGNC Symbol;Acc:28510]
ENSG00000144366	25.0897	110.51	-2.139	4.4718e-16	2.7355e-14	GULP1	protein_coding	GULP, engulfment adaptor PTB domain containing 1 [Source:HGNC Symbol;Acc:18649]
ENSG00000124920	47.555	207.568	-2.1259	1.2982e-28	1.5126e-26	MYRF	protein_coding	myelin regulatory factor [Source:HGNC Symbol;Acc:1181]
ENSG00000163110	175.838	761.141	-2.1139	1.3333e-99	6.8681e-97	PDLIM5	protein_coding	PDZ and LIM domain 5 [Source:HGNC Symbol;Acc:17468]
ENSG00000103534	5.87876	25.2862	-2.1048	0.00011764	0.0017935	TMC5	protein_coding	transmembrane channel-like 5 [Source:HGNC Symbol;Acc:22999]
ENSG00000172915	7.55841	32.0122	-2.0825	1.6576e-05	0.00030409	NBEA	protein_coding	neurobeachin [Source:HGNC Symbol;Acc:7648]
ENSG00000111087	9.9729	42.2288	-2.0821	7.5784e-07	1.766e-05	GLI1	protein_coding	GLI family zinc finger 1 [Source:HGNC Symbol;Acc:4317]
ENSG00000115290	9.0281	38.1422	-2.0789	2.6493e-06	5.6064e-05	GRB14	protein_coding	growth factor receptor-bound protein 14 [Source:HGNC Symbol;Acc:4565]
ENSG00000168209	34.5377	144.31	-2.0629	9.4937e-20	7.5853e-18	DDIT4	protein_coding	DNA-damage-inducible transcript 4 [Source:HGNC Symbol;Acc:24944]
ENSG00000138696	8.18828	33.9704	-2.0526	1.0842e-05	0.00020565	BMPR1B	protein_coding	bone morphogenetic protein receptor, type IB [Source:HGNC Symbol;Acc:1077]
ENSG00000165650	56.4781	233.961	-2.0505	8.3071e-31	1.0769e-28	PDZD8	protein_coding	PDZ domain containing 8 [Source:HGNC Symbol;Acc:26974]
ENSG00000125170	35.5875	146.439	-2.0409	8.6622e-20	6.9493e-18	DOK4	protein_coding	docking protein 4 [Source:HGNC Symbol;Acc:19868]
ENSG00000140479	9.34304	38.3125	-2.0359	3.3164e-06	6.921e-05	PCSK6	protein_coding	proprotein convertase subtilisin/kexin type 6 [Source:HGNC Symbol;Acc:8569]
ENSG00000164379	7.34846	29.9689	-2.028	4.0699e-05	0.00069823	FOXQ1	protein_coding	forkhead box Q1 [Source:HGNC Symbol;Acc:20951]
ENSG00000125378	9.34304	37.8868	-2.0197	4.1661e-06	8.5216e-05	BMP4	protein_coding	bone morphogenetic protein 4 [Source:HGNC Symbol;Acc:1071]
ENSG00000164211	10.9177	44.187	-2.017	6.8018e-07	1.5965e-05	STARD4	protein_coding	StAR-related lipid transfer (START) domain containing 4 [Source:HGNC Symbol;Acc:18058]
ENSG00000153094	9.86793	39.9301	-2.0167	2.3444e-06	5.0045e-05	BCL2L11	protein_coding	BCL2-like 11 (apoptosis facilitator) [Source:HGNC Symbol;Acc:994]
ENSG00000132849	8.81815	35.5029	-2.0094	8.8957e-06	0.00017139	INADL	protein_coding	InaD-like (Drosophila) [Source:HGNC Symbol;Acc:28881]
ENSG00000185950	33.488	134.179	-2.0024	6.7517e-18	4.6867e-16	IRS2	protein_coding	insulin receptor substrate 2 [Source:HGNC Symbol;Acc:6126]
ENSG00000111261	6.92854	27.7552	-2.0021	8.8704e-05	0.0013981	MANSC1	protein_coding	MANSC domain containing 1 [Source:HGNC Symbol;Acc:25505]
ENSG00000072422	20.2607	80.8818	-1.9971	2.3684e-11	9.3851e-10	RHOBTB1	protein_coding	Rho-related BTB domain containing 1 [Source:HGNC Symbol;Acc:18738]
ENSG00000158467	19.001	75.5181	-1.9907	1.165e-10	4.3028e-09	AHCYL2	protein_coding	adenosylhomocysteinase-like 2 [Source:HGNC Symbol;Acc:22204]
ENSG00000114805	6.08872	24.0943	-1.9845	0.00028015	0.0038949	PLCH1	protein_coding	phospholipase C, eta 1 [Source:HGNC Symbol;Acc:29185]
ENSG00000113742	21.5205	85.0536	-1.9827	8.9637e-12	3.7492e-10	CPEB4	protein_coding	cytoplasmic polyadenylation element binding protein 4 [Source:HGNC Symbol;Acc:21747]
ENSG00000168453	24.2499	95.4406	-1.9766	5.4392e-13	2.5472e-11	HR	protein_coding	hair growth associated [Source:HGNC Symbol;Acc:5172]
ENSG00000185215	337.294	1322.38	-1.9711	2.1187e-158	2.3041e-155	TNFAIP2	protein_coding	tumor necrosis factor, alpha-induced protein 2 [Source:HGNC Symbol;Acc:11895]
ENSG00000147408	51.4392	201.609	-1.9706	1.2356e-25	1.2798e-23	CSGALNACT1	protein_coding	chondroitin sulfate N-acetylgalactosaminyltransferase 1 [Source:HGNC Symbol;Acc:24290]
ENSG00000074410	491.087	1917.24	-1.965	5.7521e-228	9.3832e-225	CA12	protein_coding	carbonic anhydrase XII [Source:HGNC Symbol;Acc:1371]
ENSG00000198146	11.0227	42.9099	-1.9608	1.4785e-06	3.2666e-05	ZNF770	protein_coding	zinc finger protein 770 [Source:HGNC Symbol;Acc:26061]
ENSG00000105852	21.4155	83.3509	-1.9605	1.9595e-11	7.876e-10	PON3	protein_coding	paraoxonase 3 [Source:HGNC Symbol;Acc:9206]
ENSG00000165959	16.4815	63.9392	-1.9559	4.4184e-09	1.3928e-07	CLMN	protein_coding	calmin (calponin-like, transmembrane) [Source:HGNC Symbol;Acc:19972]
ENSG00000149970	6.1937	24.0091	-1.9547	0.00032522	0.0044394	CNKSR2	protein_coding	connector enhancer of kinase suppressor of Ras 2 [Source:HGNC Symbol;Acc:19701]
ENSG00000162878	20.5757	79.5196	-1.9504	6.4535e-11	2.4625e-09	PKDCC	protein_coding	protein kinase domain containing, cytoplasmic [Source:HGNC Symbol;Acc:25123]
ENSG00000086619	8.0833	31.1608	-1.9467	4.4098e-05	0.00075063	ERO1B	protein_coding	ERO1-like beta (S. cerevisiae) [Source:HGNC Symbol;Acc:14355]
ENSG00000196975	208.696	803.54	-1.945	1.6271e-95	7.7685e-93	ANXA4	protein_coding	annexin A4 [Source:HGNC Symbol;Acc:542]
ENSG00000143416	11.5476	44.187	-1.936	1.2442e-06	2.806e-05	SELENBP1	protein_coding	selenium binding protein 1 [Source:HGNC Symbol;Acc:10719]
ENSG00000142235	6.92854	26.393	-1.9295	0.00018429	0.0026881	LMTK3	protein_coding	lemur tyrosine kinase 3 [Source:HGNC Symbol;Acc:19295]
ENSG00000151632	969.681	3686.08	-1.9265	0	0	AKR1C2	protein_coding	aldo-keto reductase family 1, member C2 [Source:HGNC Symbol;Acc:385]
ENSG00000112379	6.92854	26.3079	-1.9249	0.00019284	0.0027962	ARFGEF3	protein_coding	KIAA1244 [Source:HGNC Symbol;Acc:21213]
ENSG00000151491	43.5658	164.744	-1.919	1.2455e-20	1.0375e-18	EPS8	protein_coding	epidermal growth factor receptor pathway substrate 8 [Source:HGNC Symbol;Acc:3420]
ENSG00000187634	26.5594	100.123	-1.9145	4.1725e-13	1.9921e-11	SAMD11	protein_coding	sterile alpha motif domain containing 11 [Source:HGNC Symbol;Acc:28706]
ENSG00000184500	20.8906	78.5831	-1.9114	1.3942e-10	5.1203e-09	PROS1	protein_coding	protein S (alpha) [Source:HGNC Symbol;Acc:9456]
ENSG00000105514	8.29326	31.0757	-1.9058	5.6278e-05	0.00093598	RAB3D	protein_coding	RAB3D, member RAS oncogene family [Source:HGNC Symbol;Acc:9779]
ENSG00000106460	57.7379	215.912	-1.9029	2.7396e-26	2.9305e-24	TMEM106B	protein_coding	transmembrane protein 106B [Source:HGNC Symbol;Acc:22407]
ENSG00000160867	29.1839	108.211	-1.8906	7.4051e-14	3.7847e-12	FGFR4	protein_coding	fibroblast growth factor receptor 4 [Source:HGNC Symbol;Acc:3691]
ENSG00000122870	62.2519	229.79	-1.8841	1.4577e-27	1.6305e-25	BICC1	protein_coding	bicaudal C homolog 1 (Drosophila) [Source:HGNC Symbol;Acc:19351]
ENSG00000072071	7.45343	27.4998	-1.8834	0.00016834	0.0024927	ADGRL1	protein_coding	latrophilin 1 [Source:HGNC Symbol;Acc:20973]
ENSG00000198589	21.1006	77.8168	-1.8828	2.4888e-10	8.9065e-09	LRBA	protein_coding	LPS-responsive vesicle trafficking, beach and anchor containing [Source:HGNC Symbol;Acc:1742]
ENSG00000099204	39.4717	144.991	-1.8771	6.6018e-18	4.599e-16	ABLIM1	protein_coding	actin binding LIM protein 1 [Source:HGNC Symbol;Acc:78]
ENSG00000163435	69.6004	254.906	-1.8728	3.4715e-30	4.3561e-28	ELF3	protein_coding	E74-like factor 3 (ets domain transcription factor, epithelial-specific ) [Source:HGNC Symbol;Acc:3318]
ENSG00000167964	9.9729	36.0137	-1.8525	2.0211e-05	0.000367	RAB26	protein_coding	RAB26, member RAS oncogene family [Source:HGNC Symbol;Acc:14259]
ENSG00000158528	13.5422	48.6994	-1.8464	7.5369e-07	1.7585e-05	PPP1R9A	protein_coding	protein phosphatase 1, regulatory subunit 9A [Source:HGNC Symbol;Acc:14946]
ENSG00000067048	8.71317	31.1608	-1.8385	7.9227e-05	0.0012698	DDX3Y	protein_coding	DEAD (Asp-Glu-Ala-Asp) box polypeptide 3, Y-linked [Source:HGNC Symbol;Acc:2699]
ENSG00000101871	78.9434	281.895	-1.8363	1.8461e-32	2.5998e-30	MID1	protein_coding	midline 1 (Opitz/BBB syndrome) [Source:HGNC Symbol;Acc:7095]
ENSG00000239521	9.65797	34.3961	-1.8325	3.499e-05	0.00060774	GATS	protein_coding	GATS, stromal antigen 3 opposite strand [Source:HGNC Symbol;Acc:29954]
ENSG00000107957	16.7965	59.512	-1.825	5.6371e-08	1.5753e-06	SH3PXD2A	protein_coding	SH3 and PX domains 2A [Source:HGNC Symbol;Acc:23664]
ENSG00000169429	135.317	478.821	-1.8231	1.792e-53	4.3848e-51	CXCL8	protein_coding	interleukin 8 [Source:HGNC Symbol;Acc:6025]
ENSG00000187446	86.6068	304.286	-1.8129	2.1772e-34	3.2783e-32	CHP1	protein_coding	calcineurin-like EF-hand protein 1 [Source:HGNC Symbol;Acc:17433]
ENSG00000146166	9.76295	33.9704	-1.7989	4.7756e-05	0.00080518	LGSN	protein_coding	lengsin, lens protein with glutamine synthetase domain [Source:HGNC Symbol;Acc:21016]
ENSG00000118503	52.384	182.027	-1.797	5.1042e-21	4.4015e-19	TNFAIP3	protein_coding	tumor necrosis factor, alpha-induced protein 3 [Source:HGNC Symbol;Acc:11896]
ENSG00000106546	21.5205	74.6667	-1.7948	1.7423e-09	5.7034e-08	AHR	protein_coding	aryl hydrocarbon receptor [Source:HGNC Symbol;Acc:348]
ENSG00000155158	7.66339	26.5633	-1.7934	0.00033192	0.0045222	TTC39B	protein_coding	tetratricopeptide repeat domain 39B [Source:HGNC Symbol;Acc:23704]
ENSG00000134070	40.8364	141.416	-1.792	1.2591e-16	7.9763e-15	IRAK2	protein_coding	interleukin-1 receptor-associated kinase 2 [Source:HGNC Symbol;Acc:6113]
ENSG00000132405	10.6028	36.6097	-1.7878	2.6071e-05	0.00046185	TBC1D14	protein_coding	TBC1 domain family, member 14 [Source:HGNC Symbol;Acc:29246]
ENSG00000169242	40.8364	140.734	-1.785	1.7562e-16	1.0948e-14	EFNA1	protein_coding	ephrin-A1 [Source:HGNC Symbol;Acc:3221]
ENSG00000074181	31.3884	108.041	-1.7833	5.4647e-13	2.553e-11	NOTCH3	protein_coding	notch 3 [Source:HGNC Symbol;Acc:7883]
ENSG00000116833	14.6969	50.4022	-1.778	8.7606e-07	2.0199e-05	NR5A2	protein_coding	nuclear receptor subfamily 5, group A, member 2 [Source:HGNC Symbol;Acc:7984]
ENSG00000184588	37.5821	128.73	-1.7762	4.0154e-15	2.2849e-13	PDE4B	protein_coding	phosphodiesterase 4B, cAMP-specific [Source:HGNC Symbol;Acc:8781]
ENSG00000164124	8.50321	29.1175	-1.7758	0.0001878	0.0027373	TMEM144	protein_coding	transmembrane protein 144 [Source:HGNC Symbol;Acc:25633]
ENSG00000144057	12.4924	42.6545	-1.7717	6.3632e-06	0.00012607	ST6GAL2	protein_coding	ST6 beta-galactosamide alpha-2,6-sialyltranferase 2 [Source:HGNC Symbol;Acc:10861]
ENSG00000145390	14.487	49.2954	-1.7667	1.271e-06	2.8531e-05	USP53	protein_coding	ubiquitin specific peptidase 53 [Source:HGNC Symbol;Acc:29255]
ENSG00000089199	17.6363	59.6823	-1.7588	1.0643e-07	2.8171e-06	CHGB	protein_coding	chromogranin B (secretogranin 1) [Source:HGNC Symbol;Acc:1930]
ENSG00000130477	17.7413	59.8526	-1.7543	1.0688e-07	2.8197e-06	UNC13A	protein_coding	unc-13 homolog A (C. elegans) [Source:HGNC Symbol;Acc:23150]
ENSG00000141068	24.7748	83.2657	-1.7488	3.9385e-10	1.3866e-08	KSR1	protein_coding	kinase suppressor of ras 1 [Source:HGNC Symbol;Acc:6465]
ENSG00000075651	20.0508	66.4083	-1.7277	2.9365e-08	8.5032e-07	PLD1	protein_coding	phospholipase D1, phosphatidylcholine-specific [Source:HGNC Symbol;Acc:9067]
ENSG00000108582	120.41	397.683	-1.7237	7.789e-42	1.4948e-39	CPD	protein_coding	carboxypeptidase D [Source:HGNC Symbol;Acc:2301]
ENSG00000163694	35.4825	117.151	-1.7232	1.9356e-13	9.52e-12	RBM47	protein_coding	RNA binding motif protein 47 [Source:HGNC Symbol;Acc:30358]
ENSG00000167600	31.9133	105.317	-1.7225	3.1663e-12	1.3743e-10	CYP2S1	protein_coding	cytochrome P450, family 2, subfamily S, polypeptide 1 [Source:HGNC Symbol;Acc:15654]
ENSG00000196730	32.2282	106.338	-1.7223	2.5008e-12	1.1001e-10	DAPK1	protein_coding	death-associated protein kinase 1 [Source:HGNC Symbol;Acc:2674]
ENSG00000164638	21.4155	70.5801	-1.7206	1.1838e-08	3.5651e-07	SLC29A4	protein_coding	solute carrier family 29 (nucleoside transporters), member 4 [Source:HGNC Symbol;Acc:23097]
ENSG00000003436	64.7714	212.336	-1.7129	6.0302e-23	5.5943e-21	TFPI	protein_coding	tissue factor pathway inhibitor (lipoprotein-associated coagulation inhibitor) [Source:HGNC Symbol;Acc:11760]
ENSG00000151726	20.9956	68.3664	-1.7032	2.4566e-08	7.1772e-07	ACSL1	protein_coding	acyl-CoA synthetase long-chain family member 1 [Source:HGNC Symbol;Acc:3569]
ENSG00000041353	39.4717	127.708	-1.694	3.0645e-14	1.6169e-12	RAB27B	protein_coding	RAB27B, member RAS oncogene family [Source:HGNC Symbol;Acc:9767]
ENSG00000115504	49.0247	158.614	-1.6939	2.5642e-17	1.7308e-15	EHBP1	protein_coding	EH domain binding protein 1 [Source:HGNC Symbol;Acc:29144]
ENSG00000049130	13.5422	43.7613	-1.6922	8.8604e-06	0.00017088	KITLG	protein_coding	KIT ligand [Source:HGNC Symbol;Acc:6343]
ENSG00000204634	51.4392	166.191	-1.6919	4.793e-18	3.3871e-16	TBC1D8	protein_coding	TBC1 domain family, member 8 (with GRAM domain) [Source:HGNC Symbol;Acc:17791]
ENSG00000142303	66.451	213.443	-1.6835	1.351e-22	1.2243e-20	ADAMTS10	protein_coding	ADAM metallopeptidase with thrombospondin type 1 motif, 10 [Source:HGNC Symbol;Acc:13201]
ENSG00000137145	26.4544	84.9685	-1.6834	6.7772e-10	2.3112e-08	DENND4C	protein_coding	DENN/MADD domain containing 4C [Source:HGNC Symbol;Acc:26079]
ENSG00000263528	13.8571	44.2722	-1.6758	8.922e-06	0.00017173	IKBKE	protein_coding	inhibitor of kappa light polypeptide gene enhancer in B-cells, kinase epsilon [Source:HGNC Symbol;Acc:14552]
ENSG00000197892	14.487	46.2304	-1.6741	5.7315e-06	0.00011495	KIF13B	protein_coding	kinesin family member 13B [Source:HGNC Symbol;Acc:14405]
ENSG00000205213	87.1317	277.723	-1.6724	1.1041e-28	1.2942e-26	LGR4	protein_coding	leucine-rich repeat containing G protein-coupled receptor 4 [Source:HGNC Symbol;Acc:13299]
ENSG00000140538	55.6383	176.833	-1.6682	8.5766e-19	6.4325e-17	NTRK3	protein_coding	neurotrophic tyrosine kinase, receptor, type 3 [Source:HGNC Symbol;Acc:8033]
ENSG00000144560	11.2326	35.4177	-1.6568	8.0027e-05	0.0012809	VGLL4	protein_coding	vestigial like 4 (Drosophila) [Source:HGNC Symbol;Acc:28966]
ENSG00000123066	47.555	149.844	-1.6558	5.0526e-16	3.0811e-14	MED13L	protein_coding	mediator complex subunit 13-like [Source:HGNC Symbol;Acc:22962]
ENSG00000163734	34.8527	109.744	-1.6548	3.9776e-12	1.715e-10	CXCL3	protein_coding	chemokine (C-X-C motif) ligand 3 [Source:HGNC Symbol;Acc:4604]
ENSG00000108932	11.2326	35.2475	-1.6498	8.6961e-05	0.0013728	SLC16A6	protein_coding	solute carrier family 16, member 6 (monocarboxylic acid transporter 7) [Source:HGNC Symbol;Acc:10927]
ENSG00000106780	40.6265	127.027	-1.6446	1.0433e-13	5.2366e-12	MEGF9	protein_coding	multiple EGF-like-domains 9 [Source:HGNC Symbol;Acc:3234]
ENSG00000053747	47.8699	149.078	-1.6389	9.2105e-16	5.4801e-14	LAMA3	protein_coding	laminin, alpha 3 [Source:HGNC Symbol;Acc:6483]
ENSG00000124151	89.0213	277.127	-1.6383	6.2287e-28	7.0887e-26	NCOA3	protein_coding	nuclear receptor coactivator 3 [Source:HGNC Symbol;Acc:7670]
ENSG00000178401	24.1449	75.0073	-1.6353	1.2497e-08	3.7579e-07	DNAJC22	protein_coding	DnaJ (Hsp40) homolog, subfamily C, member 22 [Source:HGNC Symbol;Acc:25802]
ENSG00000108176	15.7467	48.8697	-1.6339	4.3793e-06	8.939e-05	DNAJC12	protein_coding	DnaJ (Hsp40) homolog, subfamily C, member 12 [Source:HGNC Symbol;Acc:28908]
ENSG00000187231	14.172	43.9316	-1.6322	1.3523e-05	0.00025356	SESTD1	protein_coding	SEC14 and spectrin domains 1 [Source:HGNC Symbol;Acc:18379]
ENSG00000123684	83.5624	258.652	-1.6301	5.0565e-26	5.3794e-24	LPGAT1	protein_coding	lysophosphatidylglycerol acyltransferase 1 [Source:HGNC Symbol;Acc:28985]
ENSG00000153956	16.2716	50.0616	-1.6214	3.738e-06	7.7185e-05	CACNA2D1	protein_coding	calcium channel, voltage-dependent, alpha 2/delta subunit 1 [Source:HGNC Symbol;Acc:1399]
ENSG00000115594	20.3657	62.4919	-1.6175	2.4679e-07	6.0996e-06	IL1R1	protein_coding	interleukin 1 receptor, type I [Source:HGNC Symbol;Acc:5993]
ENSG00000146678	19.3159	59.1715	-1.6151	5.2656e-07	1.2494e-05	IGFBP1	protein_coding	insulin-like growth factor binding protein 1 [Source:HGNC Symbol;Acc:5469]
ENSG00000096060	11.5476	35.2475	-1.6099	0.00011168	0.0017066	FKBP5	protein_coding	FK506 binding protein 5 [Source:HGNC Symbol;Acc:3721]
ENSG00000132359	10.4978	32.0122	-1.6085	0.00023317	0.003305	RAP1GAP2	protein_coding	RAP1 GTPase activating protein 2 [Source:HGNC Symbol;Acc:29176]
ENSG00000146376	18.896	57.5538	-1.6068	8.1764e-07	1.8919e-05	ARHGAP18	protein_coding	Rho GTPase activating protein 18 [Source:HGNC Symbol;Acc:21035]
ENSG00000157399	29.4988	89.566	-1.6023	8.2302e-10	2.7737e-08	ARSE	protein_coding	arylsulfatase E (chondrodysplasia punctata 1) [Source:HGNC Symbol;Acc:719]
ENSG00000100219	60.8872	184.751	-1.6014	1.1861e-18	8.7948e-17	XBP1	protein_coding	X-box binding protein 1 [Source:HGNC Symbol;Acc:12801]
ENSG00000105854	217.304	656.335	-1.5947	1.0647e-61	3.3082e-59	PON2	protein_coding	paraoxonase 2 [Source:HGNC Symbol;Acc:9205]
ENSG00000138821	39.3667	118.598	-1.591	2.0057e-12	8.9639e-11	SLC39A8	protein_coding	solute carrier family 39 (zinc transporter), member 8 [Source:HGNC Symbol;Acc:20862]
ENSG00000137266	12.4924	37.6313	-1.5909	7.4345e-05	0.0012007	SLC22A23	protein_coding	solute carrier family 22, member 23 [Source:HGNC Symbol;Acc:21106]
ENSG00000096696	55.1134	165.595	-1.5872	1.0505e-16	6.742e-15	DSP	protein_coding	desmoplakin [Source:HGNC Symbol;Acc:3052]
ENSG00000221869	33.6979	101.23	-1.5869	8.7104e-11	3.2539e-09	CEBPD	protein_coding	CCAAT/enhancer binding protein (C/EBP), delta [Source:HGNC Symbol;Acc:1835]
ENSG00000170962	13.4372	40.1004	-1.5774	4.7516e-05	0.00080252	PDGFD	protein_coding	platelet derived growth factor D [Source:HGNC Symbol;Acc:30620]
ENSG00000099194	1054.5	3144.52	-1.5763	2.355e-284	5.7625e-281	SCD	protein_coding	stearoyl-CoA desaturase (delta-9-desaturase) [Source:HGNC Symbol;Acc:10571]
ENSG00000185164	36.9522	109.659	-1.5693	2.025e-11	8.1227e-10	NOMO2	protein_coding	NODAL modulator 2 [Source:HGNC Symbol;Acc:22652]
ENSG00000182919	13.1222	38.9084	-1.5681	6.5694e-05	0.0010788	C11orf54	protein_coding	chromosome 11 open reading frame 54 [Source:HGNC Symbol;Acc:30204]
ENSG00000198121	28.554	84.5428	-1.566	4.138e-09	1.3128e-07	LPAR1	protein_coding	lysophosphatidic acid receptor 1 [Source:HGNC Symbol;Acc:3166]
ENSG00000227471	10.6028	31.3311	-1.5632	0.00035098	0.0047383	AKR1B15	protein_coding	aldo-keto reductase family 1, member B15 [Source:HGNC Symbol;Acc:37281]
ENSG00000070961	71.49	210.804	-1.5601	2.0358e-20	1.6605e-18	ATP2B1	protein_coding	ATPase, Ca++ transporting, plasma membrane 1 [Source:HGNC Symbol;Acc:814]
ENSG00000087266	10.9177	32.1825	-1.5596	0.00029761	0.0041084	SH3BP2	protein_coding	SH3-domain binding protein 2 [Source:HGNC Symbol;Acc:10825]
ENSG00000132639	36.2174	106.509	-1.5562	4.9755e-11	1.9134e-09	SNAP25	protein_coding	synaptosomal-associated protein, 25kDa [Source:HGNC Symbol;Acc:11132]
ENSG00000175832	32.9631	96.8028	-1.5542	3.8541e-10	1.3594e-08	ETV4	protein_coding	ets variant 4 [Source:HGNC Symbol;Acc:3493]
ENSG00000139910	11.2326	32.9487	-1.5525	0.0002628	0.0036615	NOVA1	protein_coding	neuro-oncological ventral antigen 1 [Source:HGNC Symbol;Acc:7886]
ENSG00000110315	14.6969	43.0802	-1.5515	3.0295e-05	0.00053233	RNF141	protein_coding	ring finger protein 141 [Source:HGNC Symbol;Acc:21159]
ENSG00000100154	13.9621	40.8666	-1.5494	4.9262e-05	0.00082845	TTC28	protein_coding	tetratricopeptide repeat domain 28 [Source:HGNC Symbol;Acc:29179]
ENSG00000115464	39.5767	115.533	-1.5456	9.4794e-12	3.9481e-10	USP34	protein_coding	ubiquitin specific peptidase 34 [Source:HGNC Symbol;Acc:20066]
ENSG00000118777	18.1612	52.9563	-1.5439	4.0242e-06	8.2572e-05	ABCG2	protein_coding	ATP-binding cassette, sub-family G (WHITE), member 2 [Source:HGNC Symbol;Acc:74]
ENSG00000108846	476.285	1386.91	-1.542	5.8269e-123	4.9592e-120	ABCC3	protein_coding	ATP-binding cassette, sub-family C (CFTR/MRP), member 3 [Source:HGNC Symbol;Acc:54]
ENSG00000073350	49.6546	144.055	-1.5366	3.4449e-14	1.8127e-12	LLGL2	protein_coding	lethal giant larvae homolog 2 (Drosophila) [Source:HGNC Symbol;Acc:6629]
ENSG00000131941	64.2465	186.284	-1.5358	6.853e-18	4.7402e-16	RHPN2	protein_coding	rhophilin, Rho GTPase binding protein 2 [Source:HGNC Symbol;Acc:19974]
ENSG00000020633	13.2272	38.1422	-1.5279	0.00010188	0.0015765	RUNX3	protein_coding	runt-related transcription factor 3 [Source:HGNC Symbol;Acc:10473]
ENSG00000180263	43.6708	125.75	-1.5258	1.7885e-12	8.0114e-11	FGD6	protein_coding	FYVE, RhoGEF and PH domain containing 6 [Source:HGNC Symbol;Acc:21740]
ENSG00000132470	68.5506	197.352	-1.5255	1.0365e-18	7.715e-17	ITGB4	protein_coding	integrin, beta 4 [Source:HGNC Symbol;Acc:6158]
ENSG00000116133	81.5679	234.302	-1.5223	7.3093e-22	6.3591e-20	DHCR24	protein_coding	24-dehydrocholesterol reductase [Source:HGNC Symbol;Acc:2859]
ENSG00000111912	101.724	291.43	-1.5185	1.0217e-26	1.1111e-24	NCOA7	protein_coding	nuclear receptor coactivator 7 [Source:HGNC Symbol;Acc:21081]
ENSG00000169926	68.8655	197.181	-1.5177	1.3964e-18	1.0276e-16	KLF13	protein_coding	Kruppel-like factor 13 [Source:HGNC Symbol;Acc:13672]
ENSG00000196535	86.3968	246.307	-1.5114	1.0562e-22	9.6161e-21	MYO18A	protein_coding	myosin XVIIIA [Source:HGNC Symbol;Acc:31104]
ENSG00000163762	19.4209	55.3402	-1.5107	3.3735e-06	7.0326e-05	TM4SF18	protein_coding	transmembrane 4 L six family member 18 [Source:HGNC Symbol;Acc:25181]
ENSG00000076685	29.0789	82.3292	-1.5014	1.6528e-08	4.9244e-07	NT5C2	protein_coding	5'-nucleotidase, cytosolic II [Source:HGNC Symbol;Acc:8022]
ENSG00000165288	15.6417	44.187	-1.4982	3.6328e-05	0.0006282	BRWD3	protein_coding	bromodomain and WD repeat domain containing 3 [Source:HGNC Symbol;Acc:17342]
ENSG00000006432	15.2218	42.9951	-1.498	4.6361e-05	0.00078505	MAP3K9	protein_coding	mitogen-activated protein kinase kinase kinase 9 [Source:HGNC Symbol;Acc:6861]
ENSG00000143924	58.2628	163.977	-1.4929	2.0712e-15	1.196e-13	EML4	protein_coding	echinoderm microtubule associated protein like 4 [Source:HGNC Symbol;Acc:1316]
ENSG00000145860	97.1046	273.295	-1.4929	1.2212e-24	1.2451e-22	RNF145	protein_coding	ring finger protein 145 [Source:HGNC Symbol;Acc:20853]
ENSG00000145349	24.9847	70.2395	-1.4912	2.0937e-07	5.2544e-06	CAMK2D	protein_coding	calcium/calmodulin-dependent protein kinase II delta [Source:HGNC Symbol;Acc:1462]
ENSG00000166415	28.2391	79.3493	-1.4905	3.4783e-08	9.9689e-07	WDR72	protein_coding	WD repeat domain 72 [Source:HGNC Symbol;Acc:26790]
ENSG00000138771	12.4924	35.0772	-1.4895	0.00024696	0.0034705	SHROOM3	protein_coding	shroom family member 3 [Source:HGNC Symbol;Acc:30422]
ENSG00000103089	14.487	40.6112	-1.4871	8.153e-05	0.0012986	FA2H	protein_coding	fatty acid 2-hydroxylase [Source:HGNC Symbol;Acc:21197]
ENSG00000158470	70.8601	198.203	-1.4839	3.5589e-18	2.5519e-16	B4GALT5	protein_coding	UDP-Gal:betaGlcNAc beta 1,4- galactosyltransferase, polypeptide 5 [Source:HGNC Symbol;Acc:928]
ENSG00000107669	22.0454	61.6405	-1.4834	1.2599e-06	2.8347e-05	ATE1	protein_coding	arginyltransferase 1 [Source:HGNC Symbol;Acc:782]
ENSG00000185477	41.0464	114.341	-1.478	4.5638e-11	1.7655e-09	GPRIN3	protein_coding	GPRIN family member 3 [Source:HGNC Symbol;Acc:27733]
ENSG00000111276	37.6871	104.891	-1.4767	2.9201e-10	1.0412e-08	CDKN1B	protein_coding	cyclin-dependent kinase inhibitor 1B (p27, Kip1) [Source:HGNC Symbol;Acc:1785]
ENSG00000147324	42.831	119.194	-1.4766	1.8357e-11	7.4323e-10	MFHAS1	protein_coding	malignant fibrous histiocytoma amplified sequence 1 [Source:HGNC Symbol;Acc:16982]
ENSG00000107984	201.768	560.894	-1.475	4.6111e-48	1.0029e-45	DKK1	protein_coding	dickkopf 1 homolog (Xenopus laevis) [Source:HGNC Symbol;Acc:2891]
ENSG00000148700	16.7965	46.5709	-1.4713	2.7951e-05	0.00049247	ADD3	protein_coding	adducin 3 (gamma) [Source:HGNC Symbol;Acc:245]
ENSG00000136153	26.3495	72.9639	-1.4694	1.6083e-07	4.0993e-06	LMO7	protein_coding	LIM domain 7 [Source:HGNC Symbol;Acc:6646]
ENSG00000104093	34.6427	95.696	-1.4659	2.0815e-09	6.7795e-08	DMXL2	protein_coding	Dmx-like 2 [Source:HGNC Symbol;Acc:2938]
ENSG00000148344	143.715	396.236	-1.4632	4.1008e-34	6.0355e-32	PTGES	protein_coding	prostaglandin E synthase [Source:HGNC Symbol;Acc:9599]
ENSG00000152818	18.791	51.1684	-1.4452	1.4236e-05	0.00026566	UTRN	protein_coding	utrophin [Source:HGNC Symbol;Acc:12635]
ENSG00000163683	28.2391	76.8803	-1.4449	1.0412e-07	2.7632e-06	SMIM14	protein_coding	small integral membrane protein 14 [Source:HGNC Symbol;Acc:27321]
ENSG00000139323	14.8019	40.2706	-1.4439	0.00011902	0.0018117	POC1B	protein_coding	POC1 centriolar protein homolog B (Chlamydomonas) [Source:HGNC Symbol;Acc:30836]
ENSG00000088992	60.0474	163.296	-1.4433	9.406e-15	5.1866e-13	TESC	protein_coding	tescalcin [Source:HGNC Symbol;Acc:26065]
ENSG00000177853	24.5648	66.6637	-1.4403	7.6971e-07	1.7894e-05	ZNF518A	protein_coding	zinc finger protein 518A [Source:HGNC Symbol;Acc:29009]
ENSG00000173221	52.9089	143.459	-1.4391	4.2592e-13	2.0286e-11	GLRX	protein_coding	glutaredoxin (thioltransferase) [Source:HGNC Symbol;Acc:4330]
ENSG00000128512	15.5367	41.9734	-1.4338	9.2141e-05	0.0014429	DOCK4	protein_coding	dedicator of cytokinesis 4 [Source:HGNC Symbol;Acc:19192]
ENSG00000166750	34.5377	93.227	-1.4326	5.724e-09	1.7813e-07	SLFN5	protein_coding	schlafen family member 5 [Source:HGNC Symbol;Acc:28286]
ENSG00000034677	27.1893	73.2194	-1.4292	2.5524e-07	6.2847e-06	RNF19A	protein_coding	ring finger protein 19A, E3 ubiquitin protein ligase [Source:HGNC Symbol;Acc:13432]
ENSG00000162545	25.1947	67.7705	-1.4275	7.25e-07	1.6956e-05	CAMK2N1	protein_coding	calcium/calmodulin-dependent protein kinase II inhibitor 1 [Source:HGNC Symbol;Acc:24190]
ENSG00000137449	26.7694	71.6869	-1.4211	3.7634e-07	9.0937e-06	CPEB2	protein_coding	cytoplasmic polyadenylation element binding protein 2 [Source:HGNC Symbol;Acc:21745]
ENSG00000188559	13.9621	37.2908	-1.4173	0.00025444	0.0035653	RALGAPA2	protein_coding	Ral GTPase activating protein, alpha subunit 2 (catalytic) [Source:HGNC Symbol;Acc:16207]
ENSG00000065809	90.491	241.028	-1.4134	1.6537e-20	1.3658e-18	FAM107B	protein_coding	family with sequence similarity 107, member B [Source:HGNC Symbol;Acc:23726]
ENSG00000147872	65.4013	174.194	-1.4133	2.9968e-15	1.7103e-13	PLIN2	protein_coding	perilipin 2 [Source:HGNC Symbol;Acc:248]
ENSG00000130513	144.45	383.72	-1.4095	1.4066e-31	1.8989e-29	GDF15	protein_coding	growth differentiation factor 15 [Source:HGNC Symbol;Acc:30142]
ENSG00000144791	28.8689	76.4546	-1.4051	1.9143e-07	4.8289e-06	LIMD1	protein_coding	LIM domains containing 1 [Source:HGNC Symbol;Acc:6612]
ENSG00000197971	19.106	50.4022	-1.3995	2.4772e-05	0.00044123	MBP	protein_coding	myelin basic protein [Source:HGNC Symbol;Acc:6925]
ENSG00000247556	48.4998	127.623	-1.3958	2.1024e-11	8.3649e-10	OIP5-AS1	processed_transcript	OIP5 antisense RNA 1 [Source:HGNC Symbol;Acc:43563]
ENSG00000113448	146.864	384.912	-1.39	4.013e-31	5.3438e-29	PDE4D	protein_coding	phosphodiesterase 4D, cAMP-specific [Source:HGNC Symbol;Acc:8783]
ENSG00000132623	19.211	50.2319	-1.3867	2.8627e-05	0.00050393	ANKEF1	protein_coding	ankyrin repeat and EF-hand domain containing 1 [Source:HGNC Symbol;Acc:15803]
ENSG00000104133	16.0616	41.9734	-1.3859	0.00013171	0.0019833	SPG11	protein_coding	spastic paraplegia 11 (autosomal recessive) [Source:HGNC Symbol;Acc:11226]
ENSG00000137414	15.4318	40.2706	-1.3838	0.00018313	0.0026736	FAM8A1	protein_coding	family with sequence similarity 8, member A1 [Source:HGNC Symbol;Acc:16372]
ENSG00000125107	74.6393	192.839	-1.3694	4.2859e-16	2.63e-14	CNOT1	protein_coding	CCR4-NOT transcription complex, subunit 1 [Source:HGNC Symbol;Acc:7877]
ENSG00000105829	19.106	49.2102	-1.3649	4.1684e-05	0.00071388	BET1	protein_coding	Bet1 golgi vesicular membrane trafficking protein [Source:HGNC Symbol;Acc:14562]
ENSG00000115365	57.108	146.694	-1.361	1.6408e-12	7.3666e-11	LANCL1	protein_coding	LanC lantibiotic synthetase component C-like 1 (bacterial) [Source:HGNC Symbol;Acc:6508]
ENSG00000145734	20.5757	52.786	-1.3592	2.3128e-05	0.00041383	BDP1	protein_coding	B double prime 1, subunit of RNA polymerase III transcription initiation factor IIIB [Source:HGNC Symbol;Acc:13652]
ENSG00000159403	58.1578	148.908	-1.3564	1.2586e-12	5.7029e-11	C1R	protein_coding	complement component 1, r subcomponent [Source:HGNC Symbol;Acc:1246]
ENSG00000163513	112.011	285.811	-1.3514	1.0084e-22	9.2241e-21	TGFBR2	protein_coding	transforming growth factor, beta receptor II (70/80kDa) [Source:HGNC Symbol;Acc:11773]
ENSG00000143126	28.449	72.4531	-1.3487	8.1089e-07	1.8807e-05	CELSR2	protein_coding	cadherin, EGF LAG seven-pass G-type receptor 2 [Source:HGNC Symbol;Acc:3231]
ENSG00000143153	215.52	547.783	-1.3458	8.3888e-42	1.5943e-39	ATP1B1	protein_coding	ATPase, Na+/K+ transporting, beta 1 polypeptide [Source:HGNC Symbol;Acc:804]
ENSG00000073417	70.6501	179.217	-1.3429	1.0247e-14	5.6344e-13	PDE8A	protein_coding	phosphodiesterase 8A [Source:HGNC Symbol;Acc:8793]
ENSG00000125257	30.1287	76.1141	-1.337	4.9946e-07	1.1923e-05	ABCC4	protein_coding	ATP-binding cassette, sub-family C (CFTR/MRP), member 4 [Source:HGNC Symbol;Acc:55]
ENSG00000185630	89.4412	225.788	-1.336	5.011e-18	3.5285e-16	PBX1	protein_coding	pre-B-cell leukemia homeobox 1 [Source:HGNC Symbol;Acc:8632]
ENSG00000012174	33.488	84.3725	-1.3331	1.2789e-07	3.3246e-06	MBTPS2	protein_coding	membrane-bound transcription factor peptidase, site 2 [Source:HGNC Symbol;Acc:15455]
ENSG00000023445	48.3948	121.663	-1.33	2.4116e-10	8.6619e-09	BIRC3	protein_coding	baculoviral IAP repeat containing 3 [Source:HGNC Symbol;Acc:591]
ENSG00000134352	117.47	294.41	-1.3255	8.4214e-23	7.7759e-21	IL6ST	protein_coding	interleukin 6 signal transducer (gp130, oncostatin M receptor) [Source:HGNC Symbol;Acc:6021]
ENSG00000198682	60.2573	150.696	-1.3224	2.2046e-12	9.7634e-11	PAPSS2	protein_coding	3'-phosphoadenosine 5'-phosphosulfate synthase 2 [Source:HGNC Symbol;Acc:8604]
ENSG00000136205	258.561	645.522	-1.32	9.7193e-48	2.0907e-45	TNS3	protein_coding	tensin 3 [Source:HGNC Symbol;Acc:21616]
ENSG00000170500	17.3214	43.1654	-1.3173	0.00017847	0.0026188	LONRF2	protein_coding	LON peptidase N-terminal domain and ring finger 2 [Source:HGNC Symbol;Acc:24788]
ENSG00000012171	20.4707	50.913	-1.3145	4.819e-05	0.00081111	SEMA3B	protein_coding	sema domain, immunoglobulin domain (Ig), short basic domain, secreted, (semaphorin) 3B [Source:HGNC Symbol;Acc:10724]
ENSG00000011405	36.2174	89.9066	-1.3117	6.9162e-08	1.8932e-06	PIK3C2A	protein_coding	phosphatidylinositol-4-phosphate 3-kinase, catalytic subunit type 2 alpha [Source:HGNC Symbol;Acc:8971]
ENSG00000146072	39.2617	97.3988	-1.3108	2.014e-08	5.9464e-07	TNFRSF21	protein_coding	tumor necrosis factor receptor superfamily, member 21 [Source:HGNC Symbol;Acc:13469]
ENSG00000143512	29.7088	73.2194	-1.3013	1.2915e-06	2.896e-05	HHIPL2	protein_coding	HHIP-like 2 [Source:HGNC Symbol;Acc:25842]
ENSG00000027697	67.2909	165.68	-1.2999	3.4122e-13	1.6452e-11	IFNGR1	protein_coding	interferon gamma receptor 1 [Source:HGNC Symbol;Acc:5439]
ENSG00000102554	46.8202	115.108	-1.2978	1.3719e-09	4.5439e-08	KLF5	protein_coding	Kruppel-like factor 5 (intestinal) [Source:HGNC Symbol;Acc:6349]
ENSG00000135473	34.2228	84.1171	-1.2974	2.2385e-07	5.5679e-06	PAN2	protein_coding	PAN2 poly(A) specific ribonuclease subunit homolog (S. cerevisiae) [Source:HGNC Symbol;Acc:20074]
ENSG00000127955	49.0247	120.046	-1.292	6.8843e-10	2.3437e-08	GNAI1	protein_coding	guanine nucleotide binding protein (G protein), alpha inhibiting activity polypeptide 1 [Source:HGNC Symbol;Acc:4384]
ENSG00000263001	26.7694	65.4717	-1.2903	5.3273e-06	0.00010729	GTF2I	protein_coding	cDNA FLJ55916, highly similar to General transcription factor II-I [Source:UniProtKB/TrEMBL;Acc:B4DH52]
ENSG00000091436	73.6945	180.154	-1.2896	4.4357e-14	2.3093e-12	pk	protein_coding	Mitogen-activated protein kinase kinase kinase MLT [Source:UniProtKB/Swiss-Prot;Acc:Q9NYL2]
ENSG00000007255	24.0399	58.7458	-1.2891	1.6433e-05	0.00030177	TRAPPC6A	protein_coding	trafficking protein particle complex 6A [Source:HGNC Symbol;Acc:23069]
ENSG00000257093	24.6698	60.1931	-1.2869	1.323e-05	0.0002483	KIAA1147	protein_coding	KIAA1147 [Source:HGNC Symbol;Acc:29472]
ENSG00000004399	64.2465	156.741	-1.2867	2.0768e-12	9.2395e-11	PLXND1	protein_coding	plexin D1 [Source:HGNC Symbol;Acc:9107]
ENSG00000138190	20.2607	49.3805	-1.2853	8.0697e-05	0.0012874	EXOC6	protein_coding	exocyst complex component 6 [Source:HGNC Symbol;Acc:23196]
ENSG00000023171	85.1371	207.228	-1.2834	7.1237e-16	4.3172e-14	GRAMD1B	protein_coding	GRAM domain containing 1B [Source:HGNC Symbol;Acc:29214]
ENSG00000127947	88.3914	215.146	-1.2833	2.0181e-16	1.2541e-14	PTPN12	protein_coding	protein tyrosine phosphatase, non-receptor type 12 [Source:HGNC Symbol;Acc:9645]
ENSG00000079257	24.9847	60.7891	-1.2828	1.2518e-05	0.00023607	LXN	protein_coding	latexin [Source:HGNC Symbol;Acc:13347]
ENSG00000164050	39.7866	96.4622	-1.2777	4.0628e-08	1.1509e-06	PLXNB1	protein_coding	plexin B1 [Source:HGNC Symbol;Acc:9103]
ENSG00000168264	97.2096	235.664	-1.2776	9.6598e-18	6.6581e-16	IRF2BP2	protein_coding	interferon regulatory factor 2 binding protein 2 [Source:HGNC Symbol;Acc:21729]
ENSG00000101577	24.2499	58.7458	-1.2765	1.8679e-05	0.00034014	LPIN2	protein_coding	lipin 2 [Source:HGNC Symbol;Acc:14450]
ENSG00000099219	64.6664	156.485	-1.2749	2.9517e-12	1.2926e-10	ERMP1	protein_coding	endoplasmic reticulum metallopeptidase 1 [Source:HGNC Symbol;Acc:23703]
ENSG00000196712	56.5831	136.903	-1.2747	6.6711e-11	2.5357e-09	NF1	protein_coding	neurofibromin 1 [Source:HGNC Symbol;Acc:7765]
ENSG00000186174	84.5072	203.567	-1.2684	2.1334e-15	1.2283e-13	BCL9L	protein_coding	B-cell CLL/lymphoma 9-like [Source:HGNC Symbol;Acc:23688]
ENSG00000176986	35.5875	85.5645	-1.2656	2.8107e-07	6.886e-06	SEC24C	protein_coding	SEC24 family, member C (S. cerevisiae) [Source:HGNC Symbol;Acc:10705]
ENSG00000019186	611.182	1468.64	-1.2648	1.8482e-100	9.7782e-98	CYP24A1	protein_coding	cytochrome P450, family 24, subfamily A, polypeptide 1 [Source:HGNC Symbol;Acc:2602]
ENSG00000008513	32.3332	77.1357	-1.2544	1.2553e-06	2.8277e-05	ST3GAL1	protein_coding	ST3 beta-galactoside alpha-2,3-sialyltransferase 1 [Source:HGNC Symbol;Acc:10862]
ENSG00000057019	467.362	1114.47	-1.2537	8.6821e-76	3.4684e-73	DCBLD2	protein_coding	discoidin, CUB and LCCL domain containing 2 [Source:HGNC Symbol;Acc:24627]
ENSG00000196914	48.2898	114.767	-1.2489	3.7595e-09	1.1966e-07	ARHGEF12	protein_coding	Rho guanine nucleotide exchange factor (GEF) 12 [Source:HGNC Symbol;Acc:14193]
ENSG00000021355	42.2011	100.038	-1.2452	3.9734e-08	1.1289e-06	SERPINB1	protein_coding	serpin peptidase inhibitor, clade B (ovalbumin), member 1 [Source:HGNC Symbol;Acc:3311]
ENSG00000124275	31.3884	74.3262	-1.2436	2.2468e-06	4.812e-05	MTRR	protein_coding	5-methyltetrahydrofolate-homocysteine methyltransferase reductase [Source:HGNC Symbol;Acc:7473]
ENSG00000172340	41.6762	98.6759	-1.2435	5.0549e-08	1.4197e-06	SUCLG2	protein_coding	succinate-CoA ligase, GDP-forming, beta subunit [Source:HGNC Symbol;Acc:11450]
ENSG00000242265	109.912	259.929	-1.2418	9.8676e-19	7.3725e-17	PEG10	protein_coding	paternally expressed 10 [Source:HGNC Symbol;Acc:14005]
ENSG00000163874	100.884	238.389	-1.2406	2.7398e-17	1.843e-15	ZC3H12A	protein_coding	zinc finger CCCH-type containing 12A [Source:HGNC Symbol;Acc:26259]
ENSG00000135541	21.3105	50.1467	-1.2346	0.00011075	0.0016976	AHI1	protein_coding	Abelson helper integration site 1 [Source:HGNC Symbol;Acc:21575]
ENSG00000112319	22.7802	53.1266	-1.2217	7.7999e-05	0.0012535	EYA4	protein_coding	eyes absent homolog 4 (Drosophila) [Source:HGNC Symbol;Acc:3522]
ENSG00000156011	24.0399	56.0213	-1.2205	5.0317e-05	0.00084473	PSD3	protein_coding	pleckstrin and Sec7 domain containing 3 [Source:HGNC Symbol;Acc:19093]
ENSG00000103479	19.7359	45.9749	-1.22	0.00024102	0.0033991	RBL2	protein_coding	retinoblastoma-like 2 (p130) [Source:HGNC Symbol;Acc:9894]
ENSG00000149485	345.167	803.54	-1.2191	3.8068e-53	9.0875e-51	FADS1	protein_coding	fatty acid desaturase 1 [Source:HGNC Symbol;Acc:3574]
ENSG00000113249	26.3495	61.1296	-1.2141	2.4465e-05	0.00043617	HAVCR1	protein_coding	hepatitis A virus cellular receptor 1 [Source:HGNC Symbol;Acc:17866]
ENSG00000108175	89.5462	207.228	-1.2105	8.9116e-15	4.9278e-13	ZMIZ1	protein_coding	zinc finger, MIZ-type containing 1 [Source:HGNC Symbol;Acc:16493]
ENSG00000114346	70.2302	162.019	-1.206	8.0012e-12	3.361e-10	ECT2	protein_coding	epithelial cell transforming sequence 2 oncogene [Source:HGNC Symbol;Acc:3155]
ENSG00000075420	79.9932	183.9	-1.201	3.7326e-13	1.7908e-11	FNDC3B	protein_coding	fibronectin type III domain containing 3B [Source:HGNC Symbol;Acc:24670]
ENSG00000100644	299.712	688.347	-1.1996	8.0996e-45	1.6015e-42	HIF1A	protein_coding	hypoxia inducible factor 1, alpha subunit (basic helix-loop-helix transcription factor) [Source:HGNC Symbol;Acc:4910]
ENSG00000188313	29.2888	67.0042	-1.1939	1.2576e-05	0.00023672	PLSCR1	protein_coding	phospholipid scramblase 1 [Source:HGNC Symbol;Acc:9092]
ENSG00000166025	20.8906	47.7629	-1.193	0.00022828	0.0032499	AMOTL1	protein_coding	angiomotin like 1 [Source:HGNC Symbol;Acc:17811]
ENSG00000171988	21.3105	48.6994	-1.1923	0.00019927	0.0028767	JMJD1C	protein_coding	jumonji domain containing 1C [Source:HGNC Symbol;Acc:12313]
ENSG00000171604	28.764	65.642	-1.1904	1.6038e-05	0.00029618	CXXC5	protein_coding	CXXC finger protein 5 [Source:HGNC Symbol;Acc:26943]
ENSG00000109861	80.728	184.07	-1.1891	5.2362e-13	2.4696e-11	CTSC	protein_coding	cathepsin C [Source:HGNC Symbol;Acc:2528]
ENSG00000038427	54.3786	123.962	-1.1888	3.1613e-09	1.0145e-07	VCAN	protein_coding	versican [Source:HGNC Symbol;Acc:2464]
ENSG00000157827	72.0149	164.148	-1.1886	9.4124e-12	3.9285e-10	FMNL2	protein_coding	formin-like 2 [Source:HGNC Symbol;Acc:18267]
ENSG00000170525	181.717	413.008	-1.1845	4.0354e-27	4.4629e-25	PFKFB3	protein_coding	6-phosphofructo-2-kinase/fructose-2,6-biphosphatase 3 [Source:HGNC Symbol;Acc:8874]
ENSG00000166979	37.3721	84.2023	-1.1719	1.3398e-06	2.9971e-05	EVA1C	protein_coding	eva-1 homolog C (C. elegans) [Source:HGNC Symbol;Acc:13239]
ENSG00000166532	42.621	95.9514	-1.1707	2.5161e-07	6.2108e-06	RIMKLB	protein_coding	ribosomal modification protein rimK-like family member B [Source:HGNC Symbol;Acc:29228]
ENSG00000038219	48.0799	107.956	-1.1669	4.8324e-08	1.3591e-06	BOD1L1	protein_coding	biorientation of chromosomes in cell division 1-like 1 [Source:HGNC Symbol;Acc:31792]
ENSG00000166889	49.5496	111.191	-1.1661	3.098e-08	8.9313e-07	PATL1	protein_coding	protein associated with topoisomerase II homolog 1 (yeast) [Source:HGNC Symbol;Acc:26721]
ENSG00000102181	140.88	316.12	-1.166	1.0176e-20	8.5125e-19	CD99L2	protein_coding	CD99 molecule-like 2 [Source:HGNC Symbol;Acc:18237]
ENSG00000164715	34.9577	78.3277	-1.1639	3.4805e-06	7.2479e-05	LMTK2	protein_coding	lemur tyrosine kinase 2 [Source:HGNC Symbol;Acc:17880]
ENSG00000139178	29.0789	64.7906	-1.1558	2.6695e-05	0.00047248	C1RL	protein_coding	complement component 1, r subcomponent-like [Source:HGNC Symbol;Acc:21265]
ENSG00000115159	36.7423	81.8184	-1.155	2.3887e-06	5.0881e-05	GPD2	protein_coding	glycerol-3-phosphate dehydrogenase 2 (mitochondrial) [Source:HGNC Symbol;Acc:4456]
ENSG00000152518	42.5161	94.3338	-1.1498	4.4271e-07	1.0659e-05	ZFP36L2	protein_coding	ZFP36 ring finger protein-like 2 [Source:HGNC Symbol;Acc:1108]
ENSG00000189060	114.636	254.054	-1.1481	1.2436e-16	7.9039e-15	H1F0	protein_coding	H1 histone family, member 0 [Source:HGNC Symbol;Acc:4714]
ENSG00000121895	21.5205	47.6777	-1.1476	0.00033684	0.0045725	TMEM156	protein_coding	transmembrane protein 156 [Source:HGNC Symbol;Acc:26260]
ENSG00000153936	30.0237	66.4934	-1.1471	2.3091e-05	0.00041355	HS2ST1	protein_coding	heparan sulfate 2-O-sulfotransferase 1 [Source:HGNC Symbol;Acc:5193]
ENSG00000102531	50.7043	112.213	-1.1461	3.9035e-08	1.1122e-06	FNDC3A	protein_coding	fibronectin type III domain containing 3A [Source:HGNC Symbol;Acc:20296]
ENSG00000054793	44.8256	99.1867	-1.1458	2.3963e-07	5.9303e-06	ATP9A	protein_coding	ATPase, class II, type 9A [Source:HGNC Symbol;Acc:13540]
ENSG00000166347	51.3342	113.32	-1.1424	3.5872e-08	1.0251e-06	CYB5A	protein_coding	cytochrome b5 type A (microsomal) [Source:HGNC Symbol;Acc:2570]
ENSG00000177189	85.662	188.838	-1.1404	1.207e-12	5.4821e-11	RPS6KA3	protein_coding	ribosomal protein S6 kinase, 90kDa, polypeptide 3 [Source:HGNC Symbol;Acc:10432]
ENSG00000074603	37.3721	82.3292	-1.1394	2.7576e-06	5.8293e-05	DPP8	protein_coding	dipeptidyl-peptidase 8 [Source:HGNC Symbol;Acc:16490]
ENSG00000165832	22.5703	49.5508	-1.1345	0.0002878	0.0039898	TRUB1	protein_coding	TruB pseudouridine (psi) synthase homolog 1 (E. coli) [Source:HGNC Symbol;Acc:16060]
ENSG00000167889	55.9532	122.77	-1.1337	1.1641e-08	3.5166e-07	MGAT5B	protein_coding	mannosyl (alpha-1,6-)-glycoprotein beta-1,6-N-acetyl-glucosaminyltransferase, isozyme B [Source:HGNC Symbol;Acc:24140]
ENSG00000268621	32.0183	70.2395	-1.1334	1.6011e-05	0.00029595	AC006262.5	lincRNA	-
ENSG00000127946	72.1198	157.932	-1.1308	1.0511e-10	3.8893e-09	HIP1	protein_coding	huntingtin interacting protein 1 [Source:HGNC Symbol;Acc:4913]
ENSG00000074695	88.7064	194.202	-1.1304	7.9983e-13	3.6926e-11	LMAN1	protein_coding	lectin, mannose-binding, 1 [Source:HGNC Symbol;Acc:6631]
ENSG00000148498	120.62	263.93	-1.1297	7.1367e-17	4.6106e-15	PARD3	protein_coding	par-3 partitioning defective 3 homolog (C. elegans) [Source:HGNC Symbol;Acc:16051]
ENSG00000156026	45.6654	99.6975	-1.1265	3.0831e-07	7.5064e-06	MCU	protein_coding	mitochondrial calcium uniporter [Source:HGNC Symbol;Acc:23526]
ENSG00000094916	83.7724	182.708	-1.125	4.4272e-12	1.9005e-10	CBX5	protein_coding	chromobox homolog 5 [Source:HGNC Symbol;Acc:1555]
ENSG00000170315	142.56	310.671	-1.1238	1.8615e-19	1.4634e-17	UBB	protein_coding	ubiquitin B [Source:HGNC Symbol;Acc:12463]
ENSG00000044446	25.1947	54.8294	-1.1218	0.00015381	0.0022931	PHKA2	protein_coding	phosphorylase kinase, alpha 2 (liver) [Source:HGNC Symbol;Acc:8926]
ENSG00000149311	36.9522	80.371	-1.121	4.6474e-06	9.4469e-05	ATM	protein_coding	ataxia telangiectasia mutated [Source:HGNC Symbol;Acc:795]
ENSG00000123358	87.4466	189.434	-1.1152	2.4403e-12	1.0759e-10	NR4A1	protein_coding	nuclear receptor subfamily 4, group A, member 1 [Source:HGNC Symbol;Acc:7980]
ENSG00000187134	482.794	1045.84	-1.1152	6.2475e-61	1.8815e-58	AKR1C1	protein_coding	aldo-keto reductase family 1, member C1 [Source:HGNC Symbol;Acc:384]
ENSG00000152804	25.1947	54.574	-1.1151	0.00016971	0.0025091	HHEX	protein_coding	hematopoietically expressed homeobox [Source:HGNC Symbol;Acc:4901]
ENSG00000066279	45.4554	98.4204	-1.1145	4.4643e-07	1.0736e-05	ASPM	protein_coding	asp (abnormal spindle) homolog, microcephaly associated (Drosophila) [Source:HGNC Symbol;Acc:19048]
ENSG00000131374	44.7206	96.7177	-1.1128	5.7636e-07	1.3642e-05	TBC1D5	protein_coding	TBC1 domain family, member 5 [Source:HGNC Symbol;Acc:19166]
ENSG00000145555	142.455	308.032	-1.1126	4.6452e-19	3.5659e-17	MYO10	protein_coding	myosin X [Source:HGNC Symbol;Acc:7593]
ENSG00000173821	238.72	515.771	-1.1114	8.7499e-31	1.1195e-28	RNF213	protein_coding	ring finger protein 213 [Source:HGNC Symbol;Acc:14539]
ENSG00000134243	36.9522	79.775	-1.1103	5.8211e-06	0.00011647	SORT1	protein_coding	sortilin 1 [Source:HGNC Symbol;Acc:11186]
ENSG00000173482	65.2963	140.905	-1.1096	1.7239e-09	5.6525e-08	PTPRM	protein_coding	protein tyrosine phosphatase, receptor type, M [Source:HGNC Symbol;Acc:9675]
ENSG00000168813	34.4328	74.241	-1.1084	1.2556e-05	0.00023656	ZNF507	protein_coding	zinc finger protein 507 [Source:HGNC Symbol;Acc:23783]
ENSG00000188483	80.4131	173.257	-1.1074	2.5879e-11	1.0213e-09	IER5L	protein_coding	immediate early response 5-like [Source:HGNC Symbol;Acc:23679]
ENSG00000119314	127.023	272.955	-1.1036	6.8311e-17	4.4425e-15	PTBP3	protein_coding	polypyrimidine tract binding protein 3 [Source:HGNC Symbol;Acc:10253]
ENSG00000125676	69.4954	149.163	-1.1019	7.0101e-10	2.3782e-08	THOC2	protein_coding	THO complex 2 [Source:HGNC Symbol;Acc:19073]
ENSG00000138162	81.8828	175.386	-1.0989	2.5006e-11	9.8889e-10	TACC2	protein_coding	transforming, acidic coiled-coil containing protein 2 [Source:HGNC Symbol;Acc:11523]
ENSG00000125966	25.4047	54.4037	-1.0986	0.0002025	0.0029167	MMP24	protein_coding	matrix metallopeptidase 24 (membrane-inserted) [Source:HGNC Symbol;Acc:7172]
ENSG00000049239	38.4219	82.2441	-1.098	4.9474e-06	9.9943e-05	H6PD	protein_coding	hexose-6-phosphate dehydrogenase (glucose 1-dehydrogenase) [Source:HGNC Symbol;Acc:4795]
ENSG00000078674	77.2638	165.34	-1.0976	9.5501e-11	3.5473e-09	PCM1	protein_coding	pericentriolar material 1 [Source:HGNC Symbol;Acc:8727]
ENSG00000170677	49.3396	105.572	-1.0974	2.3098e-07	5.7307e-06	SOCS6	protein_coding	suppressor of cytokine signaling 6 [Source:HGNC Symbol;Acc:16833]
ENSG00000100393	39.9966	85.5645	-1.0971	3.2273e-06	6.7566e-05	EP300	protein_coding	E1A binding protein p300 [Source:HGNC Symbol;Acc:3373]
ENSG00000138246	39.3667	84.2023	-1.0969	3.8774e-06	7.9727e-05	DNAJC13	protein_coding	DnaJ (Hsp40) homolog, subfamily C, member 13 [Source:HGNC Symbol;Acc:30343]
ENSG00000060656	45.8754	98.0799	-1.0962	6.2972e-07	1.4869e-05	PTPRU	protein_coding	protein tyrosine phosphatase, receptor type, U [Source:HGNC Symbol;Acc:9683]
ENSG00000116539	31.2834	66.8339	-1.0952	3.9623e-05	0.00068097	ASH1L	protein_coding	ash1 (absent, small, or homeotic)-like (Drosophila) [Source:HGNC Symbol;Acc:19088]
ENSG00000182326	160.406	341.832	-1.0916	1.797e-20	1.4718e-18	C1S	protein_coding	complement component 1, s subcomponent [Source:HGNC Symbol;Acc:1247]
ENSG00000011566	32.3332	68.8773	-1.091	3.1688e-05	0.00055632	MAP4K3	protein_coding	mitogen-activated protein kinase kinase kinase kinase 3 [Source:HGNC Symbol;Acc:6865]
ENSG00000074657	34.4328	73.3045	-1.0901	1.7852e-05	0.00032597	ZNF532	protein_coding	zinc finger protein 532 [Source:HGNC Symbol;Acc:30940]
ENSG00000151690	25.1947	53.6374	-1.0901	0.00024274	0.0034208	MFSD6	protein_coding	major facilitator superfamily domain containing 6 [Source:HGNC Symbol;Acc:24711]
ENSG00000162337	121.564	258.566	-1.0888	8.1943e-16	4.9204e-14	LRP5	protein_coding	low density lipoprotein receptor-related protein 5 [Source:HGNC Symbol;Acc:6697]
ENSG00000184226	29.6038	62.9176	-1.0877	7.2342e-05	0.0011713	PCDH9	protein_coding	protocadherin 9 [Source:HGNC Symbol;Acc:8661]
ENSG00000001084	79.5733	169.086	-1.0874	7.7862e-11	2.9424e-09	GCLC	protein_coding	glutamate-cysteine ligase, catalytic subunit [Source:HGNC Symbol;Acc:4311]
ENSG00000129824	29.9187	63.5135	-1.086	6.8062e-05	0.0011112	RPS4Y1	protein_coding	ribosomal protein S4, Y-linked 1 [Source:HGNC Symbol;Acc:10425]
ENSG00000257923	83.9823	178.11	-1.0846	2.6621e-11	1.0464e-09	CUX1	protein_coding	cut-like homeobox 1 [Source:HGNC Symbol;Acc:2557]
ENSG00000165732	113.271	240.006	-1.0833	1.0796e-14	5.9196e-13	DDX21	protein_coding	DEAD (Asp-Glu-Ala-Asp) box helicase 21 [Source:HGNC Symbol;Acc:2744]
ENSG00000120875	265.384	561.831	-1.0821	3.1482e-32	4.4018e-30	DUSP4	protein_coding	dual specificity phosphatase 4 [Source:HGNC Symbol;Acc:3070]
ENSG00000173848	58.9976	124.899	-1.082	2.5295e-08	7.3794e-07	NET1	protein_coding	neuroepithelial cell transforming 1 [Source:HGNC Symbol;Acc:14592]
ENSG00000166206	143.085	302.754	-1.0813	4.3116e-18	3.0579e-16	GABRB3	protein_coding	gamma-aminobutyric acid (GABA) A receptor, beta 3 [Source:HGNC Symbol;Acc:4083]
ENSG00000111077	32.3332	68.3664	-1.0803	3.8362e-05	0.00066104	TNS2	protein_coding	tensin like C1 domain containing phosphatase (tensin 2) [Source:HGNC Symbol;Acc:19737]
ENSG00000170456	31.8083	67.1745	-1.0785	4.5729e-05	0.00077501	DENND5B	protein_coding	DENN/MADD domain containing 5B [Source:HGNC Symbol;Acc:28338]
ENSG00000141480	72.6447	153.08	-1.0754	8.1811e-10	2.7659e-08	ARRB2	protein_coding	arrestin, beta 2 [Source:HGNC Symbol;Acc:712]
ENSG00000119402	60.6772	127.708	-1.0736	2.1058e-08	6.1986e-07	FBXW2	protein_coding	F-box and WD repeat domain containing 2 [Source:HGNC Symbol;Acc:13608]
ENSG00000102978	57.108	120.046	-1.0718	5.7626e-08	1.6046e-06	POLR2C	protein_coding	polymerase (RNA) II (DNA directed) polypeptide C, 33kDa [Source:HGNC Symbol;Acc:9189]
ENSG00000164327	31.3884	65.8974	-1.07	5.937e-05	0.00098496	RICTOR	protein_coding	RPTOR independent companion of MTOR, complex 2 [Source:HGNC Symbol;Acc:28611]
ENSG00000107897	42.2011	88.5443	-1.0691	3.2905e-06	6.8816e-05	ACBD5	protein_coding	acyl-CoA binding domain containing 5 [Source:HGNC Symbol;Acc:23338]
ENSG00000054983	35.6925	74.5816	-1.0632	2.1111e-05	0.00038123	GALC	protein_coding	galactosylceramidase [Source:HGNC Symbol;Acc:4115]
ENSG00000172466	34.5377	72.1125	-1.0621	2.9313e-05	0.00051554	ZNF24	protein_coding	zinc finger protein 24 [Source:HGNC Symbol;Acc:13032]
ENSG00000138386	32.8581	68.5367	-1.0606	4.7025e-05	0.0007956	NAB1	protein_coding	NGFI-A binding protein 1 (EGR1 binding protein 1) [Source:HGNC Symbol;Acc:7626]
ENSG00000075275	78.7334	163.892	-1.0577	3.3471e-10	1.1848e-08	CELSR1	protein_coding	cadherin, EGF LAG seven-pass G-type receptor 1 [Source:HGNC Symbol;Acc:1850]
ENSG00000064687	33.5929	69.7287	-1.0536	4.3852e-05	0.00074709	ABCA7	protein_coding	ATP-binding cassette, sub-family A (ABC1), member 7 [Source:HGNC Symbol;Acc:37]
ENSG00000107968	40.1016	83.1806	-1.0526	8.1953e-06	0.00015868	MAP3K8	protein_coding	mitogen-activated protein kinase kinase kinase 8 [Source:HGNC Symbol;Acc:6860]
ENSG00000005700	63.0917	130.773	-1.0515	2.2911e-08	6.7137e-07	IBTK	protein_coding	inhibitor of Bruton agammaglobulinemia tyrosine kinase [Source:HGNC Symbol;Acc:17853]
ENSG00000092148	82.1977	170.363	-1.0514	1.7923e-10	6.5213e-09	HECTD1	protein_coding	HECT domain containing E3 ubiquitin protein ligase 1 [Source:HGNC Symbol;Acc:20157]
ENSG00000189339	31.8083	65.8974	-1.0508	7.3384e-05	0.0011862	SLC35E2B	protein_coding	solute carrier family 35, member E2B [Source:HGNC Symbol;Acc:33941]
ENSG00000143162	101.304	208.845	-1.0437	2.1269e-12	9.4407e-11	CREG1	protein_coding	cellular repressor of E1A-stimulated genes 1 [Source:HGNC Symbol;Acc:2351]
ENSG00000168461	35.3776	72.8788	-1.0427	3.3657e-05	0.00058825	RAB31	protein_coding	RAB31, member RAS oncogene family [Source:HGNC Symbol;Acc:9771]
ENSG00000185201	33.5929	69.1327	-1.0412	5.4541e-05	0.00091095	IFITM2	protein_coding	interferon induced transmembrane protein 2 [Source:HGNC Symbol;Acc:5413]
ENSG00000105655	33.278	68.4516	-1.0405	5.9834e-05	0.00099174	ISYNA1	protein_coding	inositol-3-phosphate synthase 1 [Source:HGNC Symbol;Acc:29821]
ENSG00000064393	75.3742	154.186	-1.0325	2.0805e-09	6.7795e-08	HIPK2	protein_coding	homeodomain interacting protein kinase 2 [Source:HGNC Symbol;Acc:14402]
ENSG00000065613	56.3731	115.278	-1.032	2.2336e-07	5.5627e-06	SLK	protein_coding	STE20-like kinase [Source:HGNC Symbol;Acc:11088]
ENSG00000109790	50.8093	103.529	-1.0269	1.0055e-06	2.2995e-05	KLHL5	protein_coding	kelch-like family member 5 [Source:HGNC Symbol;Acc:6356]
ENSG00000135821	31.8083	64.7906	-1.0264	0.00010994	0.0016866	GLUL	protein_coding	glutamate-ammonia ligase [Source:HGNC Symbol;Acc:4341]
ENSG00000005483	30.1287	61.1296	-1.0207	0.00018241	0.0026667	KMT2E	protein_coding	myeloid/lymphoid or mixed-lineage leukemia 5 (trithorax homolog, Drosophila) [Source:HGNC Symbol;Acc:18541]
ENSG00000182704	360.704	730.916	-1.0189	3.1808e-38	5.4618e-36	TSKU	protein_coding	tsukushi, small leucine rich proteoglycan [Source:HGNC Symbol;Acc:28850]
ENSG00000196586	29.3938	59.4269	-1.0156	0.00023625	0.0033414	MYO6	protein_coding	myosin VI [Source:HGNC Symbol;Acc:7605]
ENSG00000107186	39.5767	79.9453	-1.0144	2.0363e-05	0.00036904	MPDZ	protein_coding	multiple PDZ domain protein [Source:HGNC Symbol;Acc:7208]
ENSG00000101255	95.8449	193.18	-1.0112	3.8666e-11	1.5047e-09	TRIB3	protein_coding	tribbles homolog 3 (Drosophila) [Source:HGNC Symbol;Acc:16228]
ENSG00000182752	208.381	419.479	-1.0094	2.2976e-22	2.0631e-20	PAPPA	protein_coding	pregnancy-associated plasma protein A, pappalysin 1 [Source:HGNC Symbol;Acc:8602]
ENSG00000065054	67.1859	135.2	-1.0089	3.3877e-08	9.731e-07	SLC9A3R2	protein_coding	solute carrier family 9, subfamily A (NHE3, cation proton antiporter 3), member 3 regulator 2 [Source:HGNC Symbol;Acc:11076]
ENSG00000124198	44.3007	88.97	-1.006	7.8607e-06	0.00015265	ARFGEF2	protein_coding	ADP-ribosylation factor guanine nucleotide-exchange factor 2 (brefeldin A-inhibited) [Source:HGNC Symbol;Acc:15853]
ENSG00000162496	75.0592	150.696	-1.0055	6.0849e-09	1.8877e-07	DHRS3	protein_coding	dehydrogenase/reductase (SDR family) member 3 [Source:HGNC Symbol;Acc:17693]
ENSG00000164823	65.1913	130.688	-1.0034	6.4271e-08	1.772e-06	OSGIN2	protein_coding	oxidative stress induced growth inhibitor family member 2 [Source:HGNC Symbol;Acc:1355]
ENSG00000049245	34.2228	68.5367	-1.0019	9.1847e-05	0.0014395	VAMP3	protein_coding	vesicle-associated membrane protein 3 [Source:HGNC Symbol;Acc:12644]
ENSG00000124486	145.814	291.856	-1.0011	7.1932e-16	4.3459e-14	USP9X	protein_coding	ubiquitin specific peptidase 9, X-linked [Source:HGNC Symbol;Acc:12632]
ENSG00000092969	112.221	56.0213	1.0023	0.000178	0.0026139	TGFB2	protein_coding	transforming growth factor, beta 2 [Source:HGNC Symbol;Acc:11768]
ENSG00000169718	173.738	86.6713	1.0033	3.0325e-06	6.3693e-05	DUS1L	protein_coding	dihydrouridine synthase 1-like (S. cerevisiae) [Source:HGNC Symbol;Acc:30086]
ENSG00000108107	1133.03	565.151	1.0035	8.4112e-33	1.1931e-30	RPL28	protein_coding	ribosomal protein L28 [Source:HGNC Symbol;Acc:10330]
ENSG00000188130	100.884	50.2319	1.006	0.00036102	0.0048536	MAPK12	protein_coding	mitogen-activated protein kinase 12 [Source:HGNC Symbol;Acc:6874]
ENSG00000242372	160.406	79.8602	1.0062	6.8364e-06	0.00013477	EIF6	protein_coding	eukaryotic translation initiation factor 6 [Source:HGNC Symbol;Acc:6159]
ENSG00000130402	2946	1465.07	1.0078	3.0661e-83	1.3338e-80	ACTN4	protein_coding	actinin, alpha 4 [Source:HGNC Symbol;Acc:166]
ENSG00000099624	111.487	55.4253	1.0083	0.00017121	0.0025275	ATP5D	protein_coding	ATP synthase, H+ transporting, mitochondrial F1 complex, delta subunit [Source:HGNC Symbol;Acc:837]
ENSG00000172500	101.304	50.317	1.0096	0.00033453	0.0045475	FIBP	protein_coding	fibroblast growth factor (acidic) intracellular binding protein [Source:HGNC Symbol;Acc:3705]
ENSG00000180340	121.879	60.4485	1.0117	8.0606e-05	0.0012874	FZD2	protein_coding	frizzled family receptor 2 [Source:HGNC Symbol;Acc:4040]
ENSG00000179715	244.074	120.982	1.0125	2.3487e-08	6.8722e-07	PCED1B	protein_coding	PC-esterase domain containing 1B [Source:HGNC Symbol;Acc:28255]
ENSG00000108179	233.051	115.278	1.0155	4.4346e-08	1.2544e-06	PPIF	protein_coding	peptidylprolyl isomerase F [Source:HGNC Symbol;Acc:9259]
ENSG00000148834	168.7	83.436	1.0157	3.2106e-06	6.7288e-05	GSTO1	protein_coding	glutathione S-transferase omega 1 [Source:HGNC Symbol;Acc:13312]
ENSG00000162302	111.801	54.9997	1.0234	0.00013373	0.0020106	RPS6KA4	protein_coding	ribosomal protein S6 kinase, 90kDa, polypeptide 4 [Source:HGNC Symbol;Acc:10433]
ENSG00000137076	748.598	367.544	1.0263	3.673e-23	3.4401e-21	TLN1	protein_coding	talin 1 [Source:HGNC Symbol;Acc:11845]
ENSG00000005884	1308.44	642.202	1.0268	2.7509e-39	4.8512e-37	ITGA3	protein_coding	integrin, alpha 3 (antigen CD49C, alpha 3 subunit of VLA-3 receptor) [Source:HGNC Symbol;Acc:6139]
ENSG00000147684	124.924	60.9594	1.0351	4.4497e-05	0.00075676	NDUFB9	protein_coding	NADH dehydrogenase (ubiquinone) 1 beta subcomplex, 9, 22kDa [Source:HGNC Symbol;Acc:7704]
ENSG00000177106	409.309	199.395	1.0376	1.2815e-13	6.3996e-12	EPS8L2	protein_coding	EPS8-like 2 [Source:HGNC Symbol;Acc:21296]
ENSG00000160957	103.823	50.317	1.045	0.00017206	0.0025362	RECQL4	protein_coding	RecQ protein-like 4 [Source:HGNC Symbol;Acc:9949]
ENSG00000180900	443.952	215.146	1.0451	7.8397e-15	4.3597e-13	SCRIB	protein_coding	scribbled planar cell polarity protein [Source:HGNC Symbol;Acc:30377]
ENSG00000130255	389.153	188.412	1.0464	3.2427e-13	1.5673e-11	RPL36	protein_coding	ribosomal protein L36 [Source:HGNC Symbol;Acc:13631]
ENSG00000196230	976.82	471.243	1.0516	4.204e-31	5.5604e-29	TUBB	protein_coding	tubulin, beta class I [Source:HGNC Symbol;Acc:20778]
ENSG00000143774	153.688	73.8153	1.058	3.7199e-06	7.6893e-05	GUK1	protein_coding	guanylate kinase 1 [Source:HGNC Symbol;Acc:4693]
ENSG00000239672	115.371	55.3402	1.0599	5.9374e-05	0.00098496	NME1	protein_coding	NME/NM23 nucleoside diphosphate kinase 1 [Source:HGNC Symbol;Acc:7849]
ENSG00000126524	95.6349	45.8047	1.062	0.00024929	0.0035005	SBDS	protein_coding	Shwachman-Bodian-Diamond syndrome [Source:HGNC Symbol;Acc:19440]
ENSG00000163975	140.251	67.1745	1.062	9.1704e-06	0.00017616	MFI2	protein_coding	antigen p97 (melanoma associated) identified by monoclonal antibodies 133.2 and 96.5 [Source:HGNC Symbol;Acc:7037]
ENSG00000145632	661.361	316.631	1.0626	5.4297e-22	4.7449e-20	PLK2	protein_coding	polo-like kinase 2 [Source:HGNC Symbol;Acc:19699]
ENSG00000170876	123.874	59.0863	1.068	2.7706e-05	0.00048861	TMEM43	protein_coding	transmembrane protein 43 [Source:HGNC Symbol;Acc:28472]
ENSG00000143878	407.314	193.776	1.0718	2.3947e-14	1.2738e-12	RHOB	protein_coding	ras homolog family member B [Source:HGNC Symbol;Acc:668]
ENSG00000270647	487.308	231.663	1.0728	6.7662e-17	4.4149e-15	TAF15	protein_coding	TAF15 RNA polymerase II, TATA box binding protein (TBP)-associated factor, 68kDa [Source:HGNC Symbol;Acc:11547]
ENSG00000087088	413.193	196.415	1.0729	1.4676e-14	7.9578e-13	BAX	protein_coding	BCL2-associated X protein [Source:HGNC Symbol;Acc:959]
ENSG00000119185	116.421	55.3402	1.0729	4.4687e-05	0.00075932	ITGB1BP1	protein_coding	integrin beta 1 binding protein 1 [Source:HGNC Symbol;Acc:23927]
ENSG00000163191	423.271	200.587	1.0774	5.5054e-15	3.0968e-13	S100A11	protein_coding	S100 calcium binding protein A11 [Source:HGNC Symbol;Acc:10488]
ENSG00000261236	268.114	126.857	1.0796	4.6015e-10	1.5999e-08	BOP1	protein_coding	block of proliferation 1 [Source:HGNC Symbol;Acc:15519]
ENSG00000110047	161.456	76.2843	1.0817	1.2671e-06	2.8477e-05	EHD1	protein_coding	EH-domain containing 1 [Source:HGNC Symbol;Acc:3242]
ENSG00000050820	251.107	118.598	1.0822	1.4931e-09	4.9205e-08	BCAR1	protein_coding	breast cancer anti-estrogen resistance 1 [Source:HGNC Symbol;Acc:971]
ENSG00000163466	391.778	184.921	1.0831	4.1162e-14	2.1602e-12	ARPC2	protein_coding	actin related protein 2/3 complex, subunit 2, 34kDa [Source:HGNC Symbol;Acc:705]
ENSG00000119655	169.749	80.1156	1.0833	6.5354e-07	1.5413e-05	NPC2	protein_coding	Niemann-Pick disease, type C2 [Source:HGNC Symbol;Acc:14537]
ENSG00000101608	266.854	125.92	1.0835	4.3998e-10	1.5325e-08	MYL12A	protein_coding	myosin, light chain 12A, regulatory, non-sarcomeric [Source:HGNC Symbol;Acc:16701]
ENSG00000116871	275.567	129.922	1.0848	2.1942e-10	7.9247e-09	MAP7D1	protein_coding	MAP7 domain containing 1 [Source:HGNC Symbol;Acc:25514]
ENSG00000241553	157.782	74.0707	1.091	1.3723e-06	3.0491e-05	ARPC4	protein_coding	actin related protein 2/3 complex, subunit 4, 20kDa [Source:HGNC Symbol;Acc:707]
ENSG00000185043	157.992	74.1559	1.0912	1.3428e-06	2.9971e-05	CIB1	protein_coding	calcium and integrin binding 1 (calmyrin) [Source:HGNC Symbol;Acc:16920]
ENSG00000134590	183.606	86.1604	1.0915	1.8697e-07	4.7286e-06	FAM127A	protein_coding	family with sequence similarity 127, member A [Source:HGNC Symbol;Acc:2569]
ENSG00000107130	92.9055	43.5059	1.0946	0.00020145	0.0029039	NCS1	protein_coding	neuronal calcium sensor 1 [Source:HGNC Symbol;Acc:3953]
ENSG00000102898	197.463	92.4607	1.0947	5.9599e-08	1.6548e-06	NUTF2	protein_coding	nuclear transport factor 2 [Source:HGNC Symbol;Acc:13722]
ENSG00000167767	111.172	51.9347	1.098	4.5303e-05	0.00076912	KRT80	protein_coding	keratin 80 [Source:HGNC Symbol;Acc:27056]
ENSG00000169490	121.25	56.6173	1.0987	2.0269e-05	0.00036772	TM2D2	protein_coding	TM2 domain containing 2 [Source:HGNC Symbol;Acc:24127]
ENSG00000100266	179.512	83.7766	1.0995	2.109e-07	5.2792e-06	PACSIN2	protein_coding	protein kinase C and casein kinase substrate in neurons 2 [Source:HGNC Symbol;Acc:8571]
ENSG00000013588	423.166	196.075	1.1098	8.9651e-16	5.3504e-14	GPRC5A	protein_coding	G protein-coupled receptor, family C, group 5, member A [Source:HGNC Symbol;Acc:9836]
ENSG00000143641	249.113	115.278	1.1117	6.4717e-10	2.2147e-08	GALNT2	protein_coding	UDP-N-acetyl-alpha-D-galactosamine:polypeptide N-acetylgalactosaminyltransferase 2 (GalNAc-T2) [Source:HGNC Symbol;Acc:4124]
ENSG00000196526	131.327	60.704	1.1133	7.052e-06	0.00013832	AFAP1	protein_coding	actin filament associated protein 1 [Source:HGNC Symbol;Acc:24017]
ENSG00000071127	661.361	304.882	1.1172	4.6862e-24	4.633e-22	WDR1	protein_coding	WD repeat domain 1 [Source:HGNC Symbol;Acc:12754]
ENSG00000089159	199.878	92.1202	1.1175	2.6659e-08	7.7541e-07	PXN	protein_coding	paxillin [Source:HGNC Symbol;Acc:9718]
ENSG00000104907	82.6176	38.057	1.1183	0.00034609	0.0046819	TRMT1	protein_coding	tRNA methyltransferase 1 homolog (S. cerevisiae) [Source:HGNC Symbol;Acc:25980]
ENSG00000182197	146.759	67.5151	1.1202	1.7822e-06	3.8979e-05	EXT1	protein_coding	exostosin glycosyltransferase 1 [Source:HGNC Symbol;Acc:3512]
ENSG00000105971	175.733	80.6264	1.1241	1.5686e-07	4.0033e-06	CAV2	protein_coding	caveolin 2 [Source:HGNC Symbol;Acc:1528]
ENSG00000120254	83.4575	38.1422	1.1297	0.00028227	0.0039216	MTHFD1L	protein_coding	methylenetetrahydrofolate dehydrogenase (NADP+ dependent) 1-like [Source:HGNC Symbol;Acc:21055]
ENSG00000183684	140.46	64.1095	1.1316	2.3792e-06	5.0732e-05	ALYREF	protein_coding	Aly/REF export factor [Source:HGNC Symbol;Acc:19071]
ENSG00000167114	100.464	45.8047	1.1331	6.4568e-05	0.0010621	SLC27A4	protein_coding	solute carrier family 27 (fatty acid transporter), member 4 [Source:HGNC Symbol;Acc:10998]
ENSG00000125753	299.607	136.563	1.1335	5.1062e-12	2.1729e-10	VASP	protein_coding	vasodilator-stimulated phosphoprotein [Source:HGNC Symbol;Acc:12652]
ENSG00000100258	125.134	56.8727	1.1377	7.6003e-06	0.00014818	LMF2	protein_coding	lipase maturation factor 2 [Source:HGNC Symbol;Acc:25096]
ENSG00000007376	82.0927	37.2908	1.1384	0.00028585	0.0039685	RPUSD1	protein_coding	RNA pseudouridylate synthase domain containing 1 [Source:HGNC Symbol;Acc:14173]
ENSG00000224877	165.445	75.0924	1.1396	2.532e-07	6.2422e-06	C17orf89	protein_coding	chromosome 17 open reading frame 89 [Source:HGNC Symbol;Acc:33551]
ENSG00000115884	680.992	307.266	1.1482	5.9504e-26	6.2623e-24	SDC1	protein_coding	syndecan 1 [Source:HGNC Symbol;Acc:10658]
ENSG00000188486	98.3643	44.3573	1.149	6.1799e-05	0.0010217	H2AFX	protein_coding	H2A histone family, member X [Source:HGNC Symbol;Acc:4739]
ENSG00000169213	77.9986	35.0772	1.1529	0.00034535	0.0046751	RAB3B	protein_coding	RAB3B, member RAS oncogene family [Source:HGNC Symbol;Acc:9778]
ENSG00000120885	1026.26	461.282	1.1537	1.3362e-38	2.3147e-36	CLU	protein_coding	clusterin [Source:HGNC Symbol;Acc:2095]
ENSG00000214517	148.544	66.7488	1.1541	7.6766e-07	1.7868e-05	PPME1	protein_coding	protein phosphatase methylesterase 1 [Source:HGNC Symbol;Acc:30178]
ENSG00000133216	209.011	93.9081	1.1543	4.4948e-09	1.4146e-07	EPHB2	protein_coding	EPH receptor B2 [Source:HGNC Symbol;Acc:3393]
ENSG00000148362	77.2638	34.6515	1.1569	0.00035251	0.0047557	C9orf142	protein_coding	chromosome 9 open reading frame 142 [Source:HGNC Symbol;Acc:27849]
ENSG00000107281	120.83	54.1483	1.158	7.7248e-06	0.00015016	NPDC1	protein_coding	neural proliferation, differentiation and control, 1 [Source:HGNC Symbol;Acc:7899]
ENSG00000067057	664.615	297.56	1.1593	8.3504e-26	8.6947e-24	PFKP	protein_coding	phosphofructokinase, platelet [Source:HGNC Symbol;Acc:8878]
ENSG00000172428	96.6847	43.2505	1.1606	6.0904e-05	0.0010086	MYEOV2	protein_coding	myeloma overexpressed 2 [Source:HGNC Symbol;Acc:21314]
ENSG00000206503	206.282	92.1202	1.163	4.4084e-09	1.3918e-07	HLA-A	protein_coding	major histocompatibility complex, class I, A [Source:HGNC Symbol;Acc:4931]
ENSG00000135905	122.614	54.6591	1.1656	5.8041e-06	0.00011629	DOCK10	protein_coding	dedicator of cytokinesis 10 [Source:HGNC Symbol;Acc:23479]
ENSG00000125503	210.376	93.3972	1.1715	2.422e-09	7.8623e-08	PPP1R12C	protein_coding	protein phosphatase 1, regulatory subunit 12C [Source:HGNC Symbol;Acc:14947]
ENSG00000110651	468.831	207.824	1.1737	4.5155e-19	3.48e-17	CD81	protein_coding	CD81 molecule [Source:HGNC Symbol;Acc:1701]
ENSG00000182512	99.5191	44.0168	1.1769	3.7665e-05	0.0006496	GLRX5	protein_coding	glutaredoxin 5 [Source:HGNC Symbol;Acc:20134]
ENSG00000184916	109.282	48.1886	1.1813	1.4656e-05	0.00027271	JAG2	protein_coding	jagged 2 [Source:HGNC Symbol;Acc:6189]
ENSG00000148634	168.805	74.0707	1.1884	6.0783e-08	1.6853e-06	HERC4	protein_coding	HECT and RLD domain containing E3 ubiquitin protein ligase 4 [Source:HGNC Symbol;Acc:24521]
ENSG00000113732	351.046	154.016	1.1886	5.5964e-15	3.1389e-13	ATP6V0E1	protein_coding	ATPase, H+ transporting, lysosomal 9kDa, V0 subunit e1 [Source:HGNC Symbol;Acc:863]
ENSG00000137193	140.041	61.3851	1.1899	7.8423e-07	1.821e-05	PIM1	protein_coding	pim-1 oncogene [Source:HGNC Symbol;Acc:8986]
ENSG00000142546	122.194	53.2969	1.1971	3.4902e-06	7.2604e-05	NOSIP	protein_coding	nitric oxide synthase interacting protein [Source:HGNC Symbol;Acc:17946]
ENSG00000264230	83.3525	36.3543	1.1971	0.00012709	0.0019286	ANXA8L1	protein_coding	-
ENSG00000129250	400.806	174.705	1.198	4.1116e-17	2.7099e-15	KIF1C	protein_coding	kinesin family member 1C [Source:HGNC Symbol;Acc:6317]
ENSG00000122786	448.361	194.372	1.2058	3.5925e-19	2.7906e-17	CALD1	protein_coding	caldesmon 1 [Source:HGNC Symbol;Acc:1441]
ENSG00000149380	85.0321	36.78	1.2091	9.369e-05	0.0014637	P4HA3	protein_coding	prolyl 4-hydroxylase, alpha polypeptide III [Source:HGNC Symbol;Acc:30135]
ENSG00000165912	70.8601	30.65	1.2091	0.00036247	0.0048665	PACSIN3	protein_coding	protein kinase C and casein kinase substrate in neurons 3 [Source:HGNC Symbol;Acc:8572]
ENSG00000149782	123.349	53.2969	1.2106	2.4712e-06	5.2466e-05	PLCB3	protein_coding	phospholipase C, beta 3 (phosphatidylinositol-specific) [Source:HGNC Symbol;Acc:9056]
ENSG00000073712	125.239	53.978	1.2142	1.9404e-06	4.2204e-05	FERMT2	protein_coding	fermitin family member 2 [Source:HGNC Symbol;Acc:15767]
ENSG00000253368	221.189	95.2703	1.2152	2.4522e-10	8.7916e-09	TRNP1	protein_coding	TMF1-regulated nuclear protein 1 [Source:HGNC Symbol;Acc:34348]
ENSG00000158825	69.9153	30.054	1.2181	0.0003619	0.0048622	CDA	protein_coding	cytidine deaminase [Source:HGNC Symbol;Acc:1712]
ENSG00000147010	200.298	86.0753	1.2185	1.5538e-09	5.1034e-08	SH3KBP1	protein_coding	SH3-domain kinase binding protein 1 [Source:HGNC Symbol;Acc:13867]
ENSG00000184009	6611.62	2838.78	1.2197	2.3997e-265	5.2193e-262	ACTG1	protein_coding	actin, gamma 1 [Source:HGNC Symbol;Acc:144]
ENSG00000169991	109.597	46.9966	1.2216	7.5619e-06	0.00014773	IFFO2	protein_coding	intermediate filament family orphan 2 [Source:HGNC Symbol;Acc:27006]
ENSG00000204388	129.858	55.3402	1.2305	9.2748e-07	2.1334e-05	HSPA1B	protein_coding	heat shock 70kDa protein 1B [Source:HGNC Symbol;Acc:5233]
ENSG00000198832	80.5181	34.2258	1.2342	0.00010703	0.0016484	SELM	protein_coding	Selenoprotein M [Source:UniProtKB/Swiss-Prot;Acc:Q8WWX9]
ENSG00000233276	294.988	125.069	1.2379	1.0365e-13	5.2159e-12	GPX1	protein_coding	glutathione peroxidase 1 [Source:HGNC Symbol;Acc:4553]
ENSG00000115419	365.323	154.697	1.2397	1.1662e-16	7.4359e-15	GLS	protein_coding	glutaminase [Source:HGNC Symbol;Acc:4331]
ENSG00000099917	100.569	42.5694	1.2403	1.3663e-05	0.00025594	MED15	protein_coding	mediator complex subunit 15 [Source:HGNC Symbol;Acc:14248]
ENSG00000173272	150.538	63.5135	1.245	9.3125e-08	2.4937e-06	MZT2A	protein_coding	mitotic spindle organizing protein 2A [Source:HGNC Symbol;Acc:33187]
ENSG00000162458	123.769	52.1049	1.2482	1.2168e-06	2.7537e-05	FBLIM1	protein_coding	filamin binding LIM protein 1 [Source:HGNC Symbol;Acc:24686]
ENSG00000163430	292.049	122.855	1.2492	8.5931e-14	4.3578e-12	FSTL1	protein_coding	follistatin-like 1 [Source:HGNC Symbol;Acc:3972]
ENSG00000142227	241.449	101.485	1.2504	1.1237e-11	4.6505e-10	EMP3	protein_coding	epithelial membrane protein 3 [Source:HGNC Symbol;Acc:3335]
ENSG00000025772	77.7886	32.6082	1.2543	0.00011129	0.0017033	TOMM34	protein_coding	translocase of outer mitochondrial membrane 34 [Source:HGNC Symbol;Acc:15746]
ENSG00000110880	326.691	136.222	1.262	1.6612e-15	9.6778e-14	CORO1C	protein_coding	coronin, actin binding protein, 1C [Source:HGNC Symbol;Acc:2254]
ENSG00000125534	144.87	60.2783	1.265	1.0664e-07	2.8171e-06	PPDPF	protein_coding	pancreatic progenitor cell differentiation and proliferation factor homolog (zebrafish) [Source:HGNC Symbol;Acc:16142]
ENSG00000102119	133.637	55.5105	1.2675	3.1582e-07	7.6797e-06	EMD	protein_coding	emerin [Source:HGNC Symbol;Acc:3331]
ENSG00000167460	1167.98	484.865	1.2684	9.8727e-52	2.3007e-49	TPM4	protein_coding	tropomyosin 4 [Source:HGNC Symbol;Acc:12013]
ENSG00000124942	764.134	316.887	1.2699	1.6501e-34	2.5039e-32	AHNAK	protein_coding	AHNAK nucleoprotein [Source:HGNC Symbol;Acc:347]
ENSG00000163584	106.763	44.2722	1.2699	4.6785e-06	9.5002e-05	RPL22L1	protein_coding	ribosomal protein L22-like 1 [Source:HGNC Symbol;Acc:27610]
ENSG00000188229	543.051	225.192	1.2699	5.2673e-25	5.4267e-23	TUBB4B	protein_coding	tubulin, beta 4B class IVb [Source:HGNC Symbol;Acc:20771]
ENSG00000239306	69.8103	28.862	1.2743	0.00020409	0.0029375	RBM14	protein_coding	RNA binding motif protein 14 [Source:HGNC Symbol;Acc:14219]
ENSG00000102901	92.0656	37.9719	1.2777	1.9068e-05	0.00034688	CENPT	protein_coding	centromere protein T [Source:HGNC Symbol;Acc:25787]
ENSG00000136068	954.774	393.767	1.2778	3.6872e-43	7.1462e-41	FLNB	protein_coding	filamin B, beta [Source:HGNC Symbol;Acc:3755]
ENSG00000161091	144.87	59.4269	1.2856	6.9247e-08	1.8932e-06	MFSD12	protein_coding	major facilitator superfamily domain containing 12 [Source:HGNC Symbol;Acc:28299]
ENSG00000120129	751.432	307.436	1.2894	7.2626e-35	1.1373e-32	DUSP1	protein_coding	dual specificity phosphatase 1 [Source:HGNC Symbol;Acc:3064]
ENSG00000161513	198.618	81.1373	1.2916	2.2755e-10	8.2031e-09	FDXR	protein_coding	ferredoxin reductase [Source:HGNC Symbol;Acc:3642]
ENSG00000189159	367.423	150.015	1.2923	6.1212e-18	4.2794e-16	HN1	protein_coding	hematological and neurological expressed 1 [Source:HGNC Symbol;Acc:14569]
ENSG00000174307	300.867	122.174	1.3002	4.0914e-15	2.3214e-13	PHLDA3	protein_coding	pleckstrin homology-like domain, family A, member 3 [Source:HGNC Symbol;Acc:8934]
ENSG00000182809	114.111	46.1452	1.3062	1.2009e-06	2.7208e-05	CRIP2	protein_coding	cysteine-rich protein 2 [Source:HGNC Symbol;Acc:2361]
ENSG00000188191	88.0765	35.588	1.3074	1.9617e-05	0.00035654	PRKAR1B	protein_coding	protein kinase, cAMP-dependent, regulatory, type I, beta [Source:HGNC Symbol;Acc:9390]
ENSG00000221968	130.907	52.786	1.3103	1.8346e-07	4.6458e-06	FADS3	protein_coding	fatty acid desaturase 3 [Source:HGNC Symbol;Acc:3576]
ENSG00000100345	2316.55	928.353	1.3192	4.1122e-108	2.5155e-105	MYH9	protein_coding	myosin, heavy chain 9, non-muscle [Source:HGNC Symbol;Acc:7579]
ENSG00000160789	853.576	340.215	1.3271	2.2632e-41	4.2193e-39	LMNA	protein_coding	lamin A/C [Source:HGNC Symbol;Acc:6636]
ENSG00000162783	287.01	113.831	1.3342	4.2142e-15	2.3842e-13	IER5	protein_coding	immediate early response 5 [Source:HGNC Symbol;Acc:5393]
ENSG00000134871	633.332	250.053	1.3407	1.1258e-31	1.5303e-29	COL4A2	protein_coding	collagen, type IV, alpha 2 [Source:HGNC Symbol;Acc:2203]
ENSG00000034510	2511.91	990.675	1.3423	1.0928e-120	8.9128e-118	TMSB10	protein_coding	thymosin beta 10 [Source:HGNC Symbol;Acc:11879]
ENSG00000159335	914.673	359.541	1.3471	2.3524e-45	4.7473e-43	PTMS	protein_coding	parathymosin [Source:HGNC Symbol;Acc:9629]
ENSG00000165915	127.443	50.0616	1.3481	1.3072e-07	3.3892e-06	SLC39A13	protein_coding	solute carrier family 39 (zinc transporter), member 13 [Source:HGNC Symbol;Acc:20859]
ENSG00000171848	127.758	49.9765	1.3541	1.1254e-07	2.9569e-06	RRM2	protein_coding	ribonucleotide reductase M2 [Source:HGNC Symbol;Acc:10452]
ENSG00000127564	59.2076	23.1577	1.3543	0.00030389	0.0041833	PKMYT1	protein_coding	protein kinase, membrane associated tyrosine/threonine 1 [Source:HGNC Symbol;Acc:29650]
ENSG00000131652	69.9153	27.3295	1.3551	8.5932e-05	0.0013609	THOC6	protein_coding	THO complex 6 homolog (Drosophila) [Source:HGNC Symbol;Acc:28369]
ENSG00000173457	284.07	110.595	1.361	1.9165e-15	1.11e-13	PPP1R14B	protein_coding	protein phosphatase 1, regulatory (inhibitor) subunit 14B [Source:HGNC Symbol;Acc:9057]
ENSG00000139624	66.9759	26.0525	1.3622	0.00011269	0.0017207	CERS5	protein_coding	ceramide synthase 5 [Source:HGNC Symbol;Acc:23749]
ENSG00000102030	66.766	25.8822	1.3672	0.00010985	0.0016865	NAA10	protein_coding	N(alpha)-acetyltransferase 10, NatA catalytic subunit [Source:HGNC Symbol;Acc:18704]
ENSG00000142156	149.908	58.0647	1.3684	6.6259e-09	2.0425e-07	COL6A1	protein_coding	collagen, type VI, alpha 1 [Source:HGNC Symbol;Acc:2211]
ENSG00000070404	368.892	142.693	1.3703	8.1935e-20	6.6276e-18	FSTL3	protein_coding	follistatin-like 3 (secreted glycoprotein) [Source:HGNC Symbol;Acc:3973]
ENSG00000114631	62.042	23.924	1.3748	0.00017918	0.0026272	PODXL2	protein_coding	podocalyxin-like 2 [Source:HGNC Symbol;Acc:17936]
ENSG00000151640	61.3071	23.5834	1.3783	0.00018939	0.0027564	DPYSL4	protein_coding	dihydropyrimidinase-like 4 [Source:HGNC Symbol;Acc:3016]
ENSG00000060491	148.229	56.9578	1.3799	6.2409e-09	1.933e-07	OGFR	protein_coding	opioid growth factor receptor [Source:HGNC Symbol;Acc:15768]
ENSG00000164687	101.094	38.8233	1.3807	1.5806e-06	3.4804e-05	FABP5	protein_coding	fatty acid binding protein 5 (psoriasis-associated) [Source:HGNC Symbol;Acc:3560]
ENSG00000113739	310.105	118.428	1.3887	2.8723e-17	1.9255e-15	STC2	protein_coding	stanniocalcin 2 [Source:HGNC Symbol;Acc:11374]
ENSG00000087074	300.552	114.341	1.3943	6.865e-17	4.4498e-15	PPP1R15A	protein_coding	protein phosphatase 1, regulatory subunit 15A [Source:HGNC Symbol;Acc:14375]
ENSG00000125740	312.519	118.343	1.401	1.2342e-17	8.4472e-16	FOSB	protein_coding	FBJ murine osteosarcoma viral oncogene homolog B [Source:HGNC Symbol;Acc:3797]
ENSG00000120708	3179.57	1201.82	1.4036	1.4356e-164	1.6758e-161	TGFBI	protein_coding	transforming growth factor, beta-induced, 68kDa [Source:HGNC Symbol;Acc:11771]
ENSG00000105173	61.832	23.328	1.4063	0.00013607	0.0020441	CCNE1	protein_coding	cyclin E1 [Source:HGNC Symbol;Acc:1589]
ENSG00000108518	2627.18	987.865	1.4111	1.5456e-137	1.4407e-134	PFN1	protein_coding	profilin 1 [Source:HGNC Symbol;Acc:8881]
ENSG00000115963	173.319	65.1312	1.412	1.4519e-10	5.3224e-09	RND3	protein_coding	Rho family GTPase 3 [Source:HGNC Symbol;Acc:671]
ENSG00000161677	119.885	45.0384	1.4124	9.6781e-08	2.5846e-06	JOSD2	protein_coding	Josephin domain containing 2 [Source:HGNC Symbol;Acc:28853]
ENSG00000148926	229.587	86.2456	1.4125	1.5789e-13	7.8049e-12	ADM	protein_coding	adrenomedullin [Source:HGNC Symbol;Acc:259]
ENSG00000177556	89.0213	33.2041	1.4228	3.7559e-06	7.7473e-05	ATOX1	protein_coding	ATX1 antioxidant protein 1 homolog (yeast) [Source:HGNC Symbol;Acc:798]
ENSG00000101220	181.087	67.4299	1.4252	3.9594e-11	1.5378e-09	C20orf27	protein_coding	chromosome 20 open reading frame 27 [Source:HGNC Symbol;Acc:15873]
ENSG00000179820	258.246	96.0365	1.4271	2.8467e-15	1.6294e-13	MYADM	protein_coding	myeloid-associated differentiation marker [Source:HGNC Symbol;Acc:7544]
ENSG00000276023	70.4402	26.1376	1.4303	3.5915e-05	0.00062215	DUSP14	protein_coding	-
ENSG00000171345	273.992	101.145	1.4377	2.6789e-16	1.6543e-14	KRT19	protein_coding	keratin 19 [Source:HGNC Symbol;Acc:6436]
ENSG00000125868	1285.87	474.053	1.4396	1.3983e-70	5.1646e-68	DSTN	protein_coding	destrin (actin depolymerizing factor) [Source:HGNC Symbol;Acc:15750]
ENSG00000204682	56.3731	20.7739	1.4402	0.00020007	0.002886	CASC10	protein_coding	chromosome 10 open reading frame 114 [Source:HGNC Symbol;Acc:31448]
ENSG00000142279	51.7541	18.9008	1.4532	0.00032951	0.0044949	WTIP	protein_coding	Wilms tumor 1 interacting protein [Source:HGNC Symbol;Acc:20964]
ENSG00000065357	55.7433	20.3482	1.4539	0.00019283	0.0027962	DGKA	protein_coding	diacylglycerol kinase, alpha 80kDa [Source:HGNC Symbol;Acc:2849]
ENSG00000072110	1159.06	419.649	1.4657	9.7864e-66	3.2469e-63	ACTN1	protein_coding	actinin, alpha 1 [Source:HGNC Symbol;Acc:163]
ENSG00000153443	153.058	55.0848	1.4744	4.0458e-10	1.4193e-08	UBALD1	protein_coding	UBA-like domain containing 1 [Source:HGNC Symbol;Acc:29576]
ENSG00000101210	648.134	232.259	1.4806	3.7538e-38	6.3896e-36	EEF1A2	protein_coding	eukaryotic translation elongation factor 1 alpha 2 [Source:HGNC Symbol;Acc:3192]
ENSG00000205426	10248.3	3614.74	1.5034	0	0	KRT81	protein_coding	keratin 81 [Source:HGNC Symbol;Acc:6458]
ENSG00000115756	220.454	77.5614	1.5071	2.0933e-14	1.1165e-12	HPCAL1	protein_coding	hippocalcin-like 1 [Source:HGNC Symbol;Acc:5145]
ENSG00000137936	99.729	35.0772	1.5075	2.7063e-07	6.647e-06	BCAR3	protein_coding	breast cancer anti-estrogen resistance 3 [Source:HGNC Symbol;Acc:973]
ENSG00000148484	191.585	67.2596	1.5102	9.4021e-13	4.3001e-11	RSU1	protein_coding	Ras suppressor protein 1 [Source:HGNC Symbol;Acc:10464]
ENSG00000075618	675.638	236.345	1.5154	3.1997e-41	5.9088e-39	FSCN1	protein_coding	fascin homolog 1, actin-bundling protein (Strongylocentrotus purpuratus) [Source:HGNC Symbol;Acc:11148]
ENSG00000136802	188.015	65.5569	1.52	1.1516e-12	5.2422e-11	LRRC8A	protein_coding	leucine rich repeat containing 8 family, member A [Source:HGNC Symbol;Acc:19027]
ENSG00000029153	90.176	31.4162	1.5212	8.313e-07	1.9212e-05	ARNTL2	protein_coding	aryl hydrocarbon receptor nuclear translocator-like 2 [Source:HGNC Symbol;Acc:18984]
ENSG00000146112	108.862	37.4611	1.539	4.563e-08	1.287e-06	PPP1R18	protein_coding	protein phosphatase 1, regulatory subunit 18 [Source:HGNC Symbol;Acc:29413]
ENSG00000142173	102.983	35.4177	1.5399	1.0362e-07	2.7559e-06	COL6A2	protein_coding	collagen, type VI, alpha 2 [Source:HGNC Symbol;Acc:2212]
ENSG00000124762	758.046	260.61	1.5404	2.8469e-47	6.0573e-45	CDKN1A	protein_coding	cyclin-dependent kinase inhibitor 1A (p21, Cip1) [Source:HGNC Symbol;Acc:1784]
ENSG00000175550	359.864	123.196	1.5465	1.8303e-23	1.7392e-21	DRAP1	protein_coding	DR1-associated protein 1 (negative cofactor 2 alpha) [Source:HGNC Symbol;Acc:3019]
ENSG00000135477	54.9035	18.7305	1.5515	9.2654e-05	0.0014492	KRT87P	transcribed_unprocessed_pseudogene	keratin 121 pseudogene [Source:HGNC Symbol;Acc:30198]
ENSG00000150687	842.028	286.066	1.5575	2.964e-53	7.1631e-51	PRSS23	protein_coding	protease, serine, 23 [Source:HGNC Symbol;Acc:14370]
ENSG00000071282	90.0711	30.5648	1.5592	4.9677e-07	1.1873e-05	LMCD1	protein_coding	LIM and cysteine-rich domains 1 [Source:HGNC Symbol;Acc:6633]
ENSG00000174775	151.378	51.2535	1.5624	6.6165e-11	2.5198e-09	HRAS	protein_coding	v-Ha-ras Harvey rat sarcoma viral oncogene homolog [Source:HGNC Symbol;Acc:5173]
ENSG00000141577	45.1405	15.2398	1.5666	0.00035277	0.0047558	CEP131	protein_coding	5-azacytidine induced 1 [Source:HGNC Symbol;Acc:29511]
ENSG00000167641	122.404	41.122	1.5737	3.5039e-09	1.1189e-07	PPP1R14A	protein_coding	protein phosphatase 1, regulatory (inhibitor) subunit 14A [Source:HGNC Symbol;Acc:14871]
ENSG00000108821	51.3342	17.198	1.5777	0.00012673	0.0019246	COL1A1	protein_coding	collagen, type I, alpha 1 [Source:HGNC Symbol;Acc:2197]
ENSG00000173210	48.2898	16.0912	1.5854	0.00018963	0.0027577	ABLIM3	protein_coding	actin binding LIM protein family, member 3 [Source:HGNC Symbol;Acc:29132]
ENSG00000152952	828.486	275.169	1.5902	3.3957e-54	8.6326e-52	PLOD2	protein_coding	procollagen-lysine, 2-oxoglutarate 5-dioxygenase 2 [Source:HGNC Symbol;Acc:9082]
ENSG00000100097	983.748	325.4	1.5961	2.1319e-64	6.8413e-62	LGALS1	protein_coding	lectin, galactoside-binding, soluble, 1 [Source:HGNC Symbol;Acc:6561]
ENSG00000104884	65.6112	21.455	1.6126	1.0247e-05	0.00019512	ERCC2	protein_coding	excision repair cross-complementing rodent repair deficiency, complementation group 2 [Source:HGNC Symbol;Acc:3434]
ENSG00000102109	178.358	58.3201	1.6127	3.4726e-13	1.6702e-11	PCSK1N	protein_coding	proprotein convertase subtilisin/kexin type 1 inhibitor [Source:HGNC Symbol;Acc:17301]
ENSG00000178726	89.7561	29.1175	1.6241	2.0995e-07	5.2622e-06	THBD	protein_coding	thrombomodulin [Source:HGNC Symbol;Acc:11784]
ENSG00000139410	97.2096	31.5013	1.6257	6.4537e-08	1.7768e-06	SDSL	protein_coding	serine dehydratase-like [Source:HGNC Symbol;Acc:30404]
ENSG00000116691	42.621	13.6222	1.6456	0.00030035	0.0041404	MIIP	protein_coding	migration and invasion inhibitory protein [Source:HGNC Symbol;Acc:25715]
ENSG00000181649	81.7778	25.9673	1.655	4.8887e-07	1.1713e-05	PHLDA2	protein_coding	pleckstrin homology-like domain, family A, member 2 [Source:HGNC Symbol;Acc:12385]
ENSG00000026103	65.9261	20.859	1.6602	5.9489e-06	0.00011871	FAS	protein_coding	Fas (TNF receptor superfamily, member 6) [Source:HGNC Symbol;Acc:11920]
ENSG00000172732	87.1317	27.4147	1.6682	1.7304e-07	4.4048e-06	MUS81	protein_coding	MUS81 endonuclease homolog (S. cerevisiae) [Source:HGNC Symbol;Acc:29814]
ENSG00000118515	165.445	51.8495	1.674	5.1425e-13	2.4315e-11	SGK1	protein_coding	serum/glucocorticoid regulated kinase 1 [Source:HGNC Symbol;Acc:10810]
ENSG00000197747	562.892	176.067	1.6767	1.3639e-40	2.4951e-38	S100A10	protein_coding	S100 calcium binding protein A10 [Source:HGNC Symbol;Acc:10487]
ENSG00000111696	42.2011	13.1965	1.6771	0.00025955	0.0036265	NT5DC3	protein_coding	5'-nucleotidase domain containing 3 [Source:HGNC Symbol;Acc:30826]
ENSG00000279508	71.28	22.2212	1.6816	1.9628e-06	4.2548e-05	AL589743.1	protein_coding	-
ENSG00000135480	2339.43	726.66	1.6868	1.4553e-164	1.6758e-161	KRT7	protein_coding	keratin 7 [Source:HGNC Symbol;Acc:6445]
ENSG00000204389	213.42	66.0677	1.6917	1.3213e-16	8.3432e-15	HSPA1A	protein_coding	heat shock 70kDa protein 1A [Source:HGNC Symbol;Acc:5232]
ENSG00000134013	403.22	124.813	1.6918	5.8437e-30	7.286e-28	LOXL2	protein_coding	lysyl oxidase-like 2 [Source:HGNC Symbol;Acc:6666]
ENSG00000169750	48.4998	14.9844	1.6945	7.8721e-05	0.0012641	RAC3	protein_coding	ras-related C3 botulinum toxin substrate 3 (rho family, small GTP binding protein Rac3) [Source:HGNC Symbol;Acc:9803]
ENSG00000140545	678.577	209.271	1.6971	1.7166e-49	3.9073e-47	MFGE8	protein_coding	milk fat globule-EGF factor 8 protein [Source:HGNC Symbol;Acc:7036]
ENSG00000106211	1373.43	423.48	1.6974	2.4343e-98	1.2219e-95	HSPB1	protein_coding	heat shock 27kDa protein 1 [Source:HGNC Symbol;Acc:5246]
ENSG00000176014	243.444	74.7519	1.7034	6.4922e-19	4.9258e-17	TUBB6	protein_coding	tubulin, beta 6 class V [Source:HGNC Symbol;Acc:20776]
ENSG00000127528	54.6935	16.5169	1.7274	2.0678e-05	0.00037375	KLF2	protein_coding	Kruppel-like factor 2 (lung) [Source:HGNC Symbol;Acc:6347]
ENSG00000170558	138.991	41.9734	1.7274	1.1437e-11	4.7232e-10	CDH2	protein_coding	cadherin 2, type 1, N-cadherin (neuronal) [Source:HGNC Symbol;Acc:1759]
ENSG00000104881	56.0582	16.8575	1.7335	1.5442e-05	0.00028597	PPP1R13L	protein_coding	protein phosphatase 1, regulatory subunit 13 like [Source:HGNC Symbol;Acc:18838]
ENSG00000137124	360.389	107.956	1.7391	4.3661e-28	4.998e-26	ALDH1B1	protein_coding	aldehyde dehydrogenase 1 family, member B1 [Source:HGNC Symbol;Acc:407]
ENSG00000172757	1789.35	533.905	1.7448	3.7072e-133	3.2985e-130	CFL1	protein_coding	cofilin 1 (non-muscle) [Source:HGNC Symbol;Acc:1874]
ENSG00000113140	113.271	33.6298	1.752	5.8078e-10	1.998e-08	SPARC	protein_coding	secreted protein, acidic, cysteine-rich (osteonectin) [Source:HGNC Symbol;Acc:11219]
ENSG00000112658	121.774	36.0988	1.7542	1.2735e-10	4.6857e-09	SRF	protein_coding	serum response factor (c-fos serum response element-binding transcription factor) [Source:HGNC Symbol;Acc:11291]
ENSG00000136490	50.2844	14.8141	1.7631	3.346e-05	0.00058532	LIMD2	protein_coding	LIM domain containing 2 [Source:HGNC Symbol;Acc:28142]
ENSG00000128567	133.742	39.249	1.7687	1.1801e-11	4.8631e-10	PODXL	protein_coding	podocalyxin-like [Source:HGNC Symbol;Acc:9171]
ENSG00000035862	556.908	163.381	1.7692	1.3617e-43	2.6654e-41	TIMP2	protein_coding	TIMP metallopeptidase inhibitor 2 [Source:HGNC Symbol;Acc:11821]
ENSG00000173706	78.6285	22.7321	1.7903	1.5211e-07	3.8974e-06	HEG1	protein_coding	heart development protein with EGF-like domains 1 [Source:HGNC Symbol;Acc:29227]
ENSG00000084710	70.8601	20.4333	1.7941	5.9775e-07	1.4132e-05	EFR3B	protein_coding	EFR3 homolog B (S. cerevisiae) [Source:HGNC Symbol;Acc:29155]
ENSG00000095752	142.98	40.9518	1.8038	1.0713e-12	4.8883e-11	IL11	protein_coding	interleukin 11 [Source:HGNC Symbol;Acc:5966]
ENSG00000179242	36.0074	10.3018	1.8054	0.00034905	0.0047186	CDH4	protein_coding	cadherin 4, type 1, R-cadherin (retinal) [Source:HGNC Symbol;Acc:1763]
ENSG00000187498	345.482	98.761	1.8066	1.5161e-28	1.7561e-26	COL4A1	protein_coding	collagen, type IV, alpha 1 [Source:HGNC Symbol;Acc:2202]
ENSG00000163395	65.6112	18.7305	1.8086	1.3412e-06	2.9971e-05	IGFN1	protein_coding	immunoglobulin-like and fibronectin type III domain containing 1 [Source:HGNC Symbol;Acc:24607]
ENSG00000162616	49.9695	14.133	1.822	2.212e-05	0.00039871	DNAJB4	protein_coding	DnaJ (Hsp40) homolog, subfamily B, member 4 [Source:HGNC Symbol;Acc:14886]
ENSG00000067082	351.676	99.2718	1.8248	1.8723e-29	2.2347e-27	KLF6	protein_coding	Kruppel-like factor 6 [Source:HGNC Symbol;Acc:2235]
ENSG00000198796	81.3579	22.9023	1.8288	5.6736e-08	1.5821e-06	ALPK2	protein_coding	alpha-kinase 2 [Source:HGNC Symbol;Acc:20565]
ENSG00000156804	49.1297	13.7073	1.8416	2.2216e-05	0.00039971	FBXO32	protein_coding	F-box protein 32 [Source:HGNC Symbol;Acc:16731]
ENSG00000163171	131.957	36.78	1.8431	3.5169e-12	1.5229e-10	CDC42EP3	protein_coding	CDC42 effector protein (Rho GTPase binding) 3 [Source:HGNC Symbol;Acc:16943]
ENSG00000167552	406.475	111.787	1.8624	8.4341e-35	1.3e-32	TUBA1A	protein_coding	tubulin, alpha 1a [Source:HGNC Symbol;Acc:20766]
ENSG00000114315	91.3308	25.1159	1.8625	5.4492e-09	1.7039e-07	HES1	protein_coding	hairy and enhancer of split 1, (Drosophila) [Source:HGNC Symbol;Acc:5192]
ENSG00000091986	102.983	28.2661	1.8653	5.6179e-10	1.9395e-08	CCDC80	protein_coding	coiled-coil domain containing 80 [Source:HGNC Symbol;Acc:30649]
ENSG00000103187	872.157	239.07	1.8672	6.2688e-73	2.4542e-70	COTL1	protein_coding	coactosin-like 1 (Dictyostelium) [Source:HGNC Symbol;Acc:18304]
ENSG00000115380	54.3786	14.8141	1.8761	6.0228e-06	0.00011994	EFEMP1	protein_coding	EGF containing fibulin-like extracellular matrix protein 1 [Source:HGNC Symbol;Acc:3218]
ENSG00000167601	389.573	104.721	1.8953	2.8114e-34	4.1692e-32	AXL	protein_coding	AXL receptor tyrosine kinase [Source:HGNC Symbol;Acc:905]
ENSG00000101665	74.5343	19.8373	1.9097	7.8809e-08	2.1367e-06	SMAD7	protein_coding	SMAD family member 7 [Source:HGNC Symbol;Acc:6773]
ENSG00000204525	114.531	30.1391	1.926	2.0964e-11	8.3578e-10	HLA-C	protein_coding	major histocompatibility complex, class I, C [Source:HGNC Symbol;Acc:4933]
ENSG00000222041	38.9468	10.2167	1.9306	9.1015e-05	0.0014299	LINC00152	lincRNA	long intergenic non-protein coding RNA 152 [Source:HGNC Symbol;Acc:28717]
ENSG00000142669	111.592	29.2026	1.9341	3.2852e-11	1.2836e-09	SH3BGRL3	protein_coding	SH3 domain binding glutamic acid-rich protein like 3 [Source:HGNC Symbol;Acc:15568]
ENSG00000162734	223.183	58.2349	1.9383	5.656e-21	4.8137e-19	PEA15	protein_coding	phosphoprotein enriched in astrocytes 15 [Source:HGNC Symbol;Acc:8822]
ENSG00000198910	50.0745	13.0262	1.9427	8.2723e-06	0.00016001	L1CAM	protein_coding	L1 cell adhesion molecule [Source:HGNC Symbol;Acc:6470]
ENSG00000161638	305.801	79.2642	1.9479	2.469e-28	2.8429e-26	ITGA5	protein_coding	integrin, alpha 5 (fibronectin receptor, alpha polypeptide) [Source:HGNC Symbol;Acc:6141]
ENSG00000175573	71.9099	18.5603	1.954	8.0769e-08	2.1868e-06	C11orf68	protein_coding	chromosome 11 open reading frame 68 [Source:HGNC Symbol;Acc:28801]
ENSG00000115641	144.345	37.2056	1.9559	2.7962e-14	1.4834e-12	FHL2	protein_coding	four and a half LIM domains 2 [Source:HGNC Symbol;Acc:3703]
ENSG00000125726	132.167	33.8852	1.9636	2.8638e-13	1.3945e-11	CD70	protein_coding	CD70 molecule [Source:HGNC Symbol;Acc:11937]
ENSG00000076706	58.0528	14.8141	1.9704	1.2303e-06	2.7778e-05	MCAM	protein_coding	melanoma cell adhesion molecule [Source:HGNC Symbol;Acc:6934]
ENSG00000117394	421.591	107.275	1.9745	3.5946e-39	6.2826e-37	SLC2A1	protein_coding	solute carrier family 2 (facilitated glucose transporter), member 1 [Source:HGNC Symbol;Acc:11005]
ENSG00000152137	55.0084	13.8776	1.9869	2.0256e-06	4.3766e-05	HSPB8	protein_coding	heat shock 22kDa protein 8 [Source:HGNC Symbol;Acc:30171]
ENSG00000174791	56.7931	14.3033	1.9894	1.3537e-06	3.018e-05	RIN1	protein_coding	Ras and Rab interactor 1 [Source:HGNC Symbol;Acc:18749]
ENSG00000125657	137.101	34.3961	1.9949	5.368e-14	2.7725e-12	TNFSF9	protein_coding	tumor necrosis factor (ligand) superfamily, member 9 [Source:HGNC Symbol;Acc:11939]
ENSG00000178980	133.742	33.4595	1.999	1e-13	5.0452e-12	SEPW1	protein_coding	selenoprotein W, 1 [Source:HGNC Symbol;Acc:10752]
ENSG00000087245	50.0745	12.4303	2.0102	4.8394e-06	9.7964e-05	MMP2	protein_coding	matrix metallopeptidase 2 (gelatinase A, 72kDa gelatinase, 72kDa type IV collagenase) [Source:HGNC Symbol;Acc:7166]
ENSG00000166825	181.087	44.8681	2.0129	3.2457e-18	2.3358e-16	ANPEP	protein_coding	alanyl (membrane) aminopeptidase [Source:HGNC Symbol;Acc:500]
ENSG00000176720	67.5008	16.6872	2.0162	1.0418e-07	2.7632e-06	BOK	protein_coding	BCL2-related ovarian killer [Source:HGNC Symbol;Acc:1087]
ENSG00000135919	702.407	172.747	2.0237	2.311e-66	7.7995e-64	SERPINE2	protein_coding	serpin peptidase inhibitor, clade E (nexin, plasminogen activator inhibitor type 1), member 2 [Source:HGNC Symbol;Acc:8951]
ENSG00000129116	351.781	86.0753	2.031	2.7848e-34	4.1613e-32	PALLD	protein_coding	palladin, cytoskeletal associated protein [Source:HGNC Symbol;Acc:17068]
ENSG00000119938	37.7921	9.10985	2.0526	5.53e-05	0.00092128	PPP1R3C	protein_coding	protein phosphatase 1, regulatory subunit 3C [Source:HGNC Symbol;Acc:9293]
ENSG00000185697	45.8754	10.8978	2.0737	7.6385e-06	0.00014878	MYBL1	protein_coding	v-myb myeloblastosis viral oncogene homolog (avian)-like 1 [Source:HGNC Symbol;Acc:7547]
ENSG00000135074	173.529	40.8666	2.0862	2.3063e-18	1.6721e-16	ADAM19	protein_coding	ADAM metallopeptidase domain 19 [Source:HGNC Symbol;Acc:197]
ENSG00000139926	62.5668	14.6439	2.0951	1.4049e-07	3.6186e-06	FRMD6	protein_coding	FERM domain containing 6 [Source:HGNC Symbol;Acc:19839]
ENSG00000064666	317.558	72.5382	2.1302	3.4904e-33	5.0612e-31	CNN2	protein_coding	calponin 2 [Source:HGNC Symbol;Acc:2156]
ENSG00000137267	62.6718	14.133	2.1487	8.1493e-08	2.2033e-06	TUBB2A	protein_coding	tubulin, beta 2A class IIa [Source:HGNC Symbol;Acc:12412]
ENSG00000157851	33.383	7.49221	2.1556	8.7288e-05	0.0013768	DPYSL5	protein_coding	dihydropyrimidinase-like 5 [Source:HGNC Symbol;Acc:20637]
ENSG00000085117	29.4988	6.55569	2.1698	0.00021136	0.0030355	CD82	protein_coding	CD82 molecule [Source:HGNC Symbol;Acc:6210]
ENSG00000107796	30.7585	6.72596	2.1932	0.00013815	0.002073	ACTA2	protein_coding	actin, alpha 2, smooth muscle, aorta [Source:HGNC Symbol;Acc:130]
ENSG00000072195	80.6231	17.6237	2.1937	6.752e-10	2.3066e-08	SPEG	protein_coding	SPEG complex locus [Source:HGNC Symbol;Acc:16901]
ENSG00000070371	58.1578	12.6857	2.1968	1.5465e-07	3.9571e-06	CLTCL1	protein_coding	clathrin, heavy chain-like 1 [Source:HGNC Symbol;Acc:2093]
ENSG00000183876	40.4165	8.76929	2.2044	1.1626e-05	0.00021989	ARSI	protein_coding	arylsulfatase family, member I [Source:HGNC Symbol;Acc:32521]
ENSG00000171793	267.484	57.8944	2.208	1.4291e-29	1.7162e-27	CTPS1	protein_coding	CTP synthase 1 [Source:HGNC Symbol;Acc:2519]
ENSG00000172965	64.2465	13.8776	2.2109	3.0407e-08	8.779e-07	MIR4435-2HG	lincRNA	-
ENSG00000183963	99.5191	21.455	2.2137	5.2014e-12	2.2086e-10	SMTN	protein_coding	smoothelin [Source:HGNC Symbol;Acc:11126]
ENSG00000035403	850.531	183.304	2.2141	1.5288e-90	6.9598e-88	VCL	protein_coding	vinculin [Source:HGNC Symbol;Acc:12665]
ENSG00000166592	36.7423	7.91791	2.2143	2.75e-05	0.0004854	RRAD	protein_coding	Ras-related associated with diabetes [Source:HGNC Symbol;Acc:10446]
ENSG00000175602	216.464	46.5709	2.2166	2.293e-24	2.3137e-22	CCDC85B	protein_coding	coiled-coil domain containing 85B [Source:HGNC Symbol;Acc:24926]
ENSG00000092841	1047.05	223.915	2.2253	8.8501e-112	6.1872e-109	MYL6	protein_coding	myosin, light chain 6, alkali, smooth muscle and non-muscle [Source:HGNC Symbol;Acc:7587]
ENSG00000156113	139.411	29.7986	2.226	2.4463e-16	1.5154e-14	KCNMA1	protein_coding	potassium large conductance calcium-activated channel, subfamily M, alpha member 1 [Source:HGNC Symbol;Acc:6284]
ENSG00000127824	333.515	71.2612	2.2266	7.3987e-37	1.1969e-34	TUBA4A	protein_coding	tubulin, alpha 4a [Source:HGNC Symbol;Acc:12407]
ENSG00000223749	47.45	10.0464	2.2397	1.5657e-06	3.4515e-05	MIR503HG	lincRNA	-
ENSG00000177469	1089.04	229.194	2.2484	8.3554e-118	6.2906e-115	PTRF	protein_coding	polymerase I and transcript release factor [Source:HGNC Symbol;Acc:9688]
ENSG00000159176	958.868	199.14	2.2676	3.9686e-105	2.2849e-102	CSRP1	protein_coding	cysteine and glycine-rich protein 1 [Source:HGNC Symbol;Acc:2469]
ENSG00000170955	47.345	9.62068	2.299	1.0469e-06	2.383e-05	PRKCDBP	protein_coding	protein kinase C, delta binding protein [Source:HGNC Symbol;Acc:9400]
ENSG00000140511	106.658	21.5401	2.3079	2.0208e-13	9.9138e-12	HAPLN3	protein_coding	hyaluronan and proteoglycan link protein 3 [Source:HGNC Symbol;Acc:21446]
ENSG00000139278	196.729	39.249	2.3255	1.1324e-23	1.0919e-21	GLIPR1	protein_coding	GLI pathogenesis-related 1 [Source:HGNC Symbol;Acc:17001]
ENSG00000099860	143.61	28.6066	2.3277	9.9575e-18	6.8392e-16	GADD45B	protein_coding	growth arrest and DNA-damage-inducible, beta [Source:HGNC Symbol;Acc:4096]
ENSG00000167657	191.9	38.1422	2.3309	3.3813e-23	3.1822e-21	DAPK3	protein_coding	death-associated protein kinase 3 [Source:HGNC Symbol;Acc:2676]
ENSG00000196924	8036.8	1591.24	2.3365	0	0	FLNA	protein_coding	filamin A, alpha [Source:HGNC Symbol;Acc:3754]
ENSG00000175793	237.145	43.9316	2.4324	8.3749e-30	1.0182e-27	SFN	protein_coding	stratifin [Source:HGNC Symbol;Acc:10773]
ENSG00000116717	284.91	52.6158	2.4369	1.5105e-35	2.4237e-33	GADD45A	protein_coding	growth arrest and DNA-damage-inducible, alpha [Source:HGNC Symbol;Acc:4095]
ENSG00000140416	1406.7	256.183	2.4571	4.0191e-170	5.6195e-167	TPM1	protein_coding	tropomyosin 1 (alpha) [Source:HGNC Symbol;Acc:12010]
ENSG00000244649	31.0735	5.61916	2.4673	3.4451e-05	0.00060051	CTD-2377D24.6	lincRNA	-
ENSG00000259207	25.6146	4.51236	2.505	0.00014665	0.0021981	ITGB3	protein_coding	integrin, beta 3 (platelet glycoprotein IIIa, antigen CD61) [Source:HGNC Symbol;Acc:6156]
ENSG00000267519	79.3633	13.7925	2.5246	1.8725e-11	7.5577e-10	CTD-3252C9.4	lincRNA	-
ENSG00000159840	446.681	76.8803	2.5386	1.5453e-57	4.3213e-55	ZYX	protein_coding	zyxin [Source:HGNC Symbol;Acc:13200]
ENSG00000113070	22.0454	3.74611	2.557	0.00036039	0.0048485	HBEGF	protein_coding	heparin-binding EGF-like growth factor [Source:HGNC Symbol;Acc:3059]
ENSG00000115129	516.596	87.6929	2.5585	6.9403e-67	2.3835e-64	TP53I3	protein_coding	tumor protein p53 inducible protein 3 [Source:HGNC Symbol;Acc:19373]
ENSG00000125148	803.186	132.987	2.5945	1.0761e-104	6.0185e-102	MT2A	protein_coding	metallothionein 2A [Source:HGNC Symbol;Acc:7406]
ENSG00000157557	343.383	56.6173	2.6005	6.2422e-46	1.2862e-43	ETS2	protein_coding	v-ets erythroblastosis virus E26 oncogene homolog 2 (avian) [Source:HGNC Symbol;Acc:3489]
ENSG00000175592	107.812	17.7089	2.606	1.4449e-15	8.4682e-14	FOSL1	protein_coding	FOS-like antigen 1 [Source:HGNC Symbol;Acc:13718]
ENSG00000100558	52.9089	8.68416	2.6071	2.2356e-08	6.561e-07	PLEK2	protein_coding	pleckstrin 2 [Source:HGNC Symbol;Acc:19238]
ENSG00000006327	525.415	85.8199	2.6141	9.3801e-70	3.3385e-67	TNFRSF12A	protein_coding	tumor necrosis factor receptor superfamily, member 12A [Source:HGNC Symbol;Acc:18152]
ENSG00000122694	43.2509	6.98138	2.6311	3.6813e-07	8.9075e-06	GLIPR2	protein_coding	GLI pathogenesis-related 2 [Source:HGNC Symbol;Acc:18007]
ENSG00000105974	764.239	118.598	2.6879	5.9411e-104	3.2305e-101	CAV1	protein_coding	caveolin 1, caveolae protein, 22kDa [Source:HGNC Symbol;Acc:1527]
ENSG00000265962	24.8798	3.83125	2.6991	9.0228e-05	0.0014198	GACAT2	antisense	-
ENSG00000130635	517.121	78.5831	2.7182	7.3111e-72	2.7522e-69	COL5A1	protein_coding	collagen, type V, alpha 1 [Source:HGNC Symbol;Acc:2209]
ENSG00000026025	1208.61	180.154	2.746	2.3665e-167	3.0883e-164	VIM	protein_coding	vimentin [Source:HGNC Symbol;Acc:12692]
ENSG00000152377	53.4338	7.83277	2.7702	5.6922e-09	1.7743e-07	SPOCK1	protein_coding	sparc/osteonectin, cwcv and kazal-like domains proteoglycan (testican) 1 [Source:HGNC Symbol;Acc:11251]
ENSG00000058085	335.929	48.6142	2.7887	1.1042e-48	2.4562e-46	LAMC2	protein_coding	laminin, gamma 2 [Source:HGNC Symbol;Acc:6493]
ENSG00000137801	318.398	45.8047	2.7973	2.167e-46	4.5126e-44	THBS1	protein_coding	thrombospondin 1 [Source:HGNC Symbol;Acc:11785]
ENSG00000118523	269.793	38.5679	2.8064	1.0256e-39	1.859e-37	CTGF	protein_coding	connective tissue growth factor [Source:HGNC Symbol;Acc:2500]
ENSG00000091592	25.7196	3.49069	2.8813	3.591e-05	0.00062215	NLRP1	protein_coding	NLR family, pyrin domain containing 1 [Source:HGNC Symbol;Acc:14374]
ENSG00000167772	63.8266	8.42874	2.9208	5.4292e-11	2.0838e-09	ANGPTL4	protein_coding	angiopoietin-like 4 [Source:HGNC Symbol;Acc:16039]
ENSG00000183072	55.0084	7.2368	2.9262	1.0946e-09	3.6504e-08	NKX2-5	protein_coding	NK2 homeobox 5 [Source:HGNC Symbol;Acc:2488]
ENSG00000171246	44.3007	5.61916	2.9789	3.3406e-08	9.6166e-07	NPTX1	protein_coding	neuronal pentraxin I [Source:HGNC Symbol;Acc:7952]
ENSG00000128564	39.7866	4.85291	3.0354	1.2508e-07	3.2559e-06	VGF	protein_coding	VGF nerve growth factor inducible [Source:HGNC Symbol;Acc:12684]
ENSG00000172548	111.697	13.5371	3.0446	7.2571e-19	5.4849e-17	NIPAL4	protein_coding	NIPA-like domain containing 4 [Source:HGNC Symbol;Acc:28018]
ENSG00000187800	23.0951	2.6393	3.1294	4.2949e-05	0.00073363	PEAR1	protein_coding	platelet endothelial aggregation receptor 1 [Source:HGNC Symbol;Acc:33631]
ENSG00000140682	225.703	24.8605	3.1825	4.6304e-38	7.8139e-36	TGFB1I1	protein_coding	transforming growth factor beta 1 induced transcript 1 [Source:HGNC Symbol;Acc:11767]
ENSG00000163453	342.228	37.1205	3.2047	3.5151e-57	9.6913e-55	IGFBP7	protein_coding	insulin-like growth factor binding protein 7 [Source:HGNC Symbol;Acc:5476]
ENSG00000179862	193.264	20.9441	3.206	4.6153e-33	6.6429e-31	CITED4	protein_coding	Cbp/p300-interacting transactivator, with Glu/Asp-rich carboxy-terminal domain, 4 [Source:HGNC Symbol;Acc:18696]
ENSG00000149564	27.1893	2.89472	3.2315	6.4767e-06	0.00012806	ESAM	protein_coding	endothelial cell adhesion molecule [Source:HGNC Symbol;Acc:17474]
ENSG00000144476	28.449	2.97986	3.2551	3.6613e-06	7.5841e-05	ACKR3	protein_coding	chemokine (C-X-C motif) receptor 7 [Source:HGNC Symbol;Acc:23692]
ENSG00000157570	29.8137	3.065	3.282	1.9526e-06	4.2375e-05	TSPAN18	protein_coding	tetraspanin 18 [Source:HGNC Symbol;Acc:20660]
ENSG00000234745	90.281	9.19499	3.2955	1.073e-16	6.8638e-15	HLA-B	protein_coding	major histocompatibility complex, class I, B [Source:HGNC Symbol;Acc:4932]
ENSG00000143367	114.426	11.5789	3.3048	8.5405e-21	7.1751e-19	TUFT1	protein_coding	tuftelin 1 [Source:HGNC Symbol;Acc:12422]
ENSG00000142871	809.905	78.5831	3.3655	5.3125e-139	5.1996e-136	CYR61	protein_coding	cysteine-rich, angiogenic inducer, 61 [Source:HGNC Symbol;Acc:2654]
ENSG00000162772	124.504	11.8343	3.3951	5.1427e-23	4.7938e-21	ATF3	protein_coding	activating transcription factor 3 [Source:HGNC Symbol;Acc:785]
ENSG00000213626	498.855	45.7195	3.4477	3.1375e-88	1.3958e-85	LBH	protein_coding	limb bud and heart development [Source:HGNC Symbol;Acc:29532]
ENSG00000176170	142.665	13.0262	3.4531	1.6373e-26	1.7707e-24	SPHK1	protein_coding	sphingosine kinase 1 [Source:HGNC Symbol;Acc:11240]
ENSG00000198467	2778.14	247.669	3.4876	0	0	TPM2	protein_coding	tropomyosin 2 (beta) [Source:HGNC Symbol;Acc:12011]
ENSG00000106366	1820.11	158.443	3.522	0	0	SERPINE1	protein_coding	serpin peptidase inhibitor, clade E (nexin, plasminogen activator inhibitor type 1), member 1 [Source:HGNC Symbol;Acc:8583]
ENSG00000196923	605.618	50.4022	3.5868	2.353e-110	1.5883e-107	PDLIM7	protein_coding	PDZ and LIM domain 7 (enigma) [Source:HGNC Symbol;Acc:22958]
ENSG00000041982	116.945	9.62068	3.6036	8.6469e-23	7.9466e-21	TNC	protein_coding	tenascin C [Source:HGNC Symbol;Acc:5318]
ENSG00000144583	54.2736	4.34208	3.6438	1.755e-11	7.1423e-10	2017-03-04	protein_coding	membrane-associated ring finger (C3HC4) 4, E3 ubiquitin protein ligase [Source:HGNC Symbol;Acc:29269]
ENSG00000117228	46.2953	3.57583	3.6945	4.2108e-10	1.4693e-08	GBP1	protein_coding	guanylate binding protein 1, interferon-inducible [Source:HGNC Symbol;Acc:4182]
ENSG00000120217	24.0399	1.78791	3.7491	5.9808e-06	0.00011922	CD274	protein_coding	CD274 molecule [Source:HGNC Symbol;Acc:17635]
ENSG00000128510	33.6979	2.46902	3.7706	7.7958e-08	2.1195e-06	CPA4	protein_coding	carboxypeptidase A4 [Source:HGNC Symbol;Acc:15740]
ENSG00000148677	48.6048	3.32041	3.8717	7.2163e-11	2.7323e-09	ANKRD1	protein_coding	ankyrin repeat domain 1 (cardiac muscle) [Source:HGNC Symbol;Acc:15819]
ENSG00000025423	21.9404	1.36222	4.0096	9.307e-06	0.00017841	HSD17B6	protein_coding	hydroxysteroid (17-beta) dehydrogenase 6 [Source:HGNC Symbol;Acc:23316]
ENSG00000134198	15.1168	0	4.0127	0.00023291	0.003305	TSPAN2	protein_coding	tetraspanin 2 [Source:HGNC Symbol;Acc:20659]
ENSG00000100867	20.2607	1.19194	4.0873	1.8098e-05	0.00033017	DHRS2	protein_coding	dehydrogenase/reductase (SDR family) member 2 [Source:HGNC Symbol;Acc:18349]
ENSG00000136167	15.8517	0	4.2187	0.00012803	0.0019371	LCP1	protein_coding	lymphocyte cytosolic protein 1 (L-plastin) [Source:HGNC Symbol;Acc:6528]
ENSG00000183287	34.3278	1.44736	4.5679	8.3994e-09	2.557e-07	CCBE1	protein_coding	collagen and calcium binding EGF domains 1 [Source:HGNC Symbol;Acc:29426]
ENSG00000072163	28.2391	1.1068	4.6732	1.5035e-07	3.8574e-06	LIMS2	protein_coding	LIM and senescent cell antigen-like domains 2 [Source:HGNC Symbol;Acc:16084]
ENSG00000134668	130.488	5.02319	4.6992	1.2557e-29	1.5173e-27	SPOCD1	protein_coding	SPOC domain containing 1 [Source:HGNC Symbol;Acc:26338]
ENSG00000206532	13.6471	0	4.7705	0.00024519	0.0034505	RP11-553A10.1	lincRNA	Uncharacterized protein [Source:UniProtKB/TrEMBL;Acc:H7C4H0]
ENSG00000279821	48.2898	1.1068	5.4472	2.0297e-12	9.0503e-11	RP11-1334A24.5	TEC	-
ENSG00000149591	679.522	7.40707	6.5195	7.1814e-153	7.3987e-150	TAGLN	protein_coding	transgelin [Source:HGNC Symbol;Acc:11553]
ENSG00000101335	337.819	1.27708	8.0473	7.7845e-70	2.8219e-67	MYL9	protein_coding	myosin, light chain 9, regulatory [Source:HGNC Symbol;Acc:15754]

## Sheet: Pathways
EGF	HUMAN|HGNC=3431|UniProtKB=P21860	ERBB3	Receptor tyrosine-protein kinase erbB-3;ERBB3;ortholog	RECEPTOR TYROSINE-PROTEIN KINASE ERBB-3 (PTHR24416:SF88)		Homo sapiens
	HUMAN|HGNC=7765|UniProtKB=P21359	NF1	Neurofibromin;NF1;ortholog	NEUROFIBROMIN (PTHR10194:SF130)	G-protein modulator(PC00022)	Homo sapiens
	HUMAN|HGNC=8971|UniProtKB=O00443	PIK3C2A	Phosphatidylinositol 4-phosphate 3-kinase C2 domain-containing subunit alpha;PIK3C2A;ortholog	PHOSPHATIDYLINOSITOL 4-PHOSPHATE 3-KINASE C2 DOMAIN-CONTAINING SUBUNIT ALPHA (PTHR10048:SF28)	kinase(PC00137)	Homo sapiens
JAK/STAT	HUMAN|HGNC=6192|UniProtKB=O60674	JAK2	Tyrosine-protein kinase JAK2;JAK2;ortholog	TYROSINE-PROTEIN KINASE JAK2 (PTHR45807:SF1)		Homo sapiens
FGF	HUMAN|HGNC=3691|UniProtKB=P22455	FGFR4	Fibroblast growth factor receptor 4;FGFR4;ortholog	FIBROBLAST GROWTH FACTOR RECEPTOR 4 (PTHR24416:SF343)		Homo sapiens
	HUMAN|HGNC=8971|UniProtKB=O00443	PIK3C2A	Phosphatidylinositol 4-phosphate 3-kinase C2 domain-containing subunit alpha;PIK3C2A;ortholog	PHOSPHATIDYLINOSITOL 4-PHOSPHATE 3-KINASE C2 DOMAIN-CONTAINING SUBUNIT ALPHA (PTHR10048:SF28)	kinase(PC00137)	Homo sapiens

## Sheet: G9a-mediated genes
	gene	log2.Fold_change.	qvalue	Reference
up	p21 (CDKN1A)
down	p27 (CDKN1B)	1.5404	6.0573e-45	Oncogene. 2013 Mar 28; 32(13): 1691–1701.
	DUSP4	-1.0821	4.4018e-30
