# Supplementary material for: STAT3 induces G9a to exacerbate HER3 expression for the survival of epidermal growth factor receptor-tyrosine kinase inhibitors in lung cancers
Source: BMC Cancer. 2019 Oct 16;19:959. doi: 10.1186/s12885-019-6217-9 (PMC6796430; doi:10.1186/s12885-019-6217-9)
Supplement: Supplementary file 6 — Additional file 6: Table S6. The decreased 309 genes overlapping between BBI608- and YM155-treated A549 cells, and decreased 245 genes overlapping between A549shSTAT3 and A549shG9a cells. (XLSX 15 kb) [file 12885_2019_6217_MOESM6_ESM.xlsx]

## Sheet: 工作表1
BBI _ YM 309 genes	shSTAT3 _ shG9a 245genes	BBI_YM_shSTAT3_shG9a 55 genes
CIDEC	MUC5B	CLDN2
CLDN2	FGG	TM4SF20
TM4SF20	LCN2	FGB
FGB	FGA	PCSK9
PCSK9	CP	ANXA13
ANXA13	SLPI	INSL4
RASSF10	CEACAM6	TMEM37
INSL4	FGB	CD14
TMEM37	SPDEF	CPLX2
CD14	AGR2	LBP
AL391056.1	RAB37	TM4SF4
CPLX2	MMP7	RARRES1
DKK1	CCL20	FGG
RHOBTB2	S100P	SAMD11
LBP	ICAM1	RHOV
MIR503HG	TNFSF15	HGD
TM4SF4	TJP3	USH1C
HPS6	CXCL8	FGL1
GGT5	HGD	GPX2
RARRES1	SLC7A7	IFITM2
LTB	LBP	SLPI
NNMT	CDH17	SPTSSA
PBK	ANXA13	AGR2
ATOH8	USH1C	FGA
TMEM187	SLC51B	FCGBP
LACTB2	BDKRB2	MMP7
FGG	CACNA1D	DHRS3
AKR1C3	TRIM31	LXN
MAP2K6	FCGBP	AKR1C2
SAMD11	RARRES1	TJP3
TST	CEACAM1	RHOBTB1
IFITM3	RBP4	AKR1C1
RHOV	TC2N	TNFAIP2
SEPHS2	AQP3	ADAMTS10
HGD	C4BPA	CFD
UGT1A1	NPHS1	CACNG6
USH1C	C3	CXCL3
FGL1	ERBB3	PLA2G4A
AURKA	EPS8L3	PDLIM5
MAGEF1	ITIH2	CXXC5
SPARC	CDH1	TRAPPC6A
GPX2	SERPINA6	CYB5A
HMBS	TFPI	HR
SHMT1	ABCG1	SNAP25
SMO	CD14	NCOA7
MFSD3	AKR1B15	GRAMD1B
THAP7	B3GNT3	ARSE
TMEM203	RHOV	TSKU
IFITM2	PTGS2	TFPI
SLC27A2	CXCL1	DOK4
AGFG2	CTSS	SLC9A3R2
MSRB1	ADAMTS10	MTUS1
BOLA1	INSL4	LLGL2
CPS1	NTS	LGR4
CCL2	IGFBP1	ERBB3
MRM1	TM4SF20
SLPI	FGL1
AC008105.3	CFH
EVA1C	PCSK9
ID1	SOD2
CITED4	STEAP1
SPTSSA	CLDN2
IRF2BP1	C1R
BDNF	ASS1
AC022613.1	CA12
AGR2	RAP1GAP
FGA	APOH
SLC9A3R1	SPX
AKR1B10	CD38
PADI3	DNAJC12
TRIM16L	C1S
LINC01137	SELENBP1
EXOSC2	SULT2B1
EID2	MYO15B
FCGBP	RBFOX3
EPHX1	EFNA1
ASB13	ST8SIA4
TACO1	PLA2G4A
MMP7	IQGAP2
IMPA2	FA2H
FADS2	IFITM2
DHRS3	C5
C1QTNF6	FAM198B
ISOC2	HR
TNS4	CFD
RECQL5	CXCL3
LXN	PKDCC
AKR1C2	SH3PXD2A
HPGD	ZC3H12A
KIF20A	DUSP16
TIGD5	UNC5D
AC048341.3	HHIPL2
CORO6	CXCL5
MXD3	ERN1
TJP3	BMP6
BIRC5	SMIM14
RBM23	TTC39B
G6PD	PLEKHH2
SMAD6	STEAP2
UBE2T	GPX2
RHOBTB1	SLC9A3R2
TYSND1	ST3GAL1
AKR1C1	TNFAIP3
SLC7A2	GPCPD1
PTTG1	IL1R1
COASY	CACNG6
ALDH1A1	XBP1
TNFAIP2	CNTN1
CTDSP1	GLUL
CENPB	TMEM37
CUTC	PTP4A3
GSDMD	CLMN
SDSL	RDH10
PDK4	SCARA5
FZD2	PLD1
MCM3	MYRF
NR1H3	MUC5AC
PIR	DDX3Y
TMEM205	SLC23A2
PDHB	MMD
VWA1	ABCC3
TRIM47	IRAK2
LRRC20	MANSC1
P3H3	LGSN
NUSAP1	SLC39A8
TRIM16	SLC45A4
DCBLD1	PPFIBP2
UCP2	AKR1C1
FBXO2	RAP1GAP2
C9orf3	RNF43
CYP24A1	IFNGR1
ADAMTS10	SAMD11
NR1H2	PTGES
TYMP	PDLIM5
LRRC45	RAB26
RNF5	PLD5
IRS1	LMTK3
HEXDC	ROBO1
TRUB2	SEMA3B
MCRS1	AKR1C2
TBL3	SPTSSA
CBR1	RASEF
GABRA5	CPLX2
ETFB	PLIN2
LRP11	TNFAIP2
C17orf62	TM4SF4
RPUSD1	ARHGAP26
NTHL1	PAPSS2
URB1-AS1	RAB3D
CCS	SOX2
MMP15	TRIB3
BABAM2	HNF4A
RUVBL1	SERPINB1
SDHAF1	INHBB
NOSIP	PROS1
AMIGO2	CD99L2
REEP4	RBM47
FARSA	EPS8
PFDN6	PCSK6
MRPS23	SLFN5
IER5L	ABCA7
CFD	CHP1
LETM1	CA11
OCEL1	SNAP25
WDR18	NCOA7
ERH	LLGL2
CACNG6	SERINC5
WDR34	FLRT3
SNAPC5	TMEM156
ISCA2	SLC12A2
STARD7	ANXA4
ERAL1	THSD4
MRTO4	LRP5
KIF2C	RHOBTB1
MRPL58	CEBPD
MCM7	AHCYL2
DCTPP1	GLRX
LRWD1	RPS4Y1
ZFYVE19	ITGB4
RFXANK	ABLIM1
KAZALD1	DNAJC22
CXCL3	TSKU
PARD3	ELF3
TMEM160	LXN
NTRK3	TNS2
PRSS23	PTPRU
MKKS	TRAPPC6A
AAAS	ATP9A
NAA60	ARSE
SPSB2	BIRC3
PLA2G4A	CNTNAP3B
B9D1	CYP4F3
NR2F6	TESC
ALDH3A1	CREG1
OXLD1	GDF15
INO80C	PDZD8
DNPH1	HIF1A
IL15	CTSC
B4GAT1	DHCR24
PDLIM5	IRF2BP2
GNG11	ACSL1
NUDT1	SCD
COA3	TACC2
COMMD4	OIP5-AS1
RPL7L1	GALC
AIFM1	ATP1B1
SCO1	RAB27B
CXXC5	MTUS1
DCXR	NOTCH3
MRPL4	CHGB
TPD52L1	FGFR4
DUT	FNDC3A
TRAPPC6A	DCDC2
CDK1	SORT1
CYB5A	ARHGAP18
SLC35F6	ARRB2
FAM83H	CYB5A
HSPBP1	CSGALNACT1
FLAD1	LGR4
CCND3	FADS1
SCN1B	RAB31
SPR	SLC29A4
HR	PON3
SNAP25	CAMK2N1
TMEM97	DHRS3
AKR1A1	GRAMD1B
SCAND1	GPRIN3
IFT43	NR4A1
KIF22	CXXC5
TRAFD1	MYO18A
AURKB	KLF13
ALDH2	DOK4
MACROD1	LPAR1
IGFL2-AS1	C1RL
CCDC106	SUCLG2
PSMB3	PON2
RPP25L	PLXNB1
NCOA7	CPD
GRAMD1B	ERMP1
SMOC1	OSGIN2
RPA3	DSP
TM7SF2	MAP3K8
GABRB3	PTPN12
PSMA3	LAMA3
MVP	ETV4
ALDH3B1
CUEDC2
REEP6
ARSE
PGD
TKFC
NMRAL1
ARL2
RASSF7
MRPS26
RPUSD3
PSMB6
RANBP1
WDR46
TSKU
TIMM10
PA2G4
TMEM106B
BICC1
PRPF31
TFPI
DOK4
PCED1B
TRIP6
SMARCB1
CCDC137
GALK1
UQCC2
WWC1
ERI3
MRPS7
SLC9A3R2
MRPL2
NDUFS3
ROGDI
MTUS1
COQ9
TACC3
MRPS34
FGF2
PTPA
DTYMK
CSF1
FAM234A
PBX1
PGRMC2
DDX56
LAS1L
UQCR10
VPS25
LLGL2
MRPL24
EPDR1
SEMA6B
LRP3
ST3GAL5
ALDH7A1
KRT18
FTSJ3
CTPS1
LGR4
ATP5G1
DUSP23
ERBB3
